# Supplementary material for: Genome-Wide Analysis of Antigen 43 (Ag43) Variants: New Insights in Their Diversity, Distribution and Prevalence in Bacteria
Source: Int J Mol Sci. 2023 Mar 13;24(6):5500. doi: 10.3390/ijms24065500 (PMC10058404; doi:10.3390/ijms24065500)
Supplement: Supplementary file 1 [file ijms-24-05500-s001.zip]

Archive with 5 entries (4 files):
- FileS1.pdf
- TableS1.xlsx
- __MACOSX/
- __MACOSX/._FileS1.docx
- __MACOSX/._TableS1.xlsx
