# Supplementary material for: Genome-Wide Analysis of Antigen 43 (Ag43) Variants: New Insights in Their Diversity, Distribution and Prevalence in Bacteria
Source: Int J Mol Sci. 2023 Mar 13;24(6):5500. doi: 10.3390/ijms24065500 (PMC10058404; doi:10.3390/ijms24065500)
Supplement: Supplementary file 1 [file ijms-24-05500-s001.zip › TableS1.xlsx]

## Sheet: 1-Ag43 Representative Dataset
Home ID	Class	Cluster	Ag43 sequence
			Complete	Length	SP	Length	ESPR	Length	Passenger	Length	SL	Length	EJ	Length	BL	Length	AC	Length	TU	Length
WP_000820410.1	C1	PT	MKRHLNTCYRLVWNHMTGAFVVASELARARGKRGGVAVALSLAAVTSLPVLAADIVVHPGETVNGGTLANHDNQIVFGTTNGMTISTGLEYGPDNEANTGGQWVQDGGTANKTTVTSGGLQRVNPGGSVSDTVISAGGGQSLQGRAVNTTLNGGEQWMHEGAIATGTVINDKGWQVVKPGTVATDTVVNTGAEGGPDAENGDTGQFVRGDAVRTTINKNGRQIVRAEGTANTTVVYAGGDQTVHGHALDTTLNGGYQYVHNGGTASDTVVNSDGWQIVKNGGVAGNTTVNQKGRLQVDAGGTATNVTLKQGGALVTSTAATVTGINRLGAFSVVEGKADNVVLENGGRLDVLTGHTATNTRVDDGGTLDVRNGGTATTVSMGNGGVLLADSGAAVSGTR…	1039	MKRHLNTCYRLVWNHMTGAFVVASELARARGKRGGVAVALSLAAVTSLPVLA	52	NTCYRLVWNHMTGAFVVASELAR	23	ADIVVHPGETVNGGTLANHDNQIVFGTTNGMTISTGLEYGPDNEANTGGQWVQDGGTANKTTVTSGGLQRVNPGGSVSDTVISAGGGQSLQGRAVNTTLNGGEQWMHEGAIATGTVINDKGWQVVKPGTVATDTVVNTGAEGGPDAENGDTGQFVRGDAVRTTINKNGRQIVRAEGTANTTVVYAGGDQTVHGHALDTTLNGGYQYVHNGGTASDTVVNSDGWQIVKNGGVAGNTTVNQKGRLQVDAGGTATNVTLKQGGALVTSTAATVTGINRLGAFSVVEGKADNVVLENGGRLDVLTGHTATNTRVDDGGTLDVRNGGTATTVSMGNGGVLLADSGAAVSGTRSDGKAFSIGGGQADALMLEKGSSFTLNAGDTATDTTVNGGLFTARGGTLAGT…	499	ADIVVHPGETVNGGTLANHDNQIVFGTTNGMTISTGLEYGPDNEANTGGQWVQDGGTANKTTVTSGGLQRVNPGGSVSDTVISAGGGQSLQGRAVNTTLNGGEQWMHEGAIATGTVINDKGWQVVKPGTVATDTVVNTGAEGGPDAENGDTGQFVRGDAVRTTINKNGRQIVRAEGTANTTVVYAGGDQTVHGHALDTTLNGGYQYVHNGGTASDTVVNSDGWQIVKNGGVAGNTTVNQKGRLQVDAGGTATNVTLKQGGALVTSTAATVT	271	GINRLGAFSVVEGKADNVVLENGGRLDVLTGHTATNTRVDDGGTLDVRNGGTATTVSMGNGGVLLADSGAAVSGTRSDGKAFSIG	85	GGQADALMLEKGSSFTLNAGDTATDTTVNGGLFTARGGTLAGTTTLNNGAILTLSGKTVNNDTLTIREGDALLQGGSLTGNGSVEKSGSGTLTVSNTTLTQKAVNLNEGTLTLNDSTVTTDVIAQRGTALKLTGSTVLNGAID	143	DLSHAGQIHFTSTRTGKFVPATLKVKNLNGQNGTISLRVRPDMAQNNADRLVIDGGRATGKTILNLVNAGNSASGLATSGKGIQVVEAINGATTEEGAFVQGNRL	105	PTNVTLASGATWNIPDNATVQSVVDDLSHAGQIHFTSTRTGKFVPATLKVKNLNGQNGTISLRVRPDMAQNNADRLVIDGGRATGKTILNLVNAGNSASGLATSGKGIQVVEAINGATTEEGAFVQGNRLQAGAFNYSLNRDSDESWYLRSENAYRAEVPLYASMLTQAMDYDRIVAGSRSHQTGVNGENNSVRLSIQGGHLGHDNNGGIARGATPESSGSYGFVRLEGDLMRTEVAGMSVTAGVYGAAGHSSVDVKDDDGSRAGTVRDDAGSLGGYLNLVHTSSGLWADIVAQGTRHSMKASSDNNDFRARGWGWLGSLETGLPFSITDNLMLEPQLQYTWQGLSLDDGKDNAGYVKFGHGSAQHVRAGFRLGSHNDMTFGEGTSSRAPLRDSAKHSV…	488
VAEP_246.1	C1	1	MKRHLNTSYRLVWNHITGTLVVASELARSRGKRTGVAIALSLAAVTSVPALAADTVVQAGETVSGGTLTNHDNQIVLGTANGMTISTGLEYGPDNEANTGGQWIQNGGIANNTTVTGGGLQRVNAGGSVSDTVISAGGGQSLQGQAVNTTLNGGEQWVHEGGIATGTVINEKGWQAIKSGAVATDTVVNTGAEGGPDAENGDTGQTVYGDAVRTTINKNGRQIVAAEGTANTTVVYAGGDQTVHGHALDTTLNGGYQYVHNGGTASGTVVNSDGWQIVKNGGVAGNTTVNQKGRLQVDAGGTATNVTLKQGGALVTSTAATVTGINRLGAFSVVEGKADNVVLENGGRLDVLTGHTATNTRVDDGGTLDVRNGGTATTVSMGNGGVLLADSGAAVSGTR…	1039	MKRHLNTSYRLVWNHITGTLVVASELARSRGKRTGVAIALSLAAVTSVPALA	52	NTSYRLVWNHITGTLVVASELAR	23	ADTVVQAGETVSGGTLTNHDNQIVLGTANGMTISTGLEYGPDNEANTGGQWIQNGGIANNTTVTGGGLQRVNAGGSVSDTVISAGGGQSLQGQAVNTTLNGGEQWVHEGGIATGTVINEKGWQAIKSGAVATDTVVNTGAEGGPDAENGDTGQTVYGDAVRTTINKNGRQIVAAEGTANTTVVYAGGDQTVHGHALDTTLNGGYQYVHNGGTASGTVVNSDGWQIVKNGGVAGNTTVNQKGRLQVDAGGTATNVTLKQGGALVTSTAATVTGINRLGAFSVVEGKADNVVLENGGRLDVLTGHTATNTRVDDGGTLDVRNGGTATTVSMGNGGVLLADSGAAVSGTRSDGKAFSIGGGQADALMLEKGSSFTLNAGDTATDTTVNGGLFTARGGTLAGT…	499	ADTVVQAGETVSGGTLTNHDNQIVLGTANGMTISTGLEYGPDNEANTGGQWIQNGGIANNTTVTGGGLQRVNAGGSVSDTVISAGGGQSLQGQAVNTTLNGGEQWVHEGGIATGTVINEKGWQAIKSGAVATDTVVNTGAEGGPDAENGDTGQTVYGDAVRTTINKNGRQIVAAEGTANTTVVYAGGDQTVHGHALDTTLNGGYQYVHNGGTASGTVVNSDGWQIVKNGGVAGNTTVNQKGRLQVDAGGTATNVTLKQGGALVTSTAATVT	271	GINRLGAFSVVEGKADNVVLENGGRLDVLTGHTATNTRVDDGGTLDVRNGGTATTVSMGNGGVLLADSGAAVSGTRSDGKAFSIG	85	GGQADALMLEKGSSFTLNAGDTATDTTVNGGLFTARGGTLAGTTTLNNGAILTLSGKTVNNDTLTIREGDALLQGGSLTGNGSVEKSGSGTLTVSNTTLTQKAVNLNEGTLTLNDSTVTTDVIAQRGTALKLTGSTVLNGAID	143	DLSHAGQIHFTSTRTGKFVPATLKVKNLNGQNGTISLRVRPDMAQNNADRLVIDGGRATGKTILNLVNAGNSASGLATSGKGIQVVEAINGATTEEGAFIQGNKL	105	PTNVTLASGATWNIPDNATVQSVVDDLSHAGQIHFTSTRTGKFVPATLKVKNLNGQNGTISLRVRPDMAQNNADRLVIDGGRATGKTILNLVNAGNSASGLATSGKGIQVVEAINGATTEEGAFIQGNKLQAGAFNYSLNRDSDESWYLRSENAYRAEVPLYTSMLTQAMDYDRILAGSRSHQTGVNGENNSVRLSIQGGHLGHDNNGGIARGATPESSGSYGFVRLEGDLLRTEVAGMSLTTGVYGAAGHSSVDVKDDDGSRAGTVRDDAGSLGGYLNLTHTSSGLWADIVAQGTRHSMKASSDNNDFRARGWGWLGSLETGLPFSITDNLMLEPQLQYTWQGLSLDDGQDNAGYVKFGHGSTQHVRAGFRLGSHHDMNFGKGTSSRDTLRDSAKHRV…	488
VAEP_714.2	C1	2	MKRHLNTSYRLVWNHITGTLVVASELARSRGKRAGVAVALSLAPVMSVPTLAADIVVRPGETVNGGTLANHDNQIVFGTTNGMTISTGLEYGPDNEANTGGQWVQDGGTANKTTVTSGGLQRVNPGGSVSDTVISAGGGQSLQGRAVNTTLNGGEQWMHEGAIATGTVINDKGWQVVKPGTVATDTVVNTGAEGGPDAENGDTGQFVRGDAVRTTINKNGRQIVRTEGTANTTVVYAGGDQTVHGHALDTTLNGGYQYVHNGGTASGTVVNSDGWQVIKEGGSATHTTINQKGKLQVNAGGKAADVTQNTGGALVTSTAATVTGINRLGAFSVVEGKADNVVLENGGRLDVLTGHTATNTRVDDGGTLDVRNGGTATTVSMGNGGVLLADSGAAVSGTR…	1039	MKRHLNTSYRLVWNHITGTLVVASELARSRGKRAGVAVALSLAPVMSVPTLA	52	NTSYRLVWNHITGTLVVASELAR	23	ADIVVRPGETVNGGTLANHDNQIVFGTTNGMTISTGLEYGPDNEANTGGQWVQDGGTANKTTVTSGGLQRVNPGGSVSDTVISAGGGQSLQGRAVNTTLNGGEQWMHEGAIATGTVINDKGWQVVKPGTVATDTVVNTGAEGGPDAENGDTGQFVRGDAVRTTINKNGRQIVRTEGTANTTVVYAGGDQTVHGHALDTTLNGGYQYVHNGGTASGTVVNSDGWQVIKEGGSATHTTINQKGKLQVNAGGKAADVTQNTGGALVTSTAATVTGINRLGAFSVVEGKADNVVLENGGRLDVLTGHTATNTRVDDGGTLDVRNGGTATTVSMGNGGVLLADSGAAVSGTRSDGKAFSIGGGQADALMLEKGSSFTLNAGDTATDTTVNGGLFTARGGTLAGT…	499	ADIVVRPGETVNGGTLANHDNQIVFGTTNGMTISTGLEYGPDNEANTGGQWVQDGGTANKTTVTSGGLQRVNPGGSVSDTVISAGGGQSLQGRAVNTTLNGGEQWMHEGAIATGTVINDKGWQVVKPGTVATDTVVNTGAEGGPDAENGDTGQFVRGDAVRTTINKNGRQIVRTEGTANTTVVYAGGDQTVHGHALDTTLNGGYQYVHNGGTASGTVVNSDGWQVIKEGGSATHTTINQKGKLQVNAGGKAADVTQNTGGALVTSTAATVT	271	GINRLGAFSVVEGKADNVVLENGGRLDVLTGHTATNTRVDDGGTLDVRNGGTATTVSMGNGGVLLADSGAAVSGTRSDGKAFSIG	85	GGQADALMLEKGSSFTLNAGDTATDTTVNGGLFTARGGTLAGTTTLNNGAILTLSGKTVNNDTLTIREGDALLQGGSLTGNGSVEKSGSGTLTVSNTTLTQKAVNLNEGSLTLNDSTVTTDVIAQRGTALKLTGSTVLNGAID	143	DLSHAGQIHFTSTRTGKFVPATLKVKNLNGQNGTISLRVRPDMAQNNADRLVIDGGRATGKTILNLVNAGNSASGLATSGKGIQVVEAINGATTEEGAFVQGNRL	105	PTNVTLASGATWNIPDNATVQSVVDDLSHAGQIHFTSTRTGKFVPATLKVKNLNGQNGTISLRVRPDMAQNNADRLVIDGGRATGKTILNLVNAGNSASGLATSGKGIQVVEAINGATTEEGAFVQGNRLQAGAFNYSLNRDSDESWYLRSENAYRAEVPLYASMLTQAMDYDRILAGSRSHQTGVNGENNSVRLSIQGGHLGHDNNGGIARGATPESSGSYGFVRLEGDLLRTEVAGMSVTAGIYGAAGHSSVDVKDDDASRAGTVRDDAGSLGGYLNLTHTSSGLWADIVALGTRHSMKASTDNNDFRARGWGWLGSLETGLPFSITDNLMLEPQLQYTWQGLSLDDGKDNAGYVKFGHGSAQHVRAGFRLGSHNDMTFGEGTSSRAPLRDSAKHSV…	488
VAEP_816.3	C1	3	MKRHLNTSYRLVWNHITGTLVVASELARSRGKRTGVAIALSLAAVTSVPALAADTVVQAGETVSGGTLTNHDNQIVFGTVNGMTISTGLEYGPDNEANTGGQWVQDGGTANKTTVTSGGLQRVNPGGSVSDTVISAGGGQSLQGRAVNTTLNGGEQWMHEGAIATGTVINDKGWQVVKPGTVATDTVVNTGAEGGPDAENGDTGQFVRGDAVRTTINKNGRQIVRTEGTANTTVVYAGGDQTVHGHALDTTLNGGYQYVHNGGTASDTVVNSDGWQIVKNGGVAGNTTVNQKGRLQVDAGGTATNVTLKQGGALVTSTAATVTGINRLGAFSVVEGKADNVVLENGGRLDVLTGHTATNTRVDDGGTLDVRNGGTATTVSMGNGGVLLADSGAAVSGTR…	1039	MKRHLNTSYRLVWNHITGTLVVASELARSRGKRTGVAIALSLAAVTSVPALA	52	NTSYRLVWNHITGTLVVASELAR	23	ADTVVQAGETVSGGTLTNHDNQIVFGTVNGMTISTGLEYGPDNEANTGGQWVQDGGTANKTTVTSGGLQRVNPGGSVSDTVISAGGGQSLQGRAVNTTLNGGEQWMHEGAIATGTVINDKGWQVVKPGTVATDTVVNTGAEGGPDAENGDTGQFVRGDAVRTTINKNGRQIVRTEGTANTTVVYAGGDQTVHGHALDTTLNGGYQYVHNGGTASDTVVNSDGWQIVKNGGVAGNTTVNQKGRLQVDAGGTATNVTLKQGGALVTSTAATVTGINRLGAFSVVEGKADNVVLENGGRLDVLTGHTATNTRVDDGGTLDVRNGGTATTVSMGNGGVLLADSGAAVSGTRSDGKAFSIGGGQADALMLEKGSSFTLNAGDTATDTTVNGGLFTARGGTLAGT…	499	ADTVVQAGETVSGGTLTNHDNQIVFGTVNGMTISTGLEYGPDNEANTGGQWVQDGGTANKTTVTSGGLQRVNPGGSVSDTVISAGGGQSLQGRAVNTTLNGGEQWMHEGAIATGTVINDKGWQVVKPGTVATDTVVNTGAEGGPDAENGDTGQFVRGDAVRTTINKNGRQIVRTEGTANTTVVYAGGDQTVHGHALDTTLNGGYQYVHNGGTASDTVVNSDGWQIVKNGGVAGNTTVNQKGRLQVDAGGTATNVTLKQGGALVTSTAATVT	271	GINRLGAFSVVEGKADNVVLENGGRLDVLTGHTATNTRVDDGGTLDVRNGGTATTVSMGNGGVLLADSGAAVSGTRSDGKAFSIG	85	GGQADALMLEKGSSFTLNAGDTATDTTVNGGLFTARGGTLAGTTTLNNGAILTLSGKTVNNDTLTIREGDALLQGGSLTGNGSVEKSGSGTLTVSNTTLTQKAVNLNEGTLTLNDSTVTTDVIAQRGTALKLTGSTVLNGAID	143	DLSHAGQIHFTSTRTGKFVPATLKVKNLNGQNGTISLRVRPDMAQNNADRLVIDGGRATGKTILNLVNAGNSASGLATSGKGIQVVEAINGATTEEGAFVQGNRL	105	PTNVTLASGATWNIPDNATVQSVVDDLSHAGQIHFTSTRTGKFVPATLKVKNLNGQNGTISLRVRPDMAQNNADRLVIDGGRATGKTILNLVNAGNSASGLATSGKGIQVVEAINGATTEEGAFVQGNRLQAGAFNYSLNRDSDESWYLRSENAYRAEVPLYASMLTQAMDYDRILAGSRSHQTGVNGENNSVRLSIQGGHLGHDNNGGIARGATPESSGSYGFVRLEGDLLRTEVAGMSVTAGIYGAAGHSSVDVKDDDASRAGTVRDDAGSLGGYLNLTHTSSGLWADIVALGTRHSMKASTDNNDFRARGWGWLGSLETGLPFSITDNLMLEPQLQYTWQGLSLDDGKDNAGYVKFGHGSAQHVRAGFRLGSHNDMTFGEGTSSRAPLRDSAKHSV…	488
VAEP_2.4	C1	4	MKRHLNTSYRLVWNHITGTLVVASELARSRGKGAGVAVALSLAAVTSVPALAADTVVQAGETVNGGTLANHDNQIVFGMTNGMTISTGLEYGPDNEANTGGQWVQDGGTANKTTVTSGGLQRVNPGGSVSDTVISAGGGQSLQGQAVNTTLNGGEQWVHEGGIATGTVINEKGWQAVKSGAMATDTVVNTGAEGGPDAENGDTGQFVRGNAVRTTINKNGRQIVAAEGTANTTVVYAGGDQTVHGHALDTTLNGGYQYVHNGGTASDTVVNSDGWQIVKEGGLADFTTVNQKGKLQVNAGGTATNVTLKQGGALVTSTAATVTGINRLGAFSVVEGKADNVVLENGGRLDVLTGHTATNTRVDDGGTLDVRNGGTATTVSMGNGGVLLADSGAAVSGTR…	1039	MKRHLNTSYRLVWNHITGTLVVASELARSRGKGAGVAVALSLAAVTSVPALA	52	NTSYRLVWNHITGTLVVASELAR	23	ADTVVQAGETVNGGTLANHDNQIVFGMTNGMTISTGLEYGPDNEANTGGQWVQDGGTANKTTVTSGGLQRVNPGGSVSDTVISAGGGQSLQGQAVNTTLNGGEQWVHEGGIATGTVINEKGWQAVKSGAMATDTVVNTGAEGGPDAENGDTGQFVRGNAVRTTINKNGRQIVAAEGTANTTVVYAGGDQTVHGHALDTTLNGGYQYVHNGGTASDTVVNSDGWQIVKEGGLADFTTVNQKGKLQVNAGGTATNVTLKQGGALVTSTAATVTGINRLGAFSVVEGKADNVVLENGGRLDVLTGHTATNTRVDDGGTLDVRNGGTATTVSMGNGGVLLADSGAAVSGTRSDGKAFSIGGGQADALMLEKGSSFTLNAGDTATDTTVNGGLFTARGGTLAGT…	499	ADTVVQAGETVNGGTLANHDNQIVFGMTNGMTISTGLEYGPDNEANTGGQWVQDGGTANKTTVTSGGLQRVNPGGSVSDTVISAGGGQSLQGQAVNTTLNGGEQWVHEGGIATGTVINEKGWQAVKSGAMATDTVVNTGAEGGPDAENGDTGQFVRGNAVRTTINKNGRQIVAAEGTANTTVVYAGGDQTVHGHALDTTLNGGYQYVHNGGTASDTVVNSDGWQIVKEGGLADFTTVNQKGKLQVNAGGTATNVTLKQGGALVTSTAATVT	271	GINRLGAFSVVEGKADNVVLENGGRLDVLTGHTATNTRVDDGGTLDVRNGGTATTVSMGNGGVLLADSGAAVSGTRSDGKAFSIG	85	GGQADALMLEKGSSFTLNAGDTATDTTVNGGLFTARGGTLAGTTTLNNGAILTLSGKTVNNDTLTIREGDALLQGGSLTGNGSVEKSGSGTLTVSNTTLTQKAVNLNEGTLTLNDSTVTTDVIAQRGTALKLTGSTVLNGAID	143	DLSHAGQIHFTSTRTGKFVPATLKVKNLNGQNGTISLRVRPDMAQNNADRLVIDGGRATGKTILNLVNAGNSASGLATSGKGIQVVEAINGATTEEGAFVQGNRLQAGAFNYS	113	PTNVTLASGATWNIPDNATVLSVVDDLSHAGQIHFTSTRTGKFVPATLKVKNLNGQNGTISLRVRPDMAQNNADRLVIDGGRATGKTILNLVNAGNSASGLATSGKGIQVVEAINGATTEEGAFVQGNRLQAGAFNYSLNRDSDESWYLRSENAYRAEVPLYASMLTQAMDYDRILAGSRSHQTGVSGENNSVRLSIQGGHLGHDNNGGIARGATPESSGSYGFVRLEGDLMRTEVAGMSVTAGIYGAAGHSSVDVKDDDGSRAGTVRDDAGSLGGYLNLTHTSSGLWADIVALGTRHSMKASTDNNDFRARGWGWLGSLETGLPFSITDNLMLEPQLQYTWQGLSLDDGKDNAGYVKFGHGSAQHVRAGFRLGSHNDMTFGEGTSSRAPLRDSAKHSV…	488
VAEP_56.5	C1	5	MKRHLNTSYRLVWNHITGTLVVASELARSRGKRAGVAVALSLAAVTSLPVLAADTVVQAGETVSGGALENHDNQIVFGTANGMTISTGLEYGPDNEANTGGQWIQNGGIANNTTVTGGGLQRVNAGGSVSDTVISAGGGQSLQGQAMNTTLNGGEQWVHEGGIATGTVINEKGWQAVKSGAVATDTVVNTGAEGGPDAENGDTGQTVYGDAVRTTINKNGRQIVAAEGTANTTVVYAGGDQTVHGHALDTTLNGGYQYVHNGGTASDTVVNSDGWQIVKNGGVAGNTTVNQKGRLQVDAGGKATAVTQNTGGALVTSTAATVTGSNRLGNFSVENGMADNVVLENGGRLDVLSGHTATNTHVDEGGTLDVRSGGTATTVSMGNGGVLLADSGAAVSGTR…	1039	MKRHLNTSYRLVWNHITGTLVVASELARSRGKRAGVAVALSLAAVTSLPVLA	52	NTSYRLVWNHITGTLVVASELAR	23	ADTVVQAGETVSGGALENHDNQIVFGTANGMTISTGLEYGPDNEANTGGQWIQNGGIANNTTVTGGGLQRVNAGGSVSDTVISAGGGQSLQGQAMNTTLNGGEQWVHEGGIATGTVINEKGWQAVKSGAVATDTVVNTGAEGGPDAENGDTGQTVYGDAVRTTINKNGRQIVAAEGTANTTVVYAGGDQTVHGHALDTTLNGGYQYVHNGGTASDTVVNSDGWQIVKNGGVAGNTTVNQKGRLQVDAGGKATAVTQNTGGALVTSTAATVTGSNRLGNFSVENGMADNVVLENGGRLDVLSGHTATNTHVDEGGTLDVRSGGTATTVSMGNGGVLLADSGAAVSGTRSDGTAFRIGGGQADALMLEKGSSFTLNAGDTATDTTVNGGLFTARGGTLAGT…	499	ADTVVQAGETVSGGALENHDNQIVFGTANGMTISTGLEYGPDNEANTGGQWIQNGGIANNTTVTGGGLQRVNAGGSVSDTVISAGGGQSLQGQAMNTTLNGGEQWVHEGGIATGTVINEKGWQAVKSGAVATDTVVNTGAEGGPDAENGDTGQTVYGDAVRTTINKNGRQIVAAEGTANTTVVYAGGDQTVHGHALDTTLNGGYQYVHNGGTASDTVVNSDGWQIVKNGGVAGNTTVNQKGRLQVDAGGKATAVTQNTGGALVTSTAATVT	271	GSNRLGNFSVENGMADNVVLENGGRLDVLSGHTATNTHVDEGGTLDVRSGGTATTVSMGNGGVLLADSGAAVSGTRSDGTAFRIG	85	GGQADALMLEKGSSFTLNAGDTATDTTVNGGLFTARGGTLAGTTTLNNGAILTLSGKTVNNDTLTIREGNALLQGGSLTGNGSVEKSGSGTLTVSNTTLTQKAVNLNEGTLTLNDSTVTTDVIAQRGTALKLTGSTVLNGAID	143	DLSHAGQIHFTSTRTGKFVPATLKVKNLNGQNGTISLRVRPDMAQNNADRLVIDGGRATGKTILNLVNAGNSASGLATSGKGIQVVEAINGATTEEGAFVQGNMLQAGAFNYS	113	PTNVTLASGATWNIPDNATVQSVVDDLSHAGQIHFTSTRTGKFVPATLKVKNLNGQNGTISLRVRPDMAQNNADRLVIDGGRATGKTILNLVNAGNSASGLATSGKGIQVVEAINGATTEEGAFVQGNMLQAGAFNYSLNRDSDESWYLRSENAYRAEVPLYASMLTQAMDYDRILAGSRSHQTGVSGENNSARLSIQGGHLGHDNNGGIVRGATPESSGSYGFVRLEGDLMRTEVAGMSLTTGVYGAAGHSSVDVKDDDGSRAGTVRDDAGSLGGYLNLIHNASGLWADIVAQGTRHSMKASSDNNDFRARGRGWLGSLETGLPFSITDNLMLEPQLQYTWQGLSLDDGQDNAGYVKFGHDSAQHVRAGFRLGSHNDMNFGKGTSSRDTLRGSAKHSV…	488
VAEP_58.6	C1	6	MKRHLNTSYRLVWNHITGTLVVASELARSRGKGAGVAVALSLAAVTSVPALAADTVVQAGETVNGGTLANHDNQIVFGMTNGMTISTGLEYGPDNEANTGGQWIQNGGIANNTTVTGGGLQRVNAGGSVSDTVISAGGGQSLQGQAVNTTLNGGEQWVHEGGIATGTVINEKGWQAIKSGAVATDTVVNTGAEGGPDAENGDTGQFVRGNAVRTTINKNGRQIVAAEGTANTTVVYAGGDQTVHGHALDTTLNGGYQYVHNGGTASDTVVNSDGWQIVKEGGLADFTTVNQKGKLQVNAGGTATNVTLKQGGALVTSTAATVTGINRLGAFSVVEGKADNVVLENGGRLDVLTGHTATNTRVDDGGTLDVRNGGAATTVSMGNGGVLLADSGAAVSGTR…	1039	MKRHLNTSYRLVWNHITGTLVVASELARSRGKGAGVAVALSLAAVTSVPALA	52	NTSYRLVWNHITGTLVVASELAR	23	ADTVVQAGETVNGGTLANHDNQIVFGMTNGMTISTGLEYGPDNEANTGGQWIQNGGIANNTTVTGGGLQRVNAGGSVSDTVISAGGGQSLQGQAVNTTLNGGEQWVHEGGIATGTVINEKGWQAIKSGAVATDTVVNTGAEGGPDAENGDTGQFVRGNAVRTTINKNGRQIVAAEGTANTTVVYAGGDQTVHGHALDTTLNGGYQYVHNGGTASDTVVNSDGWQIVKEGGLADFTTVNQKGKLQVNAGGTATNVTLKQGGALVTSTAATVTGINRLGAFSVVEGKADNVVLENGGRLDVLTGHTATNTRVDDGGTLDVRNGGAATTVSMGNGGVLLADSGAAVSGTRSDGKAFSIGGGQADALMLEKGSSFTLNAGDTATDTTVNGGLFTARGGTLAGT…	499	ADTVVQAGETVNGGTLANHDNQIVFGMTNGMTISTGLEYGPDNEANTGGQWIQNGGIANNTTVTGGGLQRVNAGGSVSDTVISAGGGQSLQGQAVNTTLNGGEQWVHEGGIATGTVINEKGWQAIKSGAVATDTVVNTGAEGGPDAENGDTGQFVRGNAVRTTINKNGRQIVAAEGTANTTVVYAGGDQTVHGHALDTTLNGGYQYVHNGGTASDTVVNSDGWQIVKEGGLADFTTVNQKGKLQVNAGGTATNVTLKQGGALVTSTAATVT	271	GINRLGAFSVVEGKADNVVLENGGRLDVLTGHTATNTRVDDGGTLDVRNGGAATTVSMGNGGVLLADSGAAVSGTRSDGKAFSIG	85	GGQADALMLEKGSSFTLNAGDTATDTTVNGGLFTARGGTLAGTTTLNNGAILTLSGKTVNNDTLTIREGDALLQGGSLTGNGRVEKSGSGTLTVSNTTLTQKTVNLNEGTLTLNDSTVTTDVIAQRGTALKLTGSTVLNGAID	143	DLSHAGQIHFTSTRTGKFVPATLKVKNLNGQNGTISLRVRPDMAQNNADRLVIDGGRATGKTILNMVNAGNSASGLATSGKGIQVVEAINGATTEEGAFVQGNRL	105	PTNVTLASGATWNIPDNATVQSVVDDLSHAGQIHFTSTRTGKFVPATLKVKNLNGQNGTISLRVRPDMAQNNADRLVIDGGRATGKTILNMVNAGNSASGLATSGKGIQVVEAINGATTEEGAFVQGNRLQAGAFNYSLNRDSDESWYLRSENAYRAEVPLYASMLTQAMDYDRILAGSRSHQTGVNGENNSVRLSIQGGHLGHDNNGGIVRGATPESSGSYGFVRLEGDLMRTEVAGMSLTTGVYGAAGHSSVDVKDDDGSRAGTVRDDAGSLGGYLNLIHNASGLWADIVAQGTRHSMKASSDNNDFRVRGRGWLGSLETGLPFSITDNLMLEPQLQYTWQGLSLDDGKDNAGYVKFGHGSAQHVRAGFRLGSHNDMNFGKGTSSRDTLRGSAKHSV…	488
VAEP_62.7	C1	7	MKRHLNTSYRLVWNHITGTLVVASELARSRGKRAGVAVALSLAAVTSVPALAADTVVQAGETVNDGTLTNHDNQIVFGTANGMTISTGLEYGPDNEANTGGQWIQNGGTANNTTVTGGGLQRVNAGGSVSDTVISAGGGQSLQGQAVNTTLNGGEQWMHEGAIATGTVINDKGWQVVKPGTVATDTVVNTGAEGGPDAENGDTGQFVRGDAVRTTINKNGRQIVRAEGTANTTVVYAGGDQTVHGHALDTTLNGGYQYVHNGGTASDTVVNSDDWQIVKNGGVAGNTTVNQKGRLQVDAGGTATNVTLKQGGALVTSTAATVTGINRLGAFSVVEGKADNVVLENGGRLDVLTGHTATNTRVDDGGTLDVRNGGTATTVSMGNGGVLLADSGAAVSGTR…	1039	MKRHLNTSYRLVWNHITGTLVVASELARSRGKRAGVAVALSLAAVTSVPALA	52	NTSYRLVWNHITGTLVVASELAR	23	ADTVVQAGETVNDGTLTNHDNQIVFGTANGMTISTGLEYGPDNEANTGGQWIQNGGTANNTTVTGGGLQRVNAGGSVSDTVISAGGGQSLQGQAVNTTLNGGEQWMHEGAIATGTVINDKGWQVVKPGTVATDTVVNTGAEGGPDAENGDTGQFVRGDAVRTTINKNGRQIVRAEGTANTTVVYAGGDQTVHGHALDTTLNGGYQYVHNGGTASDTVVNSDDWQIVKNGGVAGNTTVNQKGRLQVDAGGTATNVTLKQGGALVTSTAATVTGINRLGAFSVVEGKADNVVLENGGRLDVLTGHTATNTRVDDGGTLDVRNGGTATTVSMGNGGVLLADSGAAVSGTRSDGKAFSIGGGQADALMLEKGSSFTLNAGDTATDTTVNGGLFTARGGTLAGT…	499	ADTVVQAGETVNDGTLTNHDNQIVFGTANGMTISTGLEYGPDNEANTGGQWIQNGGTANNTTVTGGGLQRVNAGGSVSDTVISAGGGQSLQGQAVNTTLNGGEQWMHEGAIATGTVINDKGWQVVKPGTVATDTVVNTGAEGGPDAENGDTGQFVRGDAVRTTINKNGRQIVRAEGTANTTVVYAGGDQTVHGHALDTTLNGGYQYVHNGGTASDTVVNSDDWQIVKNGGVAGNTTVNQKGRLQVDAGGTATNVTLKQGGALVTSTAATVT	271	GINRLGAFSVVEGKADNVVLENGGRLDVLTGHTATNTRVDDGGTLDVRNGGTATTVSMGNGGVLLADSGAAVSGTRSDGKAFSIG	85	GGQADALMLEKGSSFTLNAGDTATDTTVNGGLFTARGGTLAGTTTLNNGAILTLSGKTVNNDTLTIREGDALLQGGSLTGNGSVEKSGSGTLTVSNTTLTQKAVNLNEGTLTLNDSTVTTDVIAQRGTALKLTGSTVLNGAID	143	DLSHAGQIHFTSTRTGKFVPATLKVKNLNGQNGTISLRVRPDMAQNNADRLVIDGGRATGKTILNLVNAGNSASGLATSGKGIQVVEAINGATTEEGAFVQGNKL	105	PTNVTLASGATWNIPDNATVQSVVDDLSHAGQIHFTSTRTGKFVPATLKVKNLNGQNGTISLRVRPDMAQNNADRLVIDGGRATGKTILNLVNAGNSASGLATSGKGIQVVEAINGATTEEGAFVQGNKLQAGAFNYSLNRDSDESWYLRSENAYRAEVPLYASMLTQAMDYDRILAGSRSHQTGVSGENNSVRLSIQGGHLGHDNNGGIARGATPESSGSYGFVRLEGDLLRTEVAGMSVTAGVYGAAGHSSVDVKDDDGSRAGTVRDDAGSLGGYLNLIHNASGLWADIVAQGTRHSMKASSDNNDFRARGWGWLGSLETGLPFSITDNLMLEPQLQYTWQGLSLDDGQDNAGYVKFGHGSAQHVRAGFRLGSHNDMNFGKGTSSRDTLRGSAKHSV…	488
VAEP_70.8	C1	8	MKRHLNTCYRLVWNHITGAFVVASELARSRGKRGGVAVALSLAAVTSLPVLAADIVVHPGETVNGGTLANHDNQIVFGTTNGMTISTGLEYGPDNEANTGGQWVQDGGTANKTTVTSGGLQRVNPGGSVSDTVISAGGGQSLQGRAVNTTLNGGEQWVHEDGIATGTVINEKGWQAIKSGAVATDTVVNTGAEGGPDAENGDTGQFVRGDAVRTTINKNGRQIVRTEGTANTTVVYAGGDQTVHGHALDTTLNGGYQYVHNGGTASDTVVNSDGWQIVKNGGVAGNTTVNQKGRLQVDAGGTATNVTLKQGGALVTSTAATVTGINRLGAFSVVEGKADNVVLENGGRLDVLTGHTATNTRVDDGGTLDVRNGGTATTVSMGNGGVLLADSGAAVSGTR…	1039	MKRHLNTCYRLVWNHITGAFVVASELARSRGKRGGVAVALSLAAVTSLPVLA	52	NTCYRLVWNHITGAFVVASELAR	23	ADIVVHPGETVNGGTLANHDNQIVFGTTNGMTISTGLEYGPDNEANTGGQWVQDGGTANKTTVTSGGLQRVNPGGSVSDTVISAGGGQSLQGRAVNTTLNGGEQWVHEDGIATGTVINEKGWQAIKSGAVATDTVVNTGAEGGPDAENGDTGQFVRGDAVRTTINKNGRQIVRTEGTANTTVVYAGGDQTVHGHALDTTLNGGYQYVHNGGTASDTVVNSDGWQIVKNGGVAGNTTVNQKGRLQVDAGGTATNVTLKQGGALVTSTAATVTGINRLGAFSVVEGKADNVVLENGGRLDVLTGHTATNTRVDDGGTLDVRNGGTATTVSMGNGGVLLADSGAAVSGTRSDGKAFSIGGGQADALMLEKGSSFTLNAGDTATDTTVNGGLFTARGGTLAGT…	499	ADIVVHPGETVNGGTLANHDNQIVFGTTNGMTISTGLEYGPDNEANTGGQWVQDGGTANKTTVTSGGLQRVNPGGSVSDTVISAGGGQSLQGRAVNTTLNGGEQWVHEDGIATGTVINEKGWQAIKSGAVATDTVVNTGAEGGPDAENGDTGQFVRGDAVRTTINKNGRQIVRTEGTANTTVVYAGGDQTVHGHALDTTLNGGYQYVHNGGTASDTVVNSDGWQIVKNGGVAGNTTVNQKGRLQVDAGGTATNVTLKQGGALVTSTAATVT	271	GINRLGAFSVVEGKADNVVLENGGRLDVLTGHTATNTRVDDGGTLDVRNGGTATTVSMGNGGVLLADSGAAVSGTRSDGKAFSIG	85	GGQADALMLEKGSSFTLNAGDTATDTTVNGGLFTARGGTLAGTTTLNNGAILTLSGKTVNNDTLTIREGDALLQGGSLTGNGSVEKSGSGTLTVSNTTLTQKAVNLNEGTLTLNDSTVTTDVIAQRGTALKLTGSTVLNGAID	143	DLSHAGQIHFTSTRTGKFVPATLKVKNLNGQNGTISLRVRPDMAQNNADRLVIDGGRATGKTILNLVNAGNSASGLATSGKGIQVVEAINGATTEEGAFVQGNKL	105	PTNVTLASGATWNIPDNATVQSVVDDLSHAGQIHFTSTRTGKFVPATLKVKNLNGQNGTISLRVRPDMAQNNADRLVIDGGRATGKTILNLVNAGNSASGLATSGKGIQVVEAINGATTEEGAFVQGNKLQAGAFNYSLNRDSDESWYLRSENAYRAEVPLYASMLTQAMDYDRILAGSRSHQTGVSGENNSVRLSIQGGHLGHDNNGGIARGATPESSGSYGFVRLEGDLLRTEVAGMSVTAGVYGAAGHSSVDVKDDDGSRAGTVRDDAGSLGGYLNLIHNASGLWADIVALGTRHSMKASTDNNDFRARGWGWLGSLETGLPFSITDNLMLEPRLQYTWQGLSLDDGKDNAGYVKFGHGSAQHVRAGFRLGSYNDMTFGEGTSSRDTLRDSTKHGV…	488
VAEP_74.9	C1	9	MKRHLNTCYRLVWNHMTGAFVVASELARARGKRGGVAVALSLAAVTSLPVLAADIVVPPGETVNGGTLANHDNQIVFGTTNGMTISTGLEYGPDNEANTGGQWVQDGGTANKTTVTSGGLQRVNPGGSVSDTVISAGGGQSLQGRAVNTTLNGGEQWMHEGAIATGTVINDKGWQAIKSGAVATDTVVNTGAEGGPDAENGDTGQTVYGDAVRTTINKNGRQIVAAEGTANTTVVYAGGDQTVHGHALDTTLNGGYQYVHNGGTASGTVVNSDGWQIVKNGGVAGNTTVNQKGRLQVDAGGTATNVTLKQGGALVTSTAATVTGINRLGAFSVVEGKADNVVLENGGRLDVLTGHTATNTRVDDGGTLDVRNGGTATTVSMGNGGVLLADSGAAVSGTR…	1039	MKRHLNTCYRLVWNHMTGAFVVASELARARGKRGGVAVALSLAAVTSLPVLA	52	NTCYRLVWNHMTGAFVVASELAR	23	ADIVVPPGETVNGGTLANHDNQIVFGTTNGMTISTGLEYGPDNEANTGGQWVQDGGTANKTTVTSGGLQRVNPGGSVSDTVISAGGGQSLQGRAVNTTLNGGEQWMHEGAIATGTVINDKGWQAIKSGAVATDTVVNTGAEGGPDAENGDTGQTVYGDAVRTTINKNGRQIVAAEGTANTTVVYAGGDQTVHGHALDTTLNGGYQYVHNGGTASGTVVNSDGWQIVKNGGVAGNTTVNQKGRLQVDAGGTATNVTLKQGGALVTSTAATVTGINRLGAFSVVEGKADNVVLENGGRLDVLTGHTATNTRVDDGGTLDVRNGGTATTVSMGNGGVLLADSGAAVSGTRSDGKAFSIGGGQADALMLEKGSSFTLNAGDTATDTTVNGGLFTARGGTLAGT…	499	ADIVVPPGETVNGGTLANHDNQIVFGTTNGMTISTGLEYGPDNEANTGGQWVQDGGTANKTTVTSGGLQRVNPGGSVSDTVISAGGGQSLQGRAVNTTLNGGEQWMHEGAIATGTVINDKGWQAIKSGAVATDTVVNTGAEGGPDAENGDTGQTVYGDAVRTTINKNGRQIVAAEGTANTTVVYAGGDQTVHGHALDTTLNGGYQYVHNGGTASGTVVNSDGWQIVKNGGVAGNTTVNQKGRLQVDAGGTATNVTLKQGGALVTSTAATVT	271	GINRLGAFSVVEGKADNVVLENGGRLDVLTGHTATNTRVDDGGTLDVRNGGTATTVSMGNGGVLLADSGAAVSGTRSDGKAFSIG	85	GGQADALMLEKGSSFTLNAGDTATDTTVNGGLFTARGGTLAGTTTLNNGAILTLSGKTVNNDTLTIREGDALLQGGSLTGNGSVEKSGSGTLTVSNTTLTQKAVNLNEGTLTLNDSTVTTDVIAQRGTALKLTGSTVLNGAID	143	DLSHAGQIHFTSTRTGKFVPATLKVKNLNGQNGTISLRVRPDMAQNNADRLVIDGGRATGKTILNLVNAGNSASGLATSGKGIQVVEAINGATTEEGAFVQGNRL	105	PTNVTLASGATWNIPDNATVQSVVDDLSHAGQIHFTSTRTGKFVPATLKVKNLNGQNGTISLRVRPDMAQNNADRLVIDGGRATGKTILNLVNAGNSASGLATSGKGIQVVEAINGATTEEGAFVQGNRLQAGAFNYSLNRDSDESWYLRSENAYRAEVPLYASMLTQAMDYDRIVAGSRSHQTGVNGENNSVRLSIQGGHLGHDNNGGIARGATPESSGSYGFVRLEGDLMRTEVAGMSVTAGVYGAAGHSSVDVKDDDGSRAGTVRDDAGSLGGYLNLVHTSSGLWADIVAQGTRHSMKASSDNNDFRARGWGWLGSLETGLPFSITDNLMLEPQLQYTWQGLSLDDGKDNAGYVKFGHGSAQHVRAGFRLGSHNDMTFGEGTSSRAPLRDSAKHSV…	488
VAEP_96.10	C1	10	MKRHLNTSYRLVWNHITGTLVVASELARSRGKRAGVAVALSLAAVTSVPALAADTVVQAGETVNGGTLTNHDNQIVFGATNGMTISTGLEYGPDNEANTGGQWVQNGGIANNTTVTGGGLQRVNAGGSVSDTVISAGGGQSLQGQAVNTTLNGGEQWVHEGGIATGTVINEKGWQAVKSGAMATDTVVNTGAEGGPDAENGDTGQFVRGNAVRTTINENGRQIVAAEGTANTTVVYAGGDQTVHGHALDTTLNGGYQYVHNGGTASGTVVNSDGWQIVKNGGVAGNTTVNQKGRLQVDAGGTATNVTLKQGGALVTSTAATVTGINRLGAFSVVEGKADNVVLENGGRLDVLTGHTATNTRVDDGGTLDVRNGGTATTVSMGNGGVLLADSGAAVSGTR…	1039	MKRHLNTSYRLVWNHITGTLVVASELARSRGKRAGVAVALSLAAVTSVPALA	52	NTSYRLVWNHITGTLVVASELAR	23	ADTVVQAGETVNGGTLTNHDNQIVFGATNGMTISTGLEYGPDNEANTGGQWVQNGGIANNTTVTGGGLQRVNAGGSVSDTVISAGGGQSLQGQAVNTTLNGGEQWVHEGGIATGTVINEKGWQAVKSGAMATDTVVNTGAEGGPDAENGDTGQFVRGNAVRTTINENGRQIVAAEGTANTTVVYAGGDQTVHGHALDTTLNGGYQYVHNGGTASGTVVNSDGWQIVKNGGVAGNTTVNQKGRLQVDAGGTATNVTLKQGGALVTSTAATVTGINRLGAFSVVEGKADNVVLENGGRLDVLTGHTATNTRVDDGGTLDVRNGGTATTVSMGNGGVLLADSGAAVSGTRSDGKAFSIGGGQADALMLEKGSSFTLNAGDTATDTTVNGGLFTARGGTLAGT…	499	ADTVVQAGETVNGGTLTNHDNQIVFGATNGMTISTGLEYGPDNEANTGGQWVQNGGIANNTTVTGGGLQRVNAGGSVSDTVISAGGGQSLQGQAVNTTLNGGEQWVHEGGIATGTVINEKGWQAVKSGAMATDTVVNTGAEGGPDAENGDTGQFVRGNAVRTTINENGRQIVAAEGTANTTVVYAGGDQTVHGHALDTTLNGGYQYVHNGGTASGTVVNSDGWQIVKNGGVAGNTTVNQKGRLQVDAGGTATNVTLKQGGALVTSTAATVT	271	GINRLGAFSVVEGKADNVVLENGGRLDVLTGHTATNTRVDDGGTLDVRNGGTATTVSMGNGGVLLADSGAAVSGTRSDGKAFSIG	85	GGQADALMLEKGSSFTLNAGDTATDTTVNGGLFTARGGTLAGTTTLNNGAILTLSGKTVNNDTLTIREGDALLQGGSLTGNGSVEKSGSGTLTVSNTTLTQKAVNLNEGTLTLNDSTVTTDVIAQRGTALKLTGSTVLNGAID	143	DLSHAGQIHFTSTRTGKFVPATLKVKNLNGQNGTISLRVRPDMAQNNADRLVIDGGRATGKTILNLVNAGNSASGLATSGKGIQVVEAINGATTEEGAFIQGNKL	105	PTNVTLASGATWNIPDNATVQSVVDDLSHAGQIHFTSTRTGKFVPATLKVKNLNGQNGTISLRVRPDMAQNNADRLVIDGGRATGKTILNLVNAGNSASGLATSGKGIQVVEAINGATTEEGAFIQGNKLQAGAFNYSLNRDSDESWYLRSENAYRAEVPLYASMLTQAMDYDRILAGSRSHQTGVNGENNSVRLSIQGGHLGHDNNGGIARGATPESSGSYGFVRLEGDLLRTEVAGMSLTTGVYGAAGHSSVDVKDDDGSRAGTVRDDAGSLGGYLNLVHTSSGLWADIVAQGTRHSMKASSDNNDFRVRGWGWLGSLETGLPFSITDNLMLEPQLQYTWQGLSLDDGQDNAGYVKFGHGSAQHVRAGFRLGSHNDMNFGKGTSSRDTLRGSAKHSV…	488
VAEP_105.11	C1	11	MKRHLNTCYRLVWNHITGAFVVASELARARGKRGGVAVALSLAAVTSLPVLAADIVVHPGETVNGGTLANHDNQIVFGTTNGMTISTGLEYGPDNEANTGGQWVQDGGTANKTTVTSGGLQRVNPGGSVSDTVISAGGGQSLQGRAVNTTLNGGEQWMHEGAIATGTVINDKGWQVVKPGTVATDTVVNTGAEGGPDAENGDTGQFVRGDAVRTTINKNGRQVIWSSGMARDTLIYAGGDQTVHGEAHNTRLEGGNQYVHNGGTATETLINRDGWQVIKEGGTAAHTTINQKGKLQVNAGGKASDVTQNTGGALVTSTAATVTGTNRLGAFSVVAGKADNVVLENGGRLDVLSGHTATNTRVDDGGTLDIRNGGAATTVSMGNGGVLLADSGAAVSGTR…	1039	MKRHLNTCYRLVWNHITGAFVVASELARARGKRGGVAVALSLAAVTSLPVLA	52	NTCYRLVWNHITGAFVVASELAR	23	ADIVVHPGETVNGGTLANHDNQIVFGTTNGMTISTGLEYGPDNEANTGGQWVQDGGTANKTTVTSGGLQRVNPGGSVSDTVISAGGGQSLQGRAVNTTLNGGEQWMHEGAIATGTVINDKGWQVVKPGTVATDTVVNTGAEGGPDAENGDTGQFVRGDAVRTTINKNGRQVIWSSGMARDTLIYAGGDQTVHGEAHNTRLEGGNQYVHNGGTATETLINRDGWQVIKEGGTAAHTTINQKGKLQVNAGGKASDVTQNTGGALVTSTAATVTGTNRLGAFSVVAGKADNVVLENGGRLDVLSGHTATNTRVDDGGTLDIRNGGAATTVSMGNGGVLLADSGAAVSGTRSDGKAFSIGGGQADALMLEKGSSFTLNAGDTATDTTVNGGLFTARGGTLAGT…	499	ADIVVHPGETVNGGTLANHDNQIVFGTTNGMTISTGLEYGPDNEANTGGQWVQDGGTANKTTVTSGGLQRVNPGGSVSDTVISAGGGQSLQGRAVNTTLNGGEQWMHEGAIATGTVINDKGWQVVKPGTVATDTVVNTGAEGGPDAENGDTGQFVRGDAVRTTINKNGRQVIWSSGMARDTLIYAGGDQTVHGEAHNTRLEGGNQYVHNGGTATETLINRDGWQVIKEGGTAAHTTINQKGKLQVNAGGKASDVTQNTGGALVTSTAATVT	271	GTNRLGAFSVVAGKADNVVLENGGRLDVLSGHTATNTRVDDGGTLDIRNGGAATTVSMGNGGVLLADSGAAVSGTRSDGKAFSIG	85	GGQADALMLEKGSSFTLNAGDTATDTTVNGGLFTARGGTLAGTTTLNNGAILTLSGKTVNNDTLTIREGDALLQGGSLTGNGSVEKSGSGTLTVSNTTLTQKAVNLNEGTLTLNDSTVTTDVIAQRGTALKLTGSTVLNGAID	143	DLSHAGQIHFTSTRTGKFVPATLKVKNLNGQNGTISLRVRPDMAQNNADRLVIDGGRATGKTILNLVNAGNSASGLATSGKGIQVVEAINGATTEEGAFVQGNRL	105	PTNVTLASGATWNIPDNATVQSVVDDLSHAGQIHFTSTRTGKFVPATLKVKNLNGQNGTISLRVRPDMAQNNADRLVIDGGRATGKTILNLVNAGNSASGLATSGKGIQVVEAINGATTEEGAFVQGNRLQAGAFNYSLNRDSDESWYLRSENAYRAEVPLYASMLTQAMDYDRIVAGSRSHQTGVNGENNSVRLSIQGGHLGHDNNGGIARGATPESSGSYGFVRLEGDLMRTEVAGMSVTAGVYGAAGHSSVDVKDDDGSRVGTVRDDAGSLGGYLNLIHNASGLWADIVALGTRHSMKASTDNNDFRARGWGWLGSLETGLPFSITDNLMLEPQLQYTWQGLSLDDGKDNAGYVKFGHGSAQHVRAGFRLGSHNDMTFGEGTSSRAPLRDSAKHSV…	488
VAEP_106.12	C1	12	MKRHLNTSYRLVWNHITGTLVVASELARSRGKRTGVAVALSLAAVTSVPVLAADTVVQAGETVNDGTLTNHDNQIVFGTANGMTISTGLEYGPDNEANTGGQWIQNGGTANNTTVTGGGLQRVNAGGSVSDTVISAGGGQSLQGQAVNTTLNGGEQWVHEGGIATGTVINEKGWQAVKSGAVATDTVVNTGAEGGPDAGNGDTGQFVRGNAVRTTINKNGRQIVAVEGTANTTVVYAGGDQTVHGHALDTTLNGGYQYVHNGGTASDTVVNSDGWQIVKEGGLADFTTVNQKGKLQVNAGGTATNVTLKQGGALVTSTAATVTGINRLGAFSVVEGKADNVVLENGGRLDVLTGHTATNTRVDDGGTLDVRNGGTATTVSMGNGGVLLADSGAAVSGTR…	1039	MKRHLNTSYRLVWNHITGTLVVASELARSRGKRTGVAVALSLAAVTSVPVLA	52	NTSYRLVWNHITGTLVVASELAR	23	ADTVVQAGETVNDGTLTNHDNQIVFGTANGMTISTGLEYGPDNEANTGGQWIQNGGTANNTTVTGGGLQRVNAGGSVSDTVISAGGGQSLQGQAVNTTLNGGEQWVHEGGIATGTVINEKGWQAVKSGAVATDTVVNTGAEGGPDAGNGDTGQFVRGNAVRTTINKNGRQIVAVEGTANTTVVYAGGDQTVHGHALDTTLNGGYQYVHNGGTASDTVVNSDGWQIVKEGGLADFTTVNQKGKLQVNAGGTATNVTLKQGGALVTSTAATVTGINRLGAFSVVEGKADNVVLENGGRLDVLTGHTATNTRVDDGGTLDVRNGGTATTVSMGNGGVLLADSGAAVSGTRSDGKAFSIGGGQADALMLEKGSSFTLNAGDTATDTTVNGGLFTARGGTLAGT…	499	ADTVVQAGETVNDGTLTNHDNQIVFGTANGMTISTGLEYGPDNEANTGGQWIQNGGTANNTTVTGGGLQRVNAGGSVSDTVISAGGGQSLQGQAVNTTLNGGEQWVHEGGIATGTVINEKGWQAVKSGAVATDTVVNTGAEGGPDAGNGDTGQFVRGNAVRTTINKNGRQIVAVEGTANTTVVYAGGDQTVHGHALDTTLNGGYQYVHNGGTASDTVVNSDGWQIVKEGGLADFTTVNQKGKLQVNAGGTATNVTLKQGGALVTSTAATVT	271	GINRLGAFSVVEGKADNVVLENGGRLDVLTGHTATNTRVDDGGTLDVRNGGTATTVSMGNGGVLLADSGAAVSGTRSDGKAFSIG	85	GGQADALMLEKGSSFTLNAGDTATDTTVNGGLFTARGGTLAGTTTLNNGAILTLSGKTVNNDTLTIREGDALLQGGSLTGNGSVEKSGSGTLTVSNTTLTQKAVNLNEGTLTLNDSTVTTDVIAQRGTALKLTGSTVLNGAID	143	NLSHAGQIHFTSTRTGKFVPATLKVKNLNGQNGTISLRVRPDMAQNNADRLVIDGGRATGKTILNLVNAGNSASGLATSGKGIQVVEAINGATTEEGAFVQGNKL	105	PTNVTLASGATWNIPDNATVQSVVDNLSHAGQIHFTSTRTGKFVPATLKVKNLNGQNGTISLRVRPDMAQNNADRLVIDGGRATGKTILNLVNAGNSASGLATSGKGIQVVEAINGATTEEGAFVQGNKLQAGAFNYSLNRDSDESWYLRSENAYRAEVPLYASMLTQAMDYDRILAGSRSHQTGVNGENNSVRLSIQGGHLGHDNNGGIARGATPESSGSYGLVRLEGDLLRTEVAGMSVTAGVYGAAGHSSVDVKDDDGSRAGTVRDDAGSLGGYLNLIHNASGLWADIVAQGTRHSMKASSDNNDFRARGWGWLGSLETGLPFSITDNLMLEPQLQYTWQGLSLDDGQDNAGYVKFGHGSAQHVRAGFRLGSHNDMNFGKGTSSRDTLRGSAKHSV…	488
VAEP_616.13	C1	13	MKRHLNTSYRLVWNHITGTLVVASELARSRGKRAGVAVALSLAAVTSVPALAADTVVQAGETVNDGTLTNHDNQIVFGTANGMTISTGLEYGPDNEANTGGQWIQNGGTANNTTVTGGGLQRVNAGGSVSDTVISAGGGQSLQGQAVNTTLNGGEQWVHEDGIATGTVINEKGWQAIKSGAVATDTVVNTGAEGGPDAENGDTGQTVYGDAVRTTINKNGRQIVAAEGTANTTVVYAGGDQTVHGHALDTTLNGGYQYVHNGGTASGTVVNSDGWQIIKEGGLADFTTVNQKGKLQVNAGGTATHVTLKQGGALVTSTAATVTGINRLGAFSVVEGKADNVVLENGGRLDVLTGHTATNTRVDDGGTLDVRNGGTATTVSMGNGGVLLADSGAAVSGTR…	1039	MKRHLNTSYRLVWNHITGTLVVASELARSRGKRAGVAVALSLAAVTSVPALA	52	NTSYRLVWNHITGTLVVASELAR	23	ADTVVQAGETVNDGTLTNHDNQIVFGTANGMTISTGLEYGPDNEANTGGQWIQNGGTANNTTVTGGGLQRVNAGGSVSDTVISAGGGQSLQGQAVNTTLNGGEQWVHEDGIATGTVINEKGWQAIKSGAVATDTVVNTGAEGGPDAENGDTGQTVYGDAVRTTINKNGRQIVAAEGTANTTVVYAGGDQTVHGHALDTTLNGGYQYVHNGGTASGTVVNSDGWQIIKEGGLADFTTVNQKGKLQVNAGGTATHVTLKQGGALVTSTAATVTGINRLGAFSVVEGKADNVVLENGGRLDVLTGHTATNTRVDDGGTLDVRNGGTATTVSMGNGGVLLADSGAAVSGTRSDGKAFSIGGGQADALMLEKGSSFTLNAGDTATDTTVNGGLFTARGGTLAGT…	499	ADTVVQAGETVNDGTLTNHDNQIVFGTANGMTISTGLEYGPDNEANTGGQWIQNGGTANNTTVTGGGLQRVNAGGSVSDTVISAGGGQSLQGQAVNTTLNGGEQWVHEDGIATGTVINEKGWQAIKSGAVATDTVVNTGAEGGPDAENGDTGQTVYGDAVRTTINKNGRQIVAAEGTANTTVVYAGGDQTVHGHALDTTLNGGYQYVHNGGTASGTVVNSDGWQIIKEGGLADFTTVNQKGKLQVNAGGTATHVTLKQGGALVTSTAATVT	271	GINRLGAFSVVEGKADNVVLENGGRLDVLTGHTATNTRVDDGGTLDVRNGGTATTVSMGNGGVLLADSGAAVSGTRSDGKAFSIG	85	GGQADALMLEKGSSFTLNAGDTATDTTVNGGLFTARGGTLAGTTTLNNGAILTLSGKTVNNDTLTIREGDALLQGGSLTGNGSVEKSGSGTLTVSNTTLTQKAVNLNEGTLTLNDSTVTTDVIAQRGTALKLTGSTVLNGAID	143	DLSHAGQIHFTSTRTGKFVPATLKVKNLNGQNGTISLRVRPDMAQNNADRLVIDGGRATGKTILNLVNAGNSASGLATSGKGIQVVEAINGATTEEGAFVQGNRL	105	PTNVTLASGATWNIPDNATVQSVVDDLSHAGQIHFTSTRTGKFVPATLKVKNLNGQNGTISLRVRPDMAQNNADRLVIDGGRATGKTILNLVNAGNSASGLATSGKGIQVVEAINGATTEEGAFVQGNRLQAGAFNYSLNRDSDESWYLRSENAYRAEVPLYASMLTQAMDYDRILAGSRSHQTGVNGENNSVRLSIQGGHLGHDNNGGIARGATPESSGSYGFVRLEGDLLRTEVAGMSVTAGIYGAAGHSSVDVKDDDASRAGTVRDDAGSLGGYLNLTHTSSGLWADIVALGTRHSMKASTDNNDFRARGWGWLGSLETGLPFSITDNLMLEPQLQYTWQGLSLDDGKDNAGYVKFGHGSAQHVRAGFRLGSHNDMTFGEGTSSRAPLRDSAKHSV…	488
VAEP_696.14	C1	14	MKRHLNTSYRLVWNHITGAFVVASELARARGKRAGVAAALSLAAATSLPAQAADTVVQAGETVNGGTLANHDNQIVFGMTNGMTISTGLEYGPDNEANTGGQWVQDGGTANKTTVTSGGLQRVNPGGSVSDTVISAGGGQSLQGQAVNTTLNGGEQWVHEGGIATGTVINEKGWQAVKSGAMATDTVVNTGAEGGPDAENGDTGQFVRGNAVRTTINKNGRQIVAAEGTANTTVVYAGGDQTVHGHALDTTLNGGYQYVHNGGTASDTVVNSDGWQIVKEGGLADFTTVNQKGKLQVNAGGTATNVTLKQGGALVTSTAATVTGINRLGAFSVVEGKADNVVLENGGRLDVLTGHTATNTRVDDGGTLDVRNGGTATTVSMGNGGVLLADSGAAVSGTR…	1037	MKRHLNTSYRLVWNHITGAFVVASELARARGKRAGVAAALSLAAATSLPAQA	52	NTSYRLVWNHITGAFVVASELAR	23	ADTVVQAGETVNGGTLANHDNQIVFGMTNGMTISTGLEYGPDNEANTGGQWVQDGGTANKTTVTSGGLQRVNPGGSVSDTVISAGGGQSLQGQAVNTTLNGGEQWVHEGGIATGTVINEKGWQAVKSGAMATDTVVNTGAEGGPDAENGDTGQFVRGNAVRTTINKNGRQIVAAEGTANTTVVYAGGDQTVHGHALDTTLNGGYQYVHNGGTASDTVVNSDGWQIVKEGGLADFTTVNQKGKLQVNAGGTATNVTLKQGGALVTSTAATVTGINRLGAFSVVEGKADNVVLENGGRLDVLTGHTATNTRVDDGGTLDVRNGGTATTVSMGNGGVLLADSGAAVSGTRSDGKAFSIGGGQADALMLEKGSSFTLNTGDTATDTTVNGGLFTARGGSLAGT…	499	ADTVVQAGETVNGGTLANHDNQIVFGMTNGMTISTGLEYGPDNEANTGGQWVQDGGTANKTTVTSGGLQRVNPGGSVSDTVISAGGGQSLQGQAVNTTLNGGEQWVHEGGIATGTVINEKGWQAVKSGAMATDTVVNTGAEGGPDAENGDTGQFVRGNAVRTTINKNGRQIVAAEGTANTTVVYAGGDQTVHGHALDTTLNGGYQYVHNGGTASDTVVNSDGWQIVKEGGLADFTTVNQKGKLQVNAGGTATNVTLKQGGALVTSTAATVT	271	GINRLGAFSVVEGKADNVVLENGGRLDVLTGHTATNTRVDDGGTLDVRNGGTATTVSMGNGGVLLADSGAAVSGTRSDGKAFSIG	85	GGQADALMLEKGSSFTLNTGDTATDTTVNGGLFTARGGSLAGTTTLNNGATLTLSGKMVNNGTLTIHEGDALLQGGALTGNGRVEKSGSGTLTVSNTTLTQKTVNLNEGTLTLNDSTVTTDVIALRGTALKLTGSTVLNGAID	143	DLSHAGQIHFTSTRTGKFVPATLKVKNLNGQNGTISLRVRPDMAQNNADRLVIDGGRATGKTILNLVNAGNSASGLATSGKGIQVVEAINGATTEEGAFVQGNR	104	PTNVTLASGATWNIPDNATVQSVVDDLSHAGQIHFTSTRTGKFVPATLKVKNLNGQNGTISLRVRPDMAQNNADRLVIDGGRATGKTILNLVNAGNSASGLATSGKGIQVVEAINGATTEEGAFVQGNRLQAGAFNYSLNRDSDESWYLRSENAYRAEVPLYASMLTQAMDYDRILAGSRSHQTGVNGENNSVRLSIQGGHLGHDNNGGIARGATPESSGSYGFVRLEGDLLRTEVAGMSVTAGIYGAAGHSSVDVKDDDASRAGTVRDDAGSLGGYLNLTHTSSGLWADIVALGTRHSMKASTDNNDFRARGWGWLGSLETGLPFSITDNLMLEPQLQYTWQGLSLDDGKDNAGYVKFGHGSAQHVRAGFRLGSHNDMTFGEGTSSRAPLRDSAKHSV…	488
VAEP_698.15	C1	15	MKRHLNTSYRLVWNHITGAFVVASELARARGKRAGVAAALSLAAATSLPAQAADTVVQAGETVSGGTLANHDNQIVFGTTNGMTISTGLEYGPDNEANTGGQWIQNGGIANNTTVTGGGLQRVNAGGSVSDTVISAGGGQSLQGQAVNTTLNGGEQWVHEGGIATGTVINEKGWQAVKSGAVATDTVVNTGAEGGPDAENGDTGQFVRGNAVRTTINKNGRQIVAAEGTANTTVVYAGGDQTVHGHALDTTLNGGDQYVHNGGTASGTVVNSDGWQVIKEGGSAAHTTINQKGKLQVNAGGKAADVTQNTGGALVTSTAATVTGTNRLGAFSVVAGKADNVVLENGGRLDVLSGHTATNTRVDDGGTLDVRNGGTATTVSMGNGGVLLADSGAAVSGTR…	1039	MKRHLNTSYRLVWNHITGAFVVASELARARGKRAGVAAALSLAAATSLPAQA	52	NTSYRLVWNHITGAFVVASELAR	23	ADTVVQAGETVSGGTLANHDNQIVFGTTNGMTISTGLEYGPDNEANTGGQWIQNGGIANNTTVTGGGLQRVNAGGSVSDTVISAGGGQSLQGQAVNTTLNGGEQWVHEGGIATGTVINEKGWQAVKSGAVATDTVVNTGAEGGPDAENGDTGQFVRGNAVRTTINKNGRQIVAAEGTANTTVVYAGGDQTVHGHALDTTLNGGDQYVHNGGTASGTVVNSDGWQVIKEGGSAAHTTINQKGKLQVNAGGKAADVTQNTGGALVTSTAATVTGTNRLGAFSVVAGKADNVVLENGGRLDVLSGHTATNTRVDDGGTLDVRNGGTATTVSMGNGGVLLADSGAAVSGTRSDGKAFRIGGGQADALMLEKGSSFTLNTGDTATDTTVNGGLFTARGGSLAGT…	499	ADTVVQAGETVSGGTLANHDNQIVFGTTNGMTISTGLEYGPDNEANTGGQWIQNGGIANNTTVTGGGLQRVNAGGSVSDTVISAGGGQSLQGQAVNTTLNGGEQWVHEGGIATGTVINEKGWQAVKSGAVATDTVVNTGAEGGPDAENGDTGQFVRGNAVRTTINKNGRQIVAAEGTANTTVVYAGGDQTVHGHALDTTLNGGDQYVHNGGTASGTVVNSDGWQVIKEGGSAAHTTINQKGKLQVNAGGKAADVTQNTGGALVTSTAATVT	271	GTNRLGAFSVVAGKADNVVLENGGRLDVLSGHTATNTRVDDGGTLDVRNGGTATTVSMGNGGVLLADSGAAVSGTRSDGKAFRIG	85	GGQADALMLEKGSSFTLNTGDTATDTTVNGGLFTARGGSLAGTTTLNNGATLTLSGKMVNNGTLTIHEGDALLQGGALTGNGRVEKSGSGTLTVSNTTLTQKTVNLNEGTLTLNDSTVTTDVIALRGTALKLTGSTVLNGAID	143	DLSHAGQIHFTSTRTGKFVPATLKVKNLNGQNGTISLRVRPDMAQNNADRLVIDGGRATGKTILNLVNAGNSASGLATSGKGIQVVEAINGATTEEGAFVQGNRL	105	PTNVTLASGATWNIPDNATVQSVVDDLSHAGQIHFTSTRTGKFVPATLKVKNLNGQNGTISLRVRPDMAQNNADRLVIDGGRATGKTILNLVNAGNSASGLATSGKGIQVVEAINGATTEEGAFVQGNRLQAGAFNYSLNRDSDESWYLRSENAYRAEVPLYASMLTQAMDYDRILAGSRSHQTGVNGENNSVRLSIQGGHLGHDNNGGIARGATPESSGSYGFVRLEGDLLRTEVAGMSVTAGIYGAAGHSSVDVKDDDASRAGTVRDDAGSLGGYLNLTHTSSGLWADIVALGTRHSMKASTDNNDFRARGWGWLGSLETGLPFSITDNLMLEPQLQYTWQGLSLDDGKDNAGYVKFGHGSAQHVRAGFRLGSHNDMTFGEGTSSRAPLRDSAKHSV…	488
VAEP_699.16	C1	16	MKRHLNTSYRLVWNHITGAFVVASELARARGKRAGVAAALSLAAATSLPAQAADTVVQAGETVSGGTLANHDNQIVFGTTNGMTISTGLEYGPDNEANTGGQWIQNGGIANNTTVTGGGLQRVNAGGSVSDTVISAGGGQSLQGQAVNTTLNGGEQWVHEGGIATGTVINEKGWQAVKSGAVATDTVVNTGAEGGPDAENGDTGQFVRGNAVRTTINKNGRQIVAAEGTANTTVVYAGGDQTVHGHALDTTLNGGDQYVHNGGTASGTVVNSDGWQVIKEGGTTAHTTINQKGKLQVNAGGEASDVTQNTGGALVTSTAATVTGINRLGAFSVVEGKADNVVLENGGRLDVLTGHTATNTRVDDGGRLDVRNGGTATTVSMGNGGVLLADSGAAVSGTR…	1039	MKRHLNTSYRLVWNHITGAFVVASELARARGKRAGVAAALSLAAATSLPAQA	52	NTSYRLVWNHITGAFVVASELAR	23	ADTVVQAGETVSGGTLANHDNQIVFGTTNGMTISTGLEYGPDNEANTGGQWIQNGGIANNTTVTGGGLQRVNAGGSVSDTVISAGGGQSLQGQAVNTTLNGGEQWVHEGGIATGTVINEKGWQAVKSGAVATDTVVNTGAEGGPDAENGDTGQFVRGNAVRTTINKNGRQIVAAEGTANTTVVYAGGDQTVHGHALDTTLNGGDQYVHNGGTASGTVVNSDGWQVIKEGGTTAHTTINQKGKLQVNAGGEASDVTQNTGGALVTSTAATVTGINRLGAFSVVEGKADNVVLENGGRLDVLTGHTATNTRVDDGGRLDVRNGGTATTVSMGNGGVLLADSGAAVSGTRSDGKAFSIGGGQADALMLEKGSSFTLNAGDTATDTSVNGGLFTARGGTLAGT…	499	ADTVVQAGETVSGGTLANHDNQIVFGTTNGMTISTGLEYGPDNEANTGGQWIQNGGIANNTTVTGGGLQRVNAGGSVSDTVISAGGGQSLQGQAVNTTLNGGEQWVHEGGIATGTVINEKGWQAVKSGAVATDTVVNTGAEGGPDAENGDTGQFVRGNAVRTTINKNGRQIVAAEGTANTTVVYAGGDQTVHGHALDTTLNGGDQYVHNGGTASGTVVNSDGWQVIKEGGTTAHTTINQKGKLQVNAGGEASDVTQNTGGALVTSTAATVT	271	GINRLGAFSVVEGKADNVVLENGGRLDVLTGHTATNTRVDDGGRLDVRNGGTATTVSMGNGGVLLADSGAAVSGTRSDGKAFSIG	85	GGQADALMLEKGSSFTLNAGDTATDTSVNGGLFTARGGTLAGTTTLNNGATLTLSGKTVNNDTLTIREGDALLQGGSLTGNGSVEKSGSGTLTVSNTTLTQKAVNLNEGTLTLNDSTVTTDVIAQRGTALKLTGSTVLNGAID	143	DLSHAGQIHFTSTRTGKFVPATLKVKNLNGQNGTISLRVRPDMAQNNADRLVIDGGRATGKTILNLVNAGNSASGLATSGKGIQVVEAINGATTEEGAFVQGNRL	105	PTNVTLASGATWNIPDNATVQSVVDDLSHAGQIHFTSTRTGKFVPATLKVKNLNGQNGTISLRVRPDMAQNNADRLVIDGGRATGKTILNLVNAGNSASGLATSGKGIQVVEAINGATTEEGAFVQGNRLQAGAFNYSLNRDSDESWYLRSENAYRAEVPLYASMLTQAMDYDRILAGSRSHQTGVNGENNSVRLSIQGGHLGHDNNGGIARGATPESSGSYGFVRLEGDLLRTEVAGMSVTAGIYGAAGHSSVDVKDDDASRAGTVRDDAGSLGGYLNLTHTSSGLWADIVALGTRHSMKASTDNNDFRARGWGWLGSLETGLPFSITDNLMLEPQLQYTWQGLSLDDGKDNAGYVKFGHGSAQHVRAGFRLGSHNDMTFGEGTSSRAPLRDSAKHSV…	488
VAEP_700.17	C1	17	MKRHLNTSYRLVWNHITGTLVVASELARSRGKRAGVAVALSLAAVTSVPALAADKVVQAGETVNDGTLTNHDNQIVLGTTNGMTISTGLEYGPDNEANTGGQWIQNGGIANNTTVTGGGLQRVNAGGSVSDTVISAGGGQSLQGQAVNTTLNGGEQWVHEGGIATGTVINEKGWQAVKSGAMATDTVVNTGAEGGPDAENGDTGQFVRGNAVRTTINKNGRQIVAAEGTANTTVVYAGGDQTVHGHALDTTLNGGYQYVHNGGTASDTVVNSDGWQIVKEGGLADFTTVNQKGKLQVNAGGTATNVTLKQGGALVTSTAATVTGINRLGAFSVVAGKADNVVLENGGRLDVLSGHTATNTRVDDGGTLDVRNGGAATTVSMGNGGVLLADSGAAVSGTR…	1039	MKRHLNTSYRLVWNHITGTLVVASELARSRGKRAGVAVALSLAAVTSVPALA	52	NTSYRLVWNHITGTLVVASELAR	23	ADKVVQAGETVNDGTLTNHDNQIVLGTTNGMTISTGLEYGPDNEANTGGQWIQNGGIANNTTVTGGGLQRVNAGGSVSDTVISAGGGQSLQGQAVNTTLNGGEQWVHEGGIATGTVINEKGWQAVKSGAMATDTVVNTGAEGGPDAENGDTGQFVRGNAVRTTINKNGRQIVAAEGTANTTVVYAGGDQTVHGHALDTTLNGGYQYVHNGGTASDTVVNSDGWQIVKEGGLADFTTVNQKGKLQVNAGGTATNVTLKQGGALVTSTAATVTGINRLGAFSVVAGKADNVVLENGGRLDVLSGHTATNTRVDDGGTLDVRNGGAATTVSMGNGGVLLADSGAAVSGTRSDGTAFRIGGGQADALMLEKGSSFTLNAGDTATDTTVNGGLFTARGGTLAGT…	499	ADKVVQAGETVNDGTLTNHDNQIVLGTTNGMTISTGLEYGPDNEANTGGQWIQNGGIANNTTVTGGGLQRVNAGGSVSDTVISAGGGQSLQGQAVNTTLNGGEQWVHEGGIATGTVINEKGWQAVKSGAMATDTVVNTGAEGGPDAENGDTGQFVRGNAVRTTINKNGRQIVAAEGTANTTVVYAGGDQTVHGHALDTTLNGGYQYVHNGGTASDTVVNSDGWQIVKEGGLADFTTVNQKGKLQVNAGGTATNVTLKQGGALVTSTAATVT	271	GINRLGAFSVVAGKADNVVLENGGRLDVLSGHTATNTRVDDGGTLDVRNGGAATTVSMGNGGVLLADSGAAVSGTRSDGTAFRIG	85	GGQADALMLEKGSSFTLNAGDTATDTTVNGGLFTARGGTLAGTTTLNNGATLTLSGKTVNNDTLTIREGDALLQGGSLTGNGSVEKSGSGTLTVSNTTLTQKAVNLNEGTLTLNDSTVTTDVIAQRGTALKLTGSTVLNGAID	143	DLSHAGQIHFTSTRTGKFVPATLKVKNLNGQNGTISLRVRPDMAQNNADRLVIDGGRATGKTILNLVNAGNSASGLATSGKGIQVVEAINGATTEEGAFVQGNRL	105	PTNVTLASGATWNIPDNATVQSVVDDLSHAGQIHFTSTRTGKFVPATLKVKNLNGQNGTISLRVRPDMAQNNADRLVIDGGRATGKTILNLVNAGNSASGLATSGKGIQVVEAINGATTEEGAFVQGNRLQAGAFNYSLNRDSDESWYLRSENAYRAEVPLYASMLTQAMDYDRILAGSRSHQTGVNGENNSVRLSIQGGHLGHDNNGGIARGATPESSGSYGFVRLEGDLLRTEVAGMSVTAGIYGAAGHSSVDVKDDDASRAGTVRDDAGSLGGYLNLTHTSSGLWADIVALGTRHSMKASTDNNDFRARGWGWLGSLETGLPFSITDNLMLEPQLQYTWQGLSLDDGKDNAGYVKFGHGSAQHVRAGFRLGSHNDMTFGEGTSSRAPLRDSAKHSV…	488
VAEP_704.18	C1	18	MKRHLNTSYRLVWNHITGTLVVASELARSRGKRAGVAVALSLAAVISVPALAADIVVLSGETVIGGTLVNHDNQIVFGTSNGMTISTGLEYGPDNEANTGGQWLHYGGTANNTTVTCGGLQRVNSGGSVSDTVISAGGGQSLQGQAVNTTLNGGEQWVHEGGIATGTVINEKGWQAIKSGAVATDTVVNTGAEGGPDAENGDTGQFVFGDAVRTTINKNGRQIVFSEGTANTTVVYAGGDQTVHGHALDTTLNGGYQYVHNGGTASGTVVNSDGWQVIKEGGSAAHTTINQKGKLQVNAGGKAADVTQNTGGALVTSTAATVTGINRLGAFSVVEGKADNVVLENGGRLDVLTGHTATNTRVDDGGTLDVRNGGTATTVSMGNGGVLLADSGAAVSGTR…	1039	MKRHLNTSYRLVWNHITGTLVVASELARSRGKRAGVAVALSLAAVISVPALA	52	NTSYRLVWNHITGTLVVASELAR	23	ADIVVLSGETVIGGTLVNHDNQIVFGTSNGMTISTGLEYGPDNEANTGGQWLHYGGTANNTTVTCGGLQRVNSGGSVSDTVISAGGGQSLQGQAVNTTLNGGEQWVHEGGIATGTVINEKGWQAIKSGAVATDTVVNTGAEGGPDAENGDTGQFVFGDAVRTTINKNGRQIVFSEGTANTTVVYAGGDQTVHGHALDTTLNGGYQYVHNGGTASGTVVNSDGWQVIKEGGSAAHTTINQKGKLQVNAGGKAADVTQNTGGALVTSTAATVTGINRLGAFSVVEGKADNVVLENGGRLDVLTGHTATNTRVDDGGTLDVRNGGTATTVSMGNGGVLLADSGAAVSGTRSDGKAFRIGGGQADALMLEKGSSFTLNACDTATDTTVNGGLFTARGGTLAGT…	499	ADIVVLSGETVIGGTLVNHDNQIVFGTSNGMTISTGLEYGPDNEANTGGQWLHYGGTANNTTVTCGGLQRVNSGGSVSDTVISAGGGQSLQGQAVNTTLNGGEQWVHEGGIATGTVINEKGWQAIKSGAVATDTVVNTGAEGGPDAENGDTGQFVFGDAVRTTINKNGRQIVFSEGTANTTVVYAGGDQTVHGHALDTTLNGGYQYVHNGGTASGTVVNSDGWQVIKEGGSAAHTTINQKGKLQVNAGGKAADVTQNTGGALVTSTAATVT	271	GINRLGAFSVVEGKADNVVLENGGRLDVLTGHTATNTRVDDGGTLDVRNGGTATTVSMGNGGVLLADSGAAVSGTRSDGKAFRIG	85	GGQADALMLEKGSSFTLNACDTATDTTVNGGLFTARGGTLAGTTTLNNGAILTLSGKTVNNDTLTIREGDALLQGGSLTGNGSVEKSGSGTLTVSNTTLTQKAANLNEGTLTLNDSTVTTDVIAQRGTALKLTGSTVLNGAID	143	DLSHAGQIHFTSTRTGKFVPATLKVKNLNGQNGTISLRVRPDMAQNNADRLVIDGGRATGKTILNLVNAGNSASGLATSGKGIQVVEAINGATTEEGAFVQGNRL	105	PTNVTLASGATWNIPDNATVQSVVDDLSHAGQIHFTSTRTGKFVPATLKVKNLNGQNGTISLRVRPDMAQNNADRLVIDGGRATGKTILNLVNAGNSASGLATSGKGIQVVEAINGATTEEGAFVQGNRLQAGAFNYSLNRDSDESWYLRSENAYRAEVPLYASMLTQAMDYDRILAGSRSHQTGVNGENNSVRLSIQGGHLGHDNNGGIARGATPESSGSYGFVRLEGDLLRTEVAGMSVTAGIYGAAGHSSVDVKDDDASRAGTVRDDAGSLGGYLNLTHTSSGLWADIVALGTRHSMKASTDNNDFRARGWGWLGSLETGLPFSITDNLMLEPQLQYTWQGLSLDDGKDNAGYVKFGHGSAQHVRAGFRLGSHNDMTFGEGTSSRAPLRDSAKHSV…	488
VAEP_804.19	C1	19	MKRHLNTSYRLVWNHITGTLVVASELARSRGKRAGVAVALSLAAVMSVPALAADIVVRPGETVNGGTLANHDNQIVFGTTNGMTISTGLEYGPDNEANTGGQWVQDGGTANKTTVTSGGLQRVNPGGSVSDTVISAGGGQSLQGRAVNTTLNGGEQWMHEGAIATGTVINDKGWQVVKPGTVATDTVVNTGAEGGPDAENGDTGQFVRGDAVRTTINKNGRQIVRTEGTTNTTVVYAGGDQTVHGHALDTTLNGGYQYVHNGGTASDTVVNSDGWQIVKNGGVAGNTTVNQKGRLQVDAGGTATNVTLKQGGALVTSTAATVTGINRLGAFSVVEGKADNVVLENGGRLDVLTGHTATNTRVDDGGTLDVRNGGTATTVSMGNGGVLLADSGAAVSGTR…	1039	MKRHLNTSYRLVWNHITGTLVVASELARSRGKRAGVAVALSLAAVMSVPALA	52	NTSYRLVWNHITGTLVVASELAR	23	ADIVVRPGETVNGGTLANHDNQIVFGTTNGMTISTGLEYGPDNEANTGGQWVQDGGTANKTTVTSGGLQRVNPGGSVSDTVISAGGGQSLQGRAVNTTLNGGEQWMHEGAIATGTVINDKGWQVVKPGTVATDTVVNTGAEGGPDAENGDTGQFVRGDAVRTTINKNGRQIVRTEGTTNTTVVYAGGDQTVHGHALDTTLNGGYQYVHNGGTASDTVVNSDGWQIVKNGGVAGNTTVNQKGRLQVDAGGTATNVTLKQGGALVTSTAATVTGINRLGAFSVVEGKADNVVLENGGRLDVLTGHTATNTRVDDGGTLDVRNGGTATTVSMGNGGVLLADSGAAVSGTRSDGKAFSIGGGQADALMLEKGSSFTLNAGDMATDTTVNGGLFTARGGTLAGT…	499	ADIVVRPGETVNGGTLANHDNQIVFGTTNGMTISTGLEYGPDNEANTGGQWVQDGGTANKTTVTSGGLQRVNPGGSVSDTVISAGGGQSLQGRAVNTTLNGGEQWMHEGAIATGTVINDKGWQVVKPGTVATDTVVNTGAEGGPDAENGDTGQFVRGDAVRTTINKNGRQIVRTEGTTNTTVVYAGGDQTVHGHALDTTLNGGYQYVHNGGTASDTVVNSDGWQIVKNGGVAGNTTVNQKGRLQVDAGGTATNVTLKQGGALVTSTAATVT	271	GINRLGAFSVVEGKADNVVLENGGRLDVLTGHTATNTRVDDGGTLDVRNGGTATTVSMGNGGVLLADSGAAVSGTRSDGKAFSIG	85	GGQADALMLEKGSSFTLNAGDMATDTTVNGGLFTARGGTLAGTTTLNNGAILTLSGKTVNNDTLTIREGDALLQGGALTGNGRVEKSGSGTLTVSNTTLTQKAVNLNEGTLTLNNSTVTTDVIAQRGTALKLTGSTVLNGAID	143	DLSHAGQIHFTSTRTGKFVPATLKVKNLNGQNGTISLRVRPDMAQNNADRLVIDGGRATGKTILNLVNAGNSASGLATSGKGIQVVEAINGATTEEGAFVQGNRL	105	PTNVTLASGATWNIPDNATVQSVVDDLSHAGQIHFTSTRTGKFVPATLKVKNLNGQNGTISLRVRPDMAQNNADRLVIDGGRATGKTILNLVNAGNSASGLATSGKGIQVVEAINGATTEEGAFVQGNRLQAGAFNYSLNRDSDESWYLRSENAYRAEVPLYASMLTQAMDYDRILAGSRSHQTGVNGENNSVRLSIQGGHLGHDNNGGIARGATPESSGSYGFVRLEGDLLRTEVAGMSVTAGIYGAAGHSSVDVKDDDASRAGTVRDDAGSLGGYLNLTHTSSGLWADIVALGTRHSMKASTDNNDFRARGWGWLGSLETGLPFSITDNLMLEPQLQYTWQGLSLDDGKDNAGYVKFGHGSAQHVRAGFRLGSHNDMTFGEGTSSRAPLRDSAKHSV…	488
VAEP_1069.20	C1	20	MKRHLNTCYRLVWNHMTGAFVVASELARARGKRGGVAVALSLAAVTSLPVLAADIVVHPGETVNGGTLANHDNQIVFGTTNGMTISTGLEYGPDNEANTGGQWVQDGGTANKTTVTSGGLQRVNPGGSVSDTVISAGGGQSLQGRAVNTTLNGGEQWMHEGAIATGTVINDKGWQVVKPGTVATDTVVNTGAEGGPDAENGDTGQFVRGDAVRTTINKNGRQIVRTEGTANTTVVYAGGDQTVHGHALDTTLNGGYQYVHNGGTASDTVVNSDGWQIVKNGGVAGNTTVNQKGRLQVDAGGTATAVTQNTGGALVTSTAATVTGINRLGAFSVVEGKADNVVLENGGRLDVLTGHTATNTRVDDGGTLDVRNGGTATTVSMGNGGVLLADSGAAVSGTR…	1039	MKRHLNTCYRLVWNHMTGAFVVASELARARGKRGGVAVALSLAAVTSLPVLA	52	NTCYRLVWNHMTGAFVVASELAR	23	ADIVVHPGETVNGGTLANHDNQIVFGTTNGMTISTGLEYGPDNEANTGGQWVQDGGTANKTTVTSGGLQRVNPGGSVSDTVISAGGGQSLQGRAVNTTLNGGEQWMHEGAIATGTVINDKGWQVVKPGTVATDTVVNTGAEGGPDAENGDTGQFVRGDAVRTTINKNGRQIVRTEGTANTTVVYAGGDQTVHGHALDTTLNGGYQYVHNGGTASDTVVNSDGWQIVKNGGVAGNTTVNQKGRLQVDAGGTATAVTQNTGGALVTSTAATVTGINRLGAFSVVEGKADNVVLENGGRLDVLTGHTATNTRVDDGGTLDVRNGGTATTVSMGNGGVLLADSGAAVSGTRSDGKAFSIGGGQADALMLEKGSSFTLNAGDTATDTTVNGGLFTARGGTLAGT…	499	ADIVVHPGETVNGGTLANHDNQIVFGTTNGMTISTGLEYGPDNEANTGGQWVQDGGTANKTTVTSGGLQRVNPGGSVSDTVISAGGGQSLQGRAVNTTLNGGEQWMHEGAIATGTVINDKGWQVVKPGTVATDTVVNTGAEGGPDAENGDTGQFVRGDAVRTTINKNGRQIVRTEGTANTTVVYAGGDQTVHGHALDTTLNGGYQYVHNGGTASDTVVNSDGWQIVKNGGVAGNTTVNQKGRLQVDAGGTATAVTQNTGGALVTSTAATVT	271	GINRLGAFSVVEGKADNVVLENGGRLDVLTGHTATNTRVDDGGTLDVRNGGTATTVSMGNGGVLLADSGAAVSGTRSDGKAFSIG	85	GGQADALMLEKGSSFTLNAGDTATDTTVNGGLFTARGGTLAGTTTLNNGAILTLSGKTVNNDTLTIREGDALLQGGSLTGNGSVEKSGSGTLTVSNTTLTQKAVNLNEGTLTLNDSTVTTDVIAQRGTALKLTGSTVLNGAID	143	DLSHAGQIHFTSTRTGKFVPATLKVKNLNGQNGTISLRVRPDMAQNNADRLVIDGGRATGKTILNLVNAGNSASGLATSGKGIQVVEAINGATTEEGAFVQGNRL	105	PTNVTLASGATWNIPDNATVQSVVDDLSHAGQIHFTSTRTGKFVPATLKVKNLNGQNGTISLRVRPDMAQNNADRLVIDGGRATGKTILNLVNAGNSASGLATSGKGIQVVEAINGATTEEGAFVQGNRLQAGAFNYSLNRDSDESWYLRSENAYRAEVPLYASMLTQAMDYDRILAGSRSHQTGVNGENNSVRLSIQGGHLGHDNNGGIARGATPESSGSYGFVRLEGDLLRTEVAGMSVTAGIYGAAGHSSVDVKDDDASRAGTVRDDAGSLGGYLNLTHTSSGLWADIVALGTRHSMKASTDNNDFRARGWGWLGSLETGLPFSITDNLMLEPQLQYTWQGLSLDDGKDNAGYVKFGHGSAQHVRAGFRLGSHNDMTFGEGTSSRAPLRDSAKHSV…	488
VAEP_1584.21	C1	21	MKRHLNTSYRLVWNHITGTLVVASELARSRGKRAGVAVALSLAAVTSVPALAADTVVQAGETVSGGTLTNHDNQIVFGTVNGMTISTGLEYGPDNEANTGGQWVQDGGTANKTTVTSGGLQRVNPGGSVSDTVISAGGGQSLQGRAVNTTLNGGEQWMHEGAIATGTVINDKGWQVVKPGTVATDTVVNTGAEGGPDAENGDTGQFVRGNAVRTTINKNGRQIVAAEGTANTTVVYAGGDQTVHGHALDTTLNGGYQYVHNGGTASDTVVNSDGWQIVKEGGLADFTTVNQKGKLQVNAGGTATNVTLKQGGALVTSTAATITGINRLGAFSVVEGKADNVVLENGGRLDVLTGHTATNTRVDDGGTLDVRNGGTATTVSMGNGGVLLADSGAAVSGTR…	972	MKRHLNTSYRLVWNHITGTLVVASELARSRGKRAGVAVALSLAAVTSVPALA	52	NTSYRLVWNHITGTLVVASELAR	23	ADTVVQAGETVSGGTLTNHDNQIVFGTVNGMTISTGLEYGPDNEANTGGQWVQDGGTANKTTVTSGGLQRVNPGGSVSDTVISAGGGQSLQGRAVNTTLNGGEQWMHEGAIATGTVINDKGWQVVKPGTVATDTVVNTGAEGGPDAENGDTGQFVRGNAVRTTINKNGRQIVAAEGTANTTVVYAGGDQTVHGHALDTTLNGGYQYVHNGGTASDTVVNSDGWQIVKEGGLADFTTVNQKGKLQVNAGGTATNVTLKQGGALVTSTAATITGINRLGAFSVVEGKADNVVLENGGRLDVLTGHTATNTRVDDGGTLDVRNGGTATTVSMGNGGVLLADSGAAVSGTRSDGKAFSIGGGQADALMLEKGSSFTLNAGDTATDTTVNGGLFTARGGTLAGT…	499	ADTVVQAGETVSGGTLTNHDNQIVFGTVNGMTISTGLEYGPDNEANTGGQWVQDGGTANKTTVTSGGLQRVNPGGSVSDTVISAGGGQSLQGRAVNTTLNGGEQWMHEGAIATGTVINDKGWQVVKPGTVATDTVVNTGAEGGPDAENGDTGQFVRGNAVRTTINKNGRQIVAAEGTANTTVVYAGGDQTVHGHALDTTLNGGYQYVHNGGTASDTVVNSDGWQIVKEGGLADFTTVNQKGKLQVNAGGTATNVTLKQGGALVTSTAATIT	271	GINRLGAFSVVEGKADNVVLENGGRLDVLTGHTATNTRVDDGGTLDVRNGGTATTVSMGNGGVLLADSGAAVSGTRSDGKAFSIG	85	GGQADALMLEKGSSFTLNAGDTATDTTVNGGLFTARGGTLAGTTTLNNGAILTLSGKTVNNDTLTIREGDALLQGGSLTGNGSVEKSGSGTLTVSNTTLTQKAVNLNEGTLTLNDSTVTTDVIAQRGTALKLTGSTVLNGAID	143	DLSHAGQIHFTSTRTGKFVPATLKVKNLNGQNGTISLRVRPDMAQNNADRLVIDGGRATGKTILNLVNAGNSASGLATSGKGIQVVEAINGATTEEGAFVQGNRL	105	PTNVTLASGATWNIPDNATVQSVVDDLSHAGQIHFTSTRTGKFVPATLKVKNLNGQNGTISLRVRPDMAQNNADRLVIDGGRATGKTILNLVNAGNSASGLATSGKGIQVVEAINGATTEEGAFVQGNRLQAGAFNYSLNRDSDESWYLRSENAYRAEVPLYASMLTQAMDYDRILAGSRSHQTGVNGENNSVRLSIQGGHLGHDNNGGIARGATPESSGSYGFVRLEGDLLRTEVAGMSVTAGIYGAAGHSSVDVKDDDASRAGTVRDDAGSLGGYLNLTHTSSGLWADIVALGTRHSMKASTDNNDFRARGWGWLGSLETGLPFSITDNLMLEPQLQYTWQGLSLDDGKDNAGYVKFGHGSAQHVRAGFRLGSHNDMTFGEGTSSRAPLRDSAKHSV…	488
VAEP_1638.22	C1	22	MKRHLNTSYRLVWNHITGTLVVASELARSRGKRAGVAVALSLAAVTSVPALAADKVVQAGETVNDGTLTNHDNQIVLGTANGMTISTGLEYGPDNEANTGGQWIQNGGIANNTTFTGGGLQRVNAGGSVSDTVISAGGGQSLQGQAVNTTLNGGEQWVHEGGIATGTVINEKGWQAIKSGAVATDTVVNTGAEGGPDAENGDTGQTVYGDAVRTTINKNGRQIVAAEGTANTTVVYAGGDQTVHGHALDTTLNGGYQYVHNGGTASGTVVNSDGWQIVKNGGVAGNTTVNQKGRLQVDAGGTATNVTLKQGGALVTSTAATVTGINRLGAFSVVEGKADNVVLENGGRLDVLTGHTATNTRVDDGGTLDVRNGGAATTVSMGNGGVLLVDSGAAVSGTR…	1039	MKRHLNTSYRLVWNHITGTLVVASELARSRGKRAGVAVALSLAAVTSVPALA	52	NTSYRLVWNHITGTLVVASELAR	23	ADKVVQAGETVNDGTLTNHDNQIVLGTANGMTISTGLEYGPDNEANTGGQWIQNGGIANNTTFTGGGLQRVNAGGSVSDTVISAGGGQSLQGQAVNTTLNGGEQWVHEGGIATGTVINEKGWQAIKSGAVATDTVVNTGAEGGPDAENGDTGQTVYGDAVRTTINKNGRQIVAAEGTANTTVVYAGGDQTVHGHALDTTLNGGYQYVHNGGTASGTVVNSDGWQIVKNGGVAGNTTVNQKGRLQVDAGGTATNVTLKQGGALVTSTAATVTGINRLGAFSVVEGKADNVVLENGGRLDVLTGHTATNTRVDDGGTLDVRNGGAATTVSMGNGGVLLVDSGAAVSGTRSDGTAFRIGGGQADALMLEKGSSFTLNAGDTATDTTVNGGLFTARGGSLAGT…	499	ADKVVQAGETVNDGTLTNHDNQIVLGTANGMTISTGLEYGPDNEANTGGQWIQNGGIANNTTFTGGGLQRVNAGGSVSDTVISAGGGQSLQGQAVNTTLNGGEQWVHEGGIATGTVINEKGWQAIKSGAVATDTVVNTGAEGGPDAENGDTGQTVYGDAVRTTINKNGRQIVAAEGTANTTVVYAGGDQTVHGHALDTTLNGGYQYVHNGGTASGTVVNSDGWQIVKNGGVAGNTTVNQKGRLQVDAGGTATNVTLKQGGALVTSTAATVT	271	GINRLGAFSVVEGKADNVVLENGGRLDVLTGHTATNTRVDDGGTLDVRNGGAATTVSMGNGGVLLVDSGAAVSGTRSDGTAFRIG	85	GGQADALMLEKGSSFTLNAGDTATDTTVNGGLFTARGGSLAGTTTLNNGATLTLSGKTVNNDTLTIREGDALLQGGALTGNGRVEKSGSGTLTVSNTTLTQKAVNLNEGTLTLNNSTVTTDVIAQRGTALKLTGSTVLNGAID	143	DLSHAGQIHFTSTRTGKFVPATLKVKNLNGQNGTISLRVRPDMAQNNADRLVIDGGRATGKTILNLVNAGNSASGLATSGKGIQVVEAINGATTEEGAFVQGNRL	105	PTNVTLASGATWNIPDNATVQSVVDDLSHAGQIHFTSTRTGKFVPATLKVKNLNGQNGTISLRVRPDMAQNNADRLVIDGGRATGKTILNLVNAGNSASGLATSGKGIQVVEAINGATTEEGAFVQGNRLQAGAFNYSLNRDSDESWYLRSENAYRAEVPLYASMLTQAMDYDRILAGSRSHQTGVNGENNSVRLSIQGGHLGHDNNGGIARGATPESSGSYGFVRLEGDLLRTEVAGMSVTAGIYGAAGHSSVDVKDDDASRAGTVRDDAGSLGGYLNLTHTSSGLWADIVALGTRHSMKASTDNNDFRARGWGWLGSLETGLPFSITDNLMLEPQLQYTWQGLSLDDGKDNAGYVKFGHGSAQHVRAGFRLGSHNDMTFGEGTSSRAPLRDSAKHSV…	488
VAEP_705.23	C1	23	MKRHLNTSYRLVWNHITGTLVVASELARSRGKRAGVAVALSLAAVMSVPALAAGIVVRPGETVNGGTLANHDNQIVFGTTNGMTISTGLEYGPDNEANTGGQWVQDGGTANKTTVTSGGLQRVNPGGSVSDTVISAGGGQSLQGRAVNTTLNSGEQWMHEGAIATGTVINDKGWQVVKPGTVATDTVVNTGAEGGQDAENGDTGQFVRGDAVRTTINKNGRQIVRTEGTANTTVVYAGGDQTVHGHALDTTLNGGYQYVHNGGTASDTVVNSDGWQIVKNGGVAGNTTVNQKGRLQVDAGGKATAVTQNTGGALVTSTAATVTGSNRLGNFSVENGMADNVVLENGGRLDVLSGHTATNTHVDEGGTLDVRSGGTATTVSMGNGGVLLADSGAAVSGTR…	1039	MKRHLNTSYRLVWNHITGTLVVASELARSRGKRAGVAVALSLAAVMSVPALA	52	NTSYRLVWNHITGTLVVASELAR	23	AGIVVRPGETVNGGTLANHDNQIVFGTTNGMTISTGLEYGPDNEANTGGQWVQDGGTANKTTVTSGGLQRVNPGGSVSDTVISAGGGQSLQGRAVNTTLNSGEQWMHEGAIATGTVINDKGWQVVKPGTVATDTVVNTGAEGGQDAENGDTGQFVRGDAVRTTINKNGRQIVRTEGTANTTVVYAGGDQTVHGHALDTTLNGGYQYVHNGGTASDTVVNSDGWQIVKNGGVAGNTTVNQKGRLQVDAGGKATAVTQNTGGALVTSTAATVTGSNRLGNFSVENGMADNVVLENGGRLDVLSGHTATNTHVDEGGTLDVRSGGTATTVSMGNGGVLLADSGAAVSGTRSDGTAFRIGGGQADALMLEKGSSFTLNAGDTATDTTVNGGLFTARGGTLAGT…	499	AGIVVRPGETVNGGTLANHDNQIVFGTTNGMTISTGLEYGPDNEANTGGQWVQDGGTANKTTVTSGGLQRVNPGGSVSDTVISAGGGQSLQGRAVNTTLNSGEQWMHEGAIATGTVINDKGWQVVKPGTVATDTVVNTGAEGGQDAENGDTGQFVRGDAVRTTINKNGRQIVRTEGTANTTVVYAGGDQTVHGHALDTTLNGGYQYVHNGGTASDTVVNSDGWQIVKNGGVAGNTTVNQKGRLQVDAGGKATAVTQNTGGALVTSTAATVT	271	GSNRLGNFSVENGMADNVVLENGGRLDVLSGHTATNTHVDEGGTLDVRSGGTATTVSMGNGGVLLADSGAAVSGTRSDGTAFRIG	85	GGQADALMLEKGSSFTLNAGDTATDTTVNGGLFTARGGTLAGTTTLNNGAILTLSGKTVNNDTLTIREGNALLQGGSLTGNGSVEKSGSGTLTVSNTTLTQKAVNLNEGTLTLNDSTVTTDVIAQRGTALKLTGSTVLNGAID	143	DLSHAGQIHFTSTRTGKFVPATLKVKNLNGQNGTISLRVRPDMAQNNADRLVIDGGRATGKTILNLVNAGNSASGLATSGKGIQVVEAINGATTEEGAFVQGNRL	105	PTNVTLASGATWNIPDNATVQSVVDDLSHAGQIHFTSTRTGKFVPATLKVKNLNGQNGTISLRVRPDMAQNNADRLVIDGGRATGKTILNLVNAGNSASGLATSGKGIQVVEAINGATTEEGAFVQGNRLQAGAFNYSLNRDSDESWYLRSENAYRAEVPLYASMLTQAMDYDRILAGSRSHQTGVNGENNSVRLSIQGGHLGHDNNGGIARGATPESSGSYGFVRLEGDLLRTEVAGMSVTAGIYGAAGHSSVDVKDDDASRAGTVRDDAGSLGGYLNLTHTSSGLWADIVALGTRHSMKASTDNNDFRARGWGWLGSLETGLPFSITDNLMLEPQLQYTWQGLSLDDGKDNAGYVKFGHGSAQHVRAGFRLGSHNDMTFGEGTSSRAPLRDSAKHSV…	488
WP_010904567.1	C2	PT	MKRHLNTSYRLVWNHITGTLVVASELARSRGKRAGVAVALSLAAVTSVPALAADKVVQAGETVNDGTLTNHDNQIVFGTANGMTISTGLELGPDSEENTGGQWIQNGGIAGNTTVTTNGRQVVLEGGTASDTVIRDGGGQSLNGLAVNTTLNNRGEQWVHEGGVATGTIINRDGYQSVKSGGLATGTIINTGAEGGPDSDNSYTGQKVQGTAESTTINKNGRQIILFSGLARDTLIYAGGDQSVHGRALNTTLNGGYQYVHRDGLALNTVINEGGWQVVKAGGAAGNTTINQNGELRVHAGGEATAVTQNTGGALVTSTAATVIGTNRLGNFTVENGKADGVVLESGGRLDVLESHSAQNTLVDDGGTLAVSAGGKATSVTITSGGALIADSGATVEGT…	949	MKRHLNTSYRLVWNHITGTLVVASELARSRGKRAGVAVALSLAAVTSVPALA	52	NTSYRLVWNHITGTLVVASELAR	23	ADKVVQAGETVNDGTLTNHDNQIVFGTANGMTISTGLELGPDSEENTGGQWIQNGGIAGNTTVTTNGRQVVLEGGTASDTVIRDGGGQSLNGLAVNTTLNNRGEQWVHEGGVATGTIINRDGYQSVKSGGLATGTIINTGAEGGPDSDNSYTGQKVQGTAESTTINKNGRQIILFSGLARDTLIYAGGDQSVHGRALNTTLNGGYQYVHRDGLALNTVINEGGWQVVKAGGAAGNTTINQNGELRVHAGGEATAVTQNTGGALVTSTAATVIGTNRLGNFTVENGKADGVVLESGGRLDVLESHSAQNTLVDDGGTLAVSAGGKATSVTITSGGALIADSGATVEGTNASGKFSIDGTSGQASGLLLENGGSFTVNAGGQAGNTTVGHRGTLTLAAGGS…	431	ADKVVQAGETVNDGTLTNHDNQIVFGTANGMTISTGLELGPDSEENTGGQWIQNGGIAGNTTVTTNGRQVVLEGGTASDTVIRDGGGQSLNGLAVNTTLNNRGEQWVHEGGVATGTIINRDGYQSVKSGGLATGTIINTGAEGGPDSDNSYTGQKVQGTAESTTINKNGRQIILFSGLARDTLIYAGGDQSVHGRALNTTLNGGYQYVHRDGLALNTVINEGGWQVVKAGGAAGNTTINQNGELRVHAGGEATAVT	256	QNTGGALVTSTAATVIGTNRLGNFTVENGKADGVVLESGGRLDVLESHSAQNTLVDDGGTLAVSAGGKATSVTITSGGALIADSG	85	ATVEGTNASGKFSIDGTSGQASGLLLENGGSFTVNAGGQAGNTTVGHRGTLTLAAGGSLSGRTQLSKGASMVLNGDVVSTGDIVNAGEIR	90	AALSRAVAKSNSPVTFHKLTTTNLTGQGGTINMRVRLDGSNASDQLVINGGQATGKTWLAFTNVGNSNLGVATTGQGIRVVDAQNGATTEEGAFALSRPLQAGAFNYTL	109	FDNQTTPNAALSRAVAKSNSPVTFHKLTTTNLTGQGGTINMRVRLDGSNASDQLVINGGQATGKTWLAFTNVGNSNLGVATTGQGIRVVDAQNGATTEEGAFALSRPLQAGAFNYTLNRDSDEDWYLRSENAYRAEVPLYTSMLTQAMDYDRILAGSRSHQTGVNGENNSVRLSIQGGHLGHDNNGGIARGATPESSGSYGFVRLEGDLLRTEVAGMSLTTGVYGAAGHSSVDVKDDDGSRAGTVRDDAGSLGGYLNLVHTSSGLWADIVAQGTRHSMKASSDNNDFRARGWGWLGSLETGLPFSITDNLMLEPQLQYTWQGLSLDDGQDNAGYVKFGHGSAQHVRAGFRLGSHNDMTFGEGTSSRDTLRDSAKHSVSELPVNWWVQPSVIRTFSSRGD…	466
VAEP_5.1	C2	1	MKRHLNTSYRLVWNHITGTLVVASELARSRGKGAGVAVALSLATVTSVPVLAADTVVQAGETVSGGALENHDNQIVFGTANGMTISTGLELGPDSEENTGGQWIQNGGIAGNTTVTTNGRQVVLEGGTASDTVIRDGGGQSLNGLAVNTTLNNRGEQWVHEGGVATGTIINRDGYQSVKSGGLATGTIINTGAEGGPDSDNSYTGQKVQGTAESTTINKNGRQIILFSGIARDTLIYAGGDQSVHGRALNTTLNGGYQYVHKDGLALNTVINEGGWQVVKAGGAVGNTTINQNGELRVHAGGEATAVTQNTGGALVTSTAATVTGTNRLGHFSVGNGMADNVVLENGGRLDVLEGHSARKTLVDDGGTLAVSAGGKATDVTMTSGGALIADSGATVEGT…	949	MKRHLNTSYRLVWNHITGTLVVASELARSRGKGAGVAVALSLATVTSVPVLA	52	NTSYRLVWNHITGTLVVASELAR	23	ADTVVQAGETVSGGALENHDNQIVFGTANGMTISTGLELGPDSEENTGGQWIQNGGIAGNTTVTTNGRQVVLEGGTASDTVIRDGGGQSLNGLAVNTTLNNRGEQWVHEGGVATGTIINRDGYQSVKSGGLATGTIINTGAEGGPDSDNSYTGQKVQGTAESTTINKNGRQIILFSGIARDTLIYAGGDQSVHGRALNTTLNGGYQYVHKDGLALNTVINEGGWQVVKAGGAVGNTTINQNGELRVHAGGEATAVTQNTGGALVTSTAATVTGTNRLGHFSVGNGMADNVVLENGGRLDVLEGHSARKTLVDDGGTLAVSAGGKATDVTMTSGGALIADSGATVEGTNASGKFSIDGISGQASGLLLENGGSFTVNAGGLASNTTVGHRGTLTLAAGGS…	431	ADTVVQAGETVSGGALENHDNQIVFGTANGMTISTGLELGPDSEENTGGQWIQNGGIAGNTTVTTNGRQVVLEGGTASDTVIRDGGGQSLNGLAVNTTLNNRGEQWVHEGGVATGTIINRDGYQSVKSGGLATGTIINTGAEGGPDSDNSYTGQKVQGTAESTTINKNGRQIILFSGIARDTLIYAGGDQSVHGRALNTTLNGGYQYVHKDGLALNTVINEGGWQVVKAGGAVGNTTINQNGELRVHAGGEATAVT	256	QNTGGALVTSTAATVTGTNRLGHFSVGNGMADNVVLENGGRLDVLEGHSARKTLVDDGGTLAVSAGGKATDVTMTSGGALIADSG	85	ATVEGTNASGKFSIDGISGQASGLLLENGGSFTVNAGGLASNTTVGHRGTLTLAAGGSLSGRTQLSKGASMVLNGDVVSTGDIVNAGEIR	90	AALSRAVAKGDSPVTFHKLTTS	22	FDNQTTPDAALSRAVAKGDSPVTFHKLTTSNLTGQGGTINMRVRLDGSNASDQLVINGGQATGKTWLAFTNVGNSNLGVATSGQGIRVVDAQNGATTEEGAFALSRPLQAGAFNYTLNRDSDEDWYLRSENAYRAEVPLYASMLTQAMDYDRIVAGSRSHQTGVSGENNSVRLSIQGGHLGHDNNGGIARGATPESSGGYGFVRLEGDLLRTEVAGMSVTAGVYGAAGHSSVDVKDDDGTRAGTVRDDAGSLGGYLNLVHTSSGLWADIVAQGTRHSMKASSDNNDFRARGWGWLGSLETGLPFSITDNLMLEPQLQYTWQGLSLDDGQDNAGYVKFGHGSAQHVRAGFRLGSHNDITFGEGTSSRDTLRDSAKHSVSELPVNWWVQPSVIRTFSSRGD…	466
VAEP_27.2	C2	2	MKRHLNTSYRLVWNHITGTLVVASELARSRGKRTGVAVALSLATVTSVPALAADTVVQAGETVSGGTLENHDNQIVFGTANGMTISTGLELGPDSEENTGGQWIQNGGIAGNTTVTTNGRQVVLEGGTASDTVIRDGGGQSLNGLAVNTTLINRGEQWVHEGGVATGTIINRDGYQSVKSGGLATGTIINTGAEGGPDSDNSFTGQKVQGTAESTTINKNGRQIILFSGIARDTLIYAGGDQSVHGRALNTTLNGGYQYVHKDGLVLNTVINEGGWQVVKAGGAAGNTTINQNGELRVHAGGEATAVIQNTGGALVTSTAATVTGTNRLGHFSVGNGMADNVVLENGGRLDVLEGHSAQNTLVDDGGTLAVSAGGKATGVTMTSGGALIADSGATVEGT…	949	MKRHLNTSYRLVWNHITGTLVVASELARSRGKRTGVAVALSLATVTSVPALA	52	NTSYRLVWNHITGTLVVASELAR	23	ADTVVQAGETVSGGTLENHDNQIVFGTANGMTISTGLELGPDSEENTGGQWIQNGGIAGNTTVTTNGRQVVLEGGTASDTVIRDGGGQSLNGLAVNTTLINRGEQWVHEGGVATGTIINRDGYQSVKSGGLATGTIINTGAEGGPDSDNSFTGQKVQGTAESTTINKNGRQIILFSGIARDTLIYAGGDQSVHGRALNTTLNGGYQYVHKDGLVLNTVINEGGWQVVKAGGAAGNTTINQNGELRVHAGGEATAVIQNTGGALVTSTAATVTGTNRLGHFSVGNGMADNVVLENGGRLDVLEGHSAQNTLVDDGGTLAVSAGGKATGVTMTSGGALIADSGATVEGTNASGKFSIDGISGQASGLLLENGGSFTVNAGGLASNTTVGHRGTLTLAAGGS…	431	ADTVVQAGETVSGGTLENHDNQIVFGTANGMTISTGLELGPDSEENTGGQWIQNGGIAGNTTVTTNGRQVVLEGGTASDTVIRDGGGQSLNGLAVNTTLINRGEQWVHEGGVATGTIINRDGYQSVKSGGLATGTIINTGAEGGPDSDNSFTGQKVQGTAESTTINKNGRQIILFSGIARDTLIYAGGDQSVHGRALNTTLNGGYQYVHKDGLVLNTVINEGGWQVVKAGGAAGNTTINQNGELRVHAGGEATAVI	256	QNTGGALVTSTAATVTGTNRLGHFSVGNGMADNVVLENGGRLDVLEGHSAQNTLVDDGGTLAVSAGGKATGVTMTSGGALIADSG	85	ATVEGTNASGKFSIDGISGQASGLLLENGGSFTVNAGGLASNTTVGHRGTLTLAAGGSLSGRTQLSKGASMVLNGDVVSTGDIVNAGEIR	90	AALSRAVARSNSPVTFHKLTTS	22	FDNQTTPDAALSRAVARSNSPVTFHKLTTSNLTGQGGTINMRVRLDGSNASDQLVINGGQATGKTWLAFTNVGNSNLGVATSGQGIRVVDAQNGATTEEGAFALSRPLQAGAFNYTLNRDSDEDWYLRSENAYRAEVPLYASMLTQAMDYDRILAGSRSHQTGVSGENNSVRLSIQGGHLGHDNNGGIARGATPESSGSYGFVRLEGDLLRTEVAGMSLTTGVYGAAGHSSVDVKDDDGSRAGTVRDDAGSLGGYLNLTHTSSGLWADIVAQGTRHSMKASSDNNDFRARGWGWLGSLETGLPFSITDNLMLEPQLQYTWQGLSLDDGQDNAGYVKFGHGSAQHVRAGFRLGSHNDMTFGEGTSSRDTLRDSAKHSVSELPVNWWVQPSVIRTFSSRGD…	466
VAEP_97.3	C2	3	MKRHLNTSYRLVWNHITGTLVVASELARSRGKRAGVAIALSLAAVTSVPALAADTVVQAGETVSGGTLTNHDNQIVLGTANGMTISTGLELGPDSEENTGGQWIQNGGIAGNTTVTTNGRQVVLEGGTASDTVIRDGGGQSLNGLAVNTTLINRGEQWVHEGGVATGTIINRDGYQSVKSGGLATGTIINTGAEGGPDSDNSYTGQKVQGTAESTTINKNGRQIILSSGIARDTLIYAGGDQSVHGRALNTTLNGGYQYVHKDGLALNTVINEGGWQVVKAGGAAGNTTINQNGELRVHAGGEATAVTQNTGGALVTSTAATVTGTNRLGHFSVGNGMADNVVLENGGRLDVLESHSAWKTLVDDGGTLAVSAGGKATDVTITSGGALIADSGATVEGT…	949	MKRHLNTSYRLVWNHITGTLVVASELARSRGKRAGVAIALSLAAVTSVPALA	52	NTSYRLVWNHITGTLVVASELAR	23	ADTVVQAGETVSGGTLTNHDNQIVLGTANGMTISTGLELGPDSEENTGGQWIQNGGIAGNTTVTTNGRQVVLEGGTASDTVIRDGGGQSLNGLAVNTTLINRGEQWVHEGGVATGTIINRDGYQSVKSGGLATGTIINTGAEGGPDSDNSYTGQKVQGTAESTTINKNGRQIILSSGIARDTLIYAGGDQSVHGRALNTTLNGGYQYVHKDGLALNTVINEGGWQVVKAGGAAGNTTINQNGELRVHAGGEATAVTQNTGGALVTSTAATVTGTNRLGHFSVGNGMADNVVLENGGRLDVLESHSAWKTLVDDGGTLAVSAGGKATDVTITSGGALIADSGATVEGTNASGKFSIDGISGQASGLLLENGGSFTVNAGGQASNTTVGHRGTLMLAAGGS…	431	ADTVVQAGETVSGGTLTNHDNQIVLGTANGMTISTGLELGPDSEENTGGQWIQNGGIAGNTTVTTNGRQVVLEGGTASDTVIRDGGGQSLNGLAVNTTLINRGEQWVHEGGVATGTIINRDGYQSVKSGGLATGTIINTGAEGGPDSDNSYTGQKVQGTAESTTINKNGRQIILSSGIARDTLIYAGGDQSVHGRALNTTLNGGYQYVHKDGLALNTVINEGGWQVVKAGGAAGNTTINQNGELRVHAGGEATAVT	256	QNTGGALVTSTAATVTGTNRLGHFSVGNGMADNVVLENGGRLDVLESHSAWKTLVDDGGTLAVSAGGKATDVTITSGGALIADSG	85	ATVEGTNASGKFSIDGISGQASGLLLENGGSFTVNAGGQASNTTVGHRGTLMLAAGGSLSGRTQLSKGASMVLNGDVVSTGDIVNAGEIR	90	AALSRAVAKGDSPVTFHKLTTS	22	FDNQTTPDAALSRAVAKGDSPVTFHKLTTSNLTGQGGTINMRVRLDGSNTSDQLVINGGQATGKTWLAFTNVGNSNLGVATSGQGIRVVDAQNGATTEEGAFALSRPLQAGAFNYTLNRDSDEDWYLRSENAYRAEVPLYTSMLTQAMDYDRILAGSRSHQTGVNGENNSVRLSIQGGHLGHDNNGGIARGATPESSGSYGLVRLEGDLLRTEVAGMSVTAGVYGAAGHSSVDVKDDDGSRAGTVRDDAGSLGGYLNLVHSSSGLWADIVAQGTRHSMKASSDNNDFRARGRGWLGSLETGLPFSITDNLMLEPQLQYTWQGLSLDDGQDNAGYVKFGHGSAQHVRAGFRLGSHSDMSFGEGTSSRDTLRDSAKHSVSELPVNWWVQPSVIRTFSSRGD…	466
VAEP_134.4	C2	4	MKRHLNTSYRLVWNHITGTLVVASELARSRGKRAGVAVAMSLAAVTSVPALAADTVVQAGETVNGGTLTNHDNQIVFGTANGMTISTGLELGPDSEENTGGQWIQNGGIAGNTTVTTNGRQVVLEGGTASDTVIRDGGGQSLNGLAVNTTLNNRGEQWVHEGGVATGTIINRDGYQSVKSGGLATGTIINTGAEGGPDSDNSYTGQKVQGTAESTTINKNGRQIILFSGIARDTLIYAGGDQSVHGRALNTTLNGGYQYVHKDGLALNTVINEGGWQVVKAGGAVGNTTINQNGELRVHAGGEATAVTQNTGGALVTSTAATVTGTNRLGNFFVGNGMADNVVLENGGRLDVLEGHSAQKTRVDDGGTLAVSAGGKATDVTMTSGGALIADSGATVEGT…	949	MKRHLNTSYRLVWNHITGTLVVASELARSRGKRAGVAVAMSLAAVTSVPALA	52	NTSYRLVWNHITGTLVVASELAR	23	ADTVVQAGETVNGGTLTNHDNQIVFGTANGMTISTGLELGPDSEENTGGQWIQNGGIAGNTTVTTNGRQVVLEGGTASDTVIRDGGGQSLNGLAVNTTLNNRGEQWVHEGGVATGTIINRDGYQSVKSGGLATGTIINTGAEGGPDSDNSYTGQKVQGTAESTTINKNGRQIILFSGIARDTLIYAGGDQSVHGRALNTTLNGGYQYVHKDGLALNTVINEGGWQVVKAGGAVGNTTINQNGELRVHAGGEATAVTQNTGGALVTSTAATVTGTNRLGNFFVGNGMADNVVLENGGRLDVLEGHSAQKTRVDDGGTLAVSAGGKATDVTMTSGGALIADSGATVEGTNASGKFSIDGISGQASGLLLENGGSFTVNAGGQAGNTTVGYRGTLTLAAGGS…	431	ADTVVQAGETVNGGTLTNHDNQIVFGTANGMTISTGLELGPDSEENTGGQWIQNGGIAGNTTVTTNGRQVVLEGGTASDTVIRDGGGQSLNGLAVNTTLNNRGEQWVHEGGVATGTIINRDGYQSVKSGGLATGTIINTGAEGGPDSDNSYTGQKVQGTAESTTINKNGRQIILFSGIARDTLIYAGGDQSVHGRALNTTLNGGYQYVHKDGLALNTVINEGGWQVVKAGGAVGNTTINQNGELRVHAGGEATAVT	256	QNTGGALVTSTAATVTGTNRLGNFFVGNGMADNVVLENGGRLDVLEGHSAQKTRVDDGGTLAVSAGGKATDVTMTSGGALIADSG	85	ATVEGTNASGKFSIDGISGQASGLLLENGGSFTVNAGGQAGNTTVGYRGTLTLAAGGSLSGRTQLSKGASMVLNGDVVSTGDIVNAGEIR	90	AALSRAVAKGASPVTFHKLTTS	22	FDNQTTPDAALSRAVAKGASPVTFHKLTTSNLTGQGGTINMRVRLDGSNASDQLVINGGQATGKTWLAFTNVGNSNLGVATSGQGIRVVDAQNGATTEEGAFALSRPLQAGAFNYTLNRDSDEDWYLRSENAYRAEVPLYASMLTQAMDYDRILAGSRSHQTGVSGENNSVRLSIQGGHLGHDNNGGIARGATPESSGSYGFVRLEGDLLRTEVAGMSLTTGVYGAAGHSSVDVKDDDGSRAGTVRDDAGSLGGYLNLTHTSSGLWADIVAQGTRHSMKASSGNNDFRARGWGWLGSLETGLPFSITDNLMLEPQLQYTWQGLSLDDGQDNAGYVKFGHGSAQHVRAGFRLGSHNDMTFGEGTSSRDALRDSAKHSVSELPVNWWVQPSVIRTFSSRGD…	466
VAEP_231.5	C2	5	MKRHLNTSYRLVWNHITGTLVVASELARSRGKGAGVAVALSLATVTSVPALAADSIVQAGETVNGGTLENHDNQIVFGTTNGMTISTGLELGPDSQENTGGQWIQNGGIAGNTTVTTNGRQVVLEGGTASDTVIRDGGGQSLNGLAVNTTLNNRGEQWVHEGGVATGTIINRDGYQSVKNGGLATGTIINTGAEGGPDSDNSYTGQKVQGTAESTTINKNGRQIILFSGIARDTLIYAGGDQSVHGRALNTTLNGGYQYVHRDGLALNTVINEGGWQVVKAGGAVGNTTINQNGELRVHAGGEATAVTQNTGGALVTSTAATVTGTNRLGNFFVGNGMADNVVLENGGRLDVLEGHSAWKTLVDDGGTLAVSAGGKATSVTITSGGALIADSGATVEGT…	949	MKRHLNTSYRLVWNHITGTLVVASELARSRGKGAGVAVALSLATVTSVPALA	52	NTSYRLVWNHITGTLVVASELAR	23	ADSIVQAGETVNGGTLENHDNQIVFGTTNGMTISTGLELGPDSQENTGGQWIQNGGIAGNTTVTTNGRQVVLEGGTASDTVIRDGGGQSLNGLAVNTTLNNRGEQWVHEGGVATGTIINRDGYQSVKNGGLATGTIINTGAEGGPDSDNSYTGQKVQGTAESTTINKNGRQIILFSGIARDTLIYAGGDQSVHGRALNTTLNGGYQYVHRDGLALNTVINEGGWQVVKAGGAVGNTTINQNGELRVHAGGEATAVTQNTGGALVTSTAATVTGTNRLGNFFVGNGMADNVVLENGGRLDVLEGHSAWKTLVDDGGTLAVSAGGKATSVTITSGGALIADSGATVEGTNASGKFSIDGISGQASGLLLENGGSFTVNAGGLASNTTVGHRGTLTLATGGS…	431	ADSIVQAGETVNGGTLENHDNQIVFGTTNGMTISTGLELGPDSQENTGGQWIQNGGIAGNTTVTTNGRQVVLEGGTASDTVIRDGGGQSLNGLAVNTTLNNRGEQWVHEGGVATGTIINRDGYQSVKNGGLATGTIINTGAEGGPDSDNSYTGQKVQGTAESTTINKNGRQIILFSGIARDTLIYAGGDQSVHGRALNTTLNGGYQYVHRDGLALNTVINEGGWQVVKAGGAVGNTTINQNGELRVHAGGEATAVT	256	QNGELRVHAGGEATAVTQNTGGALVTSTAATVTGTNRLGNFFVGNGMADNVVLENGGRLDVLEGHSAWKTLVDDGGTLAVSAGGKATSVTITSGGALIADSG	102	ATVEGTNASGKFSIDGISGQASGLLLENGGSFTVNAGGLASNTTVGHRGTLTLATGGSLSGRTQLSKGASMVLNGDVVSTGDIVNAGEIH	90	AALSRAVAKGDSPVTFHKLTTS	22	FDNQTTQEAALSRAVAKGDSPVTFHKLTTSNLTGQGGTINMRVRLDGSNASDQLVINGGQATGKTWLAFTNVGNSNLGVATSGQGIRVVDAQNGATTEEGAFALSRPLQAGAFNYTLNRDSDEDWYLRSENAYRAEVPLYTSMLTQAMDYDRILAGSHSHQTGVNGENNSVRLSIQGGHLGHDNNGGIARGATPESSGSYGFVRLEGDLLRTEVAGMSLTTGVYGAAGHSSVDVKDDDGSRAGTVRDDAGSLGGYLNLVHTSSGLWADIVAQGTRHSMKASSDNNDFRARGWGWLGSLETGLPFSITDNLMLEPQLQYTWQGLSLDDGQDNAGYVKFGHGSAQHVRAGFRLGSHNDMTFGEGTSSRDTLRDSAKHRVSELPVNWWVQPSVIRTFSSRGD…	466
VAEP_351.6	C2	6	MKRHLNTSYRLVWNHITGTLVVASELARSRGKRAGVAVALSLATVTSVPALAADKVVQAGETVNDGTLTNHDNQIVFGTANGMTISTGLELGPDSEENTGGQWIQNGGIAGNTTVTTNGRQVVLEGGTASDTVIRDGGGQSLNGLAVNTTLNNRGEQWVHEGGVATGTIINRDGYQSVKSGGLATGTIINTGAEGGPDSDNSYTGQKVQGTAESTTINKNGRQIILFSGLARDTLIYAGGDQSVHGRALNTTLNGGYQYVHRDGLALNTVINEGGWQVVKAGGAAGNTTINQNGELRVHAGGEATAVTQNTGGALVTSTAATVIGTNRLGNFTVENGKADGVVLESGGRLDVLESHSAQNTLVDDGGTLAVSAGGKATSVTITSGGALIADSGAIVEGT…	949	MKRHLNTSYRLVWNHITGTLVVASELARSRGKRAGVAVALSLATVTSVPALA	52	NTSYRLVWNHITGTLVVASELAR	23	ADKVVQAGETVNDGTLTNHDNQIVFGTANGMTISTGLELGPDSEENTGGQWIQNGGIAGNTTVTTNGRQVVLEGGTASDTVIRDGGGQSLNGLAVNTTLNNRGEQWVHEGGVATGTIINRDGYQSVKSGGLATGTIINTGAEGGPDSDNSYTGQKVQGTAESTTINKNGRQIILFSGLARDTLIYAGGDQSVHGRALNTTLNGGYQYVHRDGLALNTVINEGGWQVVKAGGAAGNTTINQNGELRVHAGGEATAVTQNTGGALVTSTAATVIGTNRLGNFTVENGKADGVVLESGGRLDVLESHSAQNTLVDDGGTLAVSAGGKATSVTITSGGALIADSGAIVEGTNASGKFSIDGTSGQASGLLLENGGSFTVNAGGQAGNTTVGHRGTLTLAAGGS…	431	ADKVVQAGETVNDGTLTNHDNQIVFGTANGMTISTGLELGPDSEENTGGQWIQNGGIAGNTTVTTNGRQVVLEGGTASDTVIRDGGGQSLNGLAVNTTLNNRGEQWVHEGGVATGTIINRDGYQSVKSGGLATGTIINTGAEGGPDSDNSYTGQKVQGTAESTTINKNGRQIILFSGLARDTLIYAGGDQSVHGRALNTTLNGGYQYVHRDGLALNTVINEGGWQVVKAGGAAGNTTINQNGELRVHAGGEATAVT	256	QNTGGALVTSTAATVIGTNRLGNFTVENGKADGVVLESGGRLDVLESHSAQNTLVDDGGTLAVSAGGKATSVTITSGGALIADSG	85	AIVEGTNASGKFSIDGTSGQASGLLLENGGSFTVNAGGQAGNTTVGHRGTLTLAAGGSLSGRTQLSKGASMVLNGDVVSTGDIVNAGEIR	90	AALSRAVAKSNSPVTFHKLTTT	22	FDNQTTPNAALSRAVAKSNSPVTFHKLTTTNLTGQGGTINMRVRLDGSNASDQLVINGGQATGKTWLAFTNVGNSNLGVATTGQGIRVVDAQNGATTEEGAFALSRPLQAGAFNYTLNRDSDEDWYLRSENAYRAEVPLYTSMLTQAMDYDRILAGSRSHQTGVNGENNSVRLSIQGGHLGHDNNGGIARGATPESSGSYGFVRLEGDLLRTEVAGMSLTTGVYGAAGHSSVDVKDDDGSRAGTVRDDAGSLGGYLNLVHTSSGLWADIVAQGTRHSMKASSDNNDFRARGWGWLGSLETGLPFSITDNLMLEPQLQYTWQGLSLDDGQDNAGYVKFGHGSAQHVRAGFRLGSHNDMTFGEGTSSRDTLRDSAKHSVSELPVNWWVQPSVIRTFSSRGD…	466
VAEP_1554.7	C2	7	MKRHLNTSYRLVWNHITGTLVVASELARSRGKCAGVAVALSLATVTSVPVLAADTVVQAGETVSGGALENHDNQIVFGTANGMTISTGLELGPDSEENTGGQWIQNGGIAGNTTVTTNGRQVVLEGGTASDTVIRDGGGQSLNGLAVNTTLNNRGEQWVHEGGVATGTIINRDGYQSVKSGGLATGTIINTGAEGGPDSDNSYTGQKVQGTAESTTINKNGRQIILFSGIARDTLIYAGGDQSVHGRALNTTLNGGYQYVHKDGLALNTVINEGGWQVVKAGGAVGNTTINQNGELRVHAGGEATAVTQNTGGALVTSTAATVLGSNRLGNFTVENGKADGVVLESGGRLDVLEGHSAQKTRVDDGGTLAVSAGGKATSVTITSGGALIADSGATVEGT…	949	MKRHLNTSYRLVWNHITGTLVVASELARSRGKCAGVAVALSLATVTSVPVLA	52	NTSYRLVWNHITGTLVVASELAR	23	ADTVVQAGETVSGGALENHDNQIVFGTANGMTISTGLELGPDSEENTGGQWIQNGGIAGNTTVTTNGRQVVLEGGTASDTVIRDGGGQSLNGLAVNTTLNNRGEQWVHEGGVATGTIINRDGYQSVKSGGLATGTIINTGAEGGPDSDNSYTGQKVQGTAESTTINKNGRQIILFSGIARDTLIYAGGDQSVHGRALNTTLNGGYQYVHKDGLALNTVINEGGWQVVKAGGAVGNTTINQNGELRVHAGGEATAVTQNTGGALVTSTAATVLGSNRLGNFTVENGKADGVVLESGGRLDVLEGHSAQKTRVDDGGTLAVSAGGKATSVTITSGGALIADSGATVEGTNASGKFSIDGISGQASGLLLENGGSFTVNAGGLASNTTVGHRGTLTLATGGS…	431	ADTVVQAGETVSGGALENHDNQIVFGTANGMTISTGLELGPDSEENTGGQWIQNGGIAGNTTVTTNGRQVVLEGGTASDTVIRDGGGQSLNGLAVNTTLNNRGEQWVHEGGVATGTIINRDGYQSVKSGGLATGTIINTGAEGGPDSDNSYTGQKVQGTAESTTINKNGRQIILFSGIARDTLIYAGGDQSVHGRALNTTLNGGYQYVHKDGLALNTVINEGGWQVVKAGGAVGNTTINQNGELRVHAGGEATAVT	256	QNTGGALVTSTAATVLGSNRLGNFTVENGKADGVVLESGGRLDVLEGHSAQKTRVDDGGTLAVSAGGKATSVTITSGGALIADSG	85	ATVEGTNASGKFSIDGISGQASGLLLENGGSFTVNAGGLASNTTVGHRGTLTLATGGSLSGRTQLSKGASMVLNGDVVSTGDIVNAGEIH	90	AALSRAVAKGDSPVTFHKLTTS	22	FDNQTTQEAALSRAVAKGDSPVTFHKLTTSNLTGQGGTINMRVRLDGSNASDQLVIHGGQATGKTWLAFTNVGNSNLGVATSGQGIRVVDAQNGATTEEGAFALSRPLQAGAFNYTLNRDSDEDWYLRSENAYRAEVPLYASMLTQAMDYDRILAGSRSHQTGVSGENNSVRLSIQGGHLGHDNNGGIARGATPESSGSYGFVRLEGDLLRTEVAGMSLTTGVYGAAGHSSVDVKDDDGSRAGTVRDDAGSLGGYLNLVHTSSGLWADIVAQGTRHSMKASSDNNDFRARGWGWLGSLETGLPFSITDNLMLEPQLQYTWQGLSLDDGQDNAGYVKFGHGSAQHVRAGFRLGSHNDMNFGKGTSSRDTLRDSAKHSVSELPVNWWVQPSVIRTFSSRGD…	466
VAEP_30.8	C2	8	MKRHLNTSYRLVWNHITGTLVVASELARSRGKRTGVAVALSLAAVTSVPALAADTVVQAGETVNGGTLTNHDNQIVFGTANGMTISTGLELGPDSEENTGGQWIQNSGIAGNTTVTTNGRQVVLEGGTASDTVIRDGGGQSLNGLAVNTTLINRGEQWVHEGGVATGTIINRDGYQSVKSGGLATGTIINTGSEGGPDSDNSYTGQKVQGTAESTTINKNGRQIILSSGIARDTLIYAGGDQSVHGRALNTTLNGGYQYVHKDGLALNTVINEGGWQVVKAGGAVGNTTINQNGELRVHAGGEATAVTQNTGGALVTSTAATVTGTNRLGNFSVGNGMADNVVLENGGRLDVLEGHSAQKTRVDDGGTLAVSAGGKATGVTMTSGGALIADSGATVEGT…	949	MKRHLNTSYRLVWNHITGTLVVASELARSRGKRTGVAVALSLAAVTSVPALA	52	NTSYRLVWNHITGTLVVASELAR	23	ADTVVQAGETVNGGTLTNHDNQIVFGTANGMTISTGLELGPDSEENTGGQWIQNSGIAGNTTVTTNGRQVVLEGGTASDTVIRDGGGQSLNGLAVNTTLINRGEQWVHEGGVATGTIINRDGYQSVKSGGLATGTIINTGSEGGPDSDNSYTGQKVQGTAESTTINKNGRQIILSSGIARDTLIYAGGDQSVHGRALNTTLNGGYQYVHKDGLALNTVINEGGWQVVKAGGAVGNTTINQNGELRVHAGGEATAVTQNTGGALVTSTAATVTGTNRLGNFSVGNGMADNVVLENGGRLDVLEGHSAQKTRVDDGGTLAVSAGGKATGVTMTSGGALIADSGATVEGTNASGRFSIDGISGQASGLLLENGGSFTVNAGGQAGNTTVGHRGTLTLAAGGS…	431	ADTVVQAGETVNGGTLTNHDNQIVFGTANGMTISTGLELGPDSEENTGGQWIQNSGIAGNTTVTTNGRQVVLEGGTASDTVIRDGGGQSLNGLAVNTTLINRGEQWVHEGGVATGTIINRDGYQSVKSGGLATGTIINTGSEGGPDSDNSYTGQKVQGTAESTTINKNGRQIILSSGIARDTLIYAGGDQSVHGRALNTTLNGGYQYVHKDGLALNTVINEGGWQVVKAGGAVGNTTINQNGELRVHAGGEATAVT	256	QNTGGALVTSTAATVTGTNRLGNFSVGNGMADNVVLENGGRLDVLEGHSAQKTRVDDGGTLAVSAGGKATGVTMTSGGALIADSG	85	ATVEGTNASGRFSIDGISGQASGLLLENGGSFTVNAGGQAGNTTVGHRGTLTLAAGGSLSGRTQLSKGASMVLNGDVVSTGDIVNAGEIH	90	AALSRAVAKGDSPVTFHKLTTS	22	FDNQTTQEAALSRAVAKGDSPVTFHKLTTSNLTGQGGTINMRVRLDGSNASDQLVINGGQATGKTWLAFTNVGNSNLGVATSGQGIRVVDAQNGATTEEGAFALSRPLQAGAFNYTLNRDSDEDWYLRSENAYRAEVPLYASMLTQAMDYDRILAGSRSHQTGVNGENNSVRLSIQGGHLGHDNNGGIARGATPESSGSYGFVRLEGDLLRTEVAGMSVTAGVYGAAGHSSVDVKDDDGSRAGTVRDDAGSLGGYLNLTHTSSGLWADIVAQGTRHSMKASSDNNDFRARGWGWLGSLETGLPFSITDNLMLEPQLQYTWQGLSLDDGQDNAGYVKFGHGSAQHVRAGFRLGSHNDMTFGEGTSSRDTLRDSAKHSVSELPVNWWVQPSVIRTFSSRGD…	466
VAEP_35.9	C2	9	MKRHLNTSYRLVWNHITGTLVVASELARSRGKRAGVAVALSLAAVTSVPALAADKVVQAGETVNDGTLTNHDNQIVFGTANGMTISTGLELGPDSEENTGGQWIQNGGIAGNTTVTTNGRQVVLEGGTASDTVIRDGGGQSLNGLAVNTTLNNRGEQWVHEGGVATGTIINRDGYQSVKSGGLATGTIINTGAEGGPDSENVSSGQMVGGTAESTTINKNGRQVIWSSGVARDTLIYAGGDQTVHGHALDTTLNGGYQYVHKDGLALNTVINEGGWQVVKAGGAVGNTTINQNGELRVHAGGEATAVTQNTGGALVTSTAATVTGTNRLGHFSVGNGMADNVVLENGGRLDVLEGHSAQNTLVDDGGTLAVSAGGKVTDVTMTSGGALIADSGATVEGT…	950	MKRHLNTSYRLVWNHITGTLVVASELARSRGKRAGVAVALSLAAVTSVPALA	52	NTSYRLVWNHITGTLVVASELAR	23	ADKVVQAGETVNDGTLTNHDNQIVFGTANGMTISTGLELGPDSEENTGGQWIQNGGIAGNTTVTTNGRQVVLEGGTASDTVIRDGGGQSLNGLAVNTTLNNRGEQWVHEGGVATGTIINRDGYQSVKSGGLATGTIINTGAEGGPDSENVSSGQMVGGTAESTTINKNGRQVIWSSGVARDTLIYAGGDQTVHGHALDTTLNGGYQYVHKDGLALNTVINEGGWQVVKAGGAVGNTTINQNGELRVHAGGEATAVTQNTGGALVTSTAATVTGTNRLGHFSVGNGMADNVVLENGGRLDVLEGHSAQNTLVDDGGTLAVSAGGKVTDVTMTSGGALIADSGATVEGTNASGKFSIDGISGQASGLLLENGGSFTVNAGGQAGNTTVGHRGTLTLAAGGS…	431	ADKVVQAGETVNDGTLTNHDNQIVFGTANGMTISTGLELGPDSEENTGGQWIQNGGIAGNTTVTTNGRQVVLEGGTASDTVIRDGGGQSLNGLAVNTTLNNRGEQWVHEGGVATGTIINRDGYQSVKSGGLATGTIINTGAEGGPDSENVSSGQMVGGTAESTTINKNGRQVIWSSGVARDTLIYAGGDQTVHGHALDTTLNGGYQYVHKDGLALNTVINEGGWQVVKAGGAVGNTTINQNGELRVHAGGEATAVT	256	QNTGGALVTSTAATVTGTNRLGHFSVGNGMADNVVLENGGRLDVLEGHSAQNTLVDDGGTLAVSAGGKVTDVTMTSGGALIADSG	85	ATVEGTNASGKFSIDGISGQASGLLLENGGSFTVNAGGQAGNTTVGHRGTLTLAAGGSLSGRTQLSKGASMVLNGDVVSTGDIVNAGEIR	90	AALSRAVAKSNSPVTFHKLTTT	22	FDNQTTPNAALSRAVAKSNSPVTFHKLTTTNLTGQGGTINMRVRLDGSNASEQLVINGGQATGKTWLAFTNVGNSNLGVATTGQGIRVVDAQNGATTEEGAFALSRPLQAGAFNYTLNRDSDEDWYLRSENAYRAEVPLYTSMLTQAMDYDRILAGSRSHQTGVNGENNSVRLSIQGGHLGHDNNGGIARGATPESSGSYGFVRLEGDLLRTEVAGMSLTTGVYGAAGHSSVDVKDDDGSRCAGTVRDDAGSLGGYLNLTHTSSGLWADIVAQGTRHSMKASSDNNDFRARGWGWLGSLETGLPFSITDNLMLEPQLQYTWQGLSLDDGQDNAGYVKFGHGSAQHVRAGFRLGSHNDMSFGEGTSSRDTLRDSAKHSVSELPVNWWVQPSVIRTFSSRG…	467
VAEP_55.10	C2	10	MKRHLNTSYRLVWNHITGTLVVASELARSRGKRTGVAVALSLAAVTSVPALAADTVVQAGETVNGGTLTNHDNQIVLGTANGMTISTGLELGPDSEENTGGQWIQNGGIAGNTTVTTNGRQVVLEGGTASDTVIRDGGGQSLNGLAVNTTLINRGEQWVHEGGVATGTIINRDGYQSVKSGGLATGTIINTGAEGGPDSENVSSGQMVGGTAESTTINKNGRQVIWSSGVARDTLIYAGGDQTVHGHALDTTLNGGYQYVHRDGLALNTVINEGGWQVVKAGGAVGNTTINQNGELRVHAGGEATAVTQNTGGALVTSTAATVTGTNRLGNFTVENGKADGVVLESGGRLDVLEGNSAQKTLVDDGGTLAVSAGGKATDVTMTSGGALIADSGATVEGT…	949	MKRHLNTSYRLVWNHITGTLVVASELARSRGKRTGVAVALSLAAVTSVPALA	52	NTSYRLVWNHITGTLVVASELAR	23	ADTVVQAGETVNGGTLTNHDNQIVLGTANGMTISTGLELGPDSEENTGGQWIQNGGIAGNTTVTTNGRQVVLEGGTASDTVIRDGGGQSLNGLAVNTTLINRGEQWVHEGGVATGTIINRDGYQSVKSGGLATGTIINTGAEGGPDSENVSSGQMVGGTAESTTINKNGRQVIWSSGVARDTLIYAGGDQTVHGHALDTTLNGGYQYVHRDGLALNTVINEGGWQVVKAGGAVGNTTINQNGELRVHAGGEATAVTQNTGGALVTSTAATVTGTNRLGNFTVENGKADGVVLESGGRLDVLEGNSAQKTLVDDGGTLAVSAGGKATDVTMTSGGALIADSGATVEGTNASGKFSIDGTSGQASGLLLENGGSFTVNAGGLASNTTVGHRGTLTLAAGGS…	431	ADTVVQAGETVNGGTLTNHDNQIVLGTANGMTISTGLELGPDSEENTGGQWIQNGGIAGNTTVTTNGRQVVLEGGTASDTVIRDGGGQSLNGLAVNTTLINRGEQWVHEGGVATGTIINRDGYQSVKSGGLATGTIINTGAEGGPDSENVSSGQMVGGTAESTTINKNGRQVIWSSGVARDTLIYAGGDQTVHGHALDTTLNGGYQYVHRDGLALNTVINEGGWQVVKAGGAVGNTTINQNGELRVHAGGEATAVT	256	QNTGGALVTSTAATVTGTNRLGNFTVENGKADGVVLESGGRLDVLEGNSAQKTLVDDGGTLAVSAGGKATDVTMTSGGALIADSG	85	ATVEGTNASGKFSIDGTSGQASGLLLENGGSFTVNAGGLASNTTVGHRGTLTLAAGGSLSGRTQLSRGASMVLNGDVVSTGDIVNAGEIR	90	AALSRAVAKSNSPVTFHKLTTS	22	FDNQTTPDAALSRAVAKSNSPVTFHKLTTSNLTGQDGTINMRVSLDGSNASDQLVINGGQATGKTWLAFTNVGNSNLGVATTGQGIRVVDAQNGATTEEGAFALSRPLQAGAFNYTLNRDSDEDWYLRSENAYRAEVPLYASMLTQAMDYDRILAGSRSHQTGVNGENNSVRLSIQGGHLGHDNNGGIARGATPESSGSYGFVRLEGDLLRTEVAGMSVTAGVYGAAGHSSVDVKDDDGSRAGTVRDDAGSLGGYLNLTHTSSGLWADIVAQGTRHSMKASSDNNDFRARGWGWLGSLETGLPFSITDNLMLEPQLQYTWQGLSLDDGQDNAGYVKFGHGSAQHVRAGFRLGSHNDMNFGKGTSSRDTLRDSAKHSVRELPVNWWVQPSVIRTFSSRGD…	466
VAEP_64.11	C2	11	MKRHLNTSYRLVWNHITGTLVVASELARSRGKGAGVAVALSLAAVTSVPALAADTVVQAGETVNGGTLANNDNQIVFGTANGMTISTGLELGPDSEENTGGQWIQNGGIAGNTTVTTNGRQVVLEGGTASDTVIRDGGGQSLNGLAVNTTLNNRGEQWVHEGGVATGTIINRDGYQSVKSGGLATGTIINTGAEGGPDSDNSYTGQKVQGTAESTTINKNGRQIILFSGIARNTLIYAGGDQSVHGRALNTTLNGGYQYVHKDGLALNTVINEGGWQVVKAGGAVGNTTINQNGELRVHAGGEATAVTQNTGGALVTSTAATVTGTNRLGHFSVGNGMADNVVLENGGRLDVLEGHSAQNTLVDDGGTLAVSAGGKATDVTMTSGGALIADSGATVEGT…	949	MKRHLNTSYRLVWNHITGTLVVASELARSRGKGAGVAVALSLAAVTSVPALA	52	NTSYRLVWNHITGTLVVASELAR	23	ADTVVQAGETVNGGTLANNDNQIVFGTANGMTISTGLELGPDSEENTGGQWIQNGGIAGNTTVTTNGRQVVLEGGTASDTVIRDGGGQSLNGLAVNTTLNNRGEQWVHEGGVATGTIINRDGYQSVKSGGLATGTIINTGAEGGPDSDNSYTGQKVQGTAESTTINKNGRQIILFSGIARNTLIYAGGDQSVHGRALNTTLNGGYQYVHKDGLALNTVINEGGWQVVKAGGAVGNTTINQNGELRVHAGGEATAVTQNTGGALVTSTAATVTGTNRLGHFSVGNGMADNVVLENGGRLDVLEGHSAQNTLVDDGGTLAVSAGGKATDVTMTSGGALIADSGATVEGTNASGRFSIDGISGQASGLLLENGGSFTVNAGGQAGNTTVGHRGTLTLAAGGS…	431	ADTVVQAGETVNGGTLANNDNQIVFGTANGMTISTGLELGPDSEENTGGQWIQNGGIAGNTTVTTNGRQVVLEGGTASDTVIRDGGGQSLNGLAVNTTLNNRGEQWVHEGGVATGTIINRDGYQSVKSGGLATGTIINTGAEGGPDSDNSYTGQKVQGTAESTTINKNGRQIILFSGIARNTLIYAGGDQSVHGRALNTTLNGGYQYVHKDGLALNTVINEGGWQVVKAGGAVGNTTINQNGELRVHAGGEATAVT	256	QNTGGALVTSTAATVTGTNRLGHFSVGNGMADNVVLENGGRLDVLEGHSAQNTLVDDGGTLAVSAGGKATDVTMTSGGALIADSG	85	ATVEGTNASGRFSIDGISGQASGLLLENGGSFTVNAGGQAGNTTVGHRGTLTLAAGGSLSGRTQLSKGASMVLNGDVVSTGDIVNAGEIH	90	VVLSRAVAKGDSPVTFHKLTTS	22	FDNQTTPDVVLSRAVAKGDSPVTFHKLTTSNLTGQGGTINMRVRLDGSNASDQLVINGGQATGKTWLAFTNVGNSNLGVATSGQGIRVVDAQNGATTEEGAFALSRPLQAGAFNYTLNRDSDEDWYLRSENAYRAEVPLYASMLTQAMDYDRILAGSRSHQTGVNGENNSVRLSIQGGHLGHDNNGGIARGATPESSGSYGFVRLEGDLLRTEVAGMSLTTGVYGAAGHSSVNVKDDDGSRAGTVRDDAGSLGGYLNLVHTSSGLWADIVAQGTRHSMKASSDNNDFRARGWGWLGSLETGLPFSITDNLMLEPQLQYTGQGLSLDDGQDNAGYVKFGHGSAQHVRAGFRLGSHNDMTFGEGTSSRDTLRDSAKHSVRELPVNWWVQPSVIRTFSSRGD…	466
VAEP_66.12	C2	12	MKRHLNTSYRLVWNHITGTLVVASELARSRGKRAGVAVALSLAAVTSVPALAADTVVQAGETVNGGTLTNHDNQIVLGTANGMTISTGLELGPDSEENTGGQWIQNGGIAGNTTVTTNGRQVVLEGGTASDTVIRDGGGQSLNGLAVNTTLNNRGEQWVHEGGVATGTIINRDGYQSVKSGGLATGTIINTGAEGGPDSDNSYTGQKVLGTAESTTINKNGRQIILFSGIARDTLIYAGGDQSVHGRALNTTLNGGYQYVHKDGLALNTVINEGGWQVVKAGGAVGNTTINQNGELRVHAGGEATAVTQNTGGALVTSTAATVTGANRLGHFSVGNGMADNVVLENGGRLDVLEGHSAQNTLVDDGGTQAVSAGGKATDVTMTSGGALIADSGATVEGT…	949	MKRHLNTSYRLVWNHITGTLVVASELARSRGKRAGVAVALSLAAVTSVPALA	52	NTSYRLVWNHITGTLVVASELAR	23	ADTVVQAGETVNGGTLTNHDNQIVLGTANGMTISTGLELGPDSEENTGGQWIQNGGIAGNTTVTTNGRQVVLEGGTASDTVIRDGGGQSLNGLAVNTTLNNRGEQWVHEGGVATGTIINRDGYQSVKSGGLATGTIINTGAEGGPDSDNSYTGQKVLGTAESTTINKNGRQIILFSGIARDTLIYAGGDQSVHGRALNTTLNGGYQYVHKDGLALNTVINEGGWQVVKAGGAVGNTTINQNGELRVHAGGEATAVTQNTGGALVTSTAATVTGANRLGHFSVGNGMADNVVLENGGRLDVLEGHSAQNTLVDDGGTQAVSAGGKATDVTMTSGGALIADSGATVEGTNASGKFSIDGISGQASGLLLENGGSFTVNAGGQAGNTTVGHRGTLTLAAGGS…	431	ADTVVQAGETVNGGTLTNHDNQIVLGTANGMTISTGLELGPDSEENTGGQWIQNGGIAGNTTVTTNGRQVVLEGGTASDTVIRDGGGQSLNGLAVNTTLNNRGEQWVHEGGVATGTIINRDGYQSVKSGGLATGTIINTGAEGGPDSDNSYTGQKVLGTAESTTINKNGRQIILFSGIARDTLIYAGGDQSVHGRALNTTLNGGYQYVHKDGLALNTVINEGGWQVVKAGGAVGNTTINQNGELRVHAGGEATAVT	256	QNTGGALVTSTAATVTGANRLGHFSVGNGMADNVVLENGGRLDVLEGHSAQNTLVDDGGTQAVSAGGKATDVTMTSGGALIADSG	85	ATVEGTNASGKFSIDGISGQASGLLLENGGSFTVNAGGQAGNTTVGHRGTLTLAAGGSLSSRTQLSKGASMVLNGDVVSTGDIVNAGEIR	90	AALSRAVAKSNSPVTFHKLTTT	22	FDNQTTPNAALSRAVAKSNSPVTFHKLTTTNLTGQGGTINMRVRLDGSNTSDQLVINGGQATGKTWLAFTNVGNSNLGVATSGQGIRVVDAQNGATTEEGAFALSRPLQAGAFNYTLNRDSDEDWYLRSENAYRAEVPLYTSMLTQAMDYDRILAGSRSHQTGVNGENNSVRLSIQGGHLGHDNNGGIARGATPESSGSYGFVRLEGDLLRTEVAGMSLTTGVYGAAGHSSVDVKDDDGSRAGTVRDDAGSLGGYLNLVHTSSGLWADIVAQGTRHSMKASSDNNDFRARGWGWLGSLETGLPFSITDNLMLEPQLQYTWQGLSLDDGQDNAGYVKFGHGSAQHVRAGFRLGSHNDMTFGEGTSSRDTLRDSAKHRVSELPVNWWVQPSVIRTFSSRGD…	466
VAEP_68.13	C2	13	MKRHLNTSYRLVWNHITGTLVVASELARSRGKRAGVAVALSLAAVTSVPALAADTVVQAGETVNGGTLTNHDNQIVFGTANGMTISTGLELGPDSEENTGGQWIQNGGIAGNTTVTTNGRQVVLEGETASDTVIRDGGGQSLNGLAVNTTLINRGEQWVHEGGVATGTIINRDGYQSVKSGGLATGTIINTGSEGGPDSDNSYTGQKVQGTAESTTINKNGRQIILSSGIARDTLIYAGGDQSVHGKALNTTLNGGYQYVHKDGLALNTVINEGGWQVVKAGGAAGNTTINQNGELRVHAGGEATAVIQNTGGALVTSTAATVTGTNRLGNFSVGNGMADNVVLENDGRLDVLEGHSAQNTLVDDGGTLAVSAGGKATGVTMTSGGALIADSGATVEGT…	949	MKRHLNTSYRLVWNHITGTLVVASELARSRGKRAGVAVALSLAAVTSVPALA	52	NTSYRLVWNHITGTLVVASELAR	23	ADTVVQAGETVNGGTLTNHDNQIVFGTANGMTISTGLELGPDSEENTGGQWIQNGGIAGNTTVTTNGRQVVLEGETASDTVIRDGGGQSLNGLAVNTTLINRGEQWVHEGGVATGTIINRDGYQSVKSGGLATGTIINTGSEGGPDSDNSYTGQKVQGTAESTTINKNGRQIILSSGIARDTLIYAGGDQSVHGKALNTTLNGGYQYVHKDGLALNTVINEGGWQVVKAGGAAGNTTINQNGELRVHAGGEATAVIQNTGGALVTSTAATVTGTNRLGNFSVGNGMADNVVLENDGRLDVLEGHSAQNTLVDDGGTLAVSAGGKATGVTMTSGGALIADSGATVEGTNASGKFSIDGISGQASGLLLENGGSFTVNAGGLASNTTVGHRGTLTLAAGGS…	431	ADTVVQAGETVNGGTLTNHDNQIVFGTANGMTISTGLELGPDSEENTGGQWIQNGGIAGNTTVTTNGRQVVLEGETASDTVIRDGGGQSLNGLAVNTTLINRGEQWVHEGGVATGTIINRDGYQSVKSGGLATGTIINTGSEGGPDSDNSYTGQKVQGTAESTTINKNGRQIILSSGIARDTLIYAGGDQSVHGKALNTTLNGGYQYVHKDGLALNTVINEGGWQVVKAGGAAGNTTINQNGELRVHAGGEATAVI	256	QNTGGALVTSTAATVTGTNRLGNFSVGNGMADNVVLENDGRLDVLEGHSAQNTLVDDGGTLAVSAGGKATGVTMTSGGALIADSG	85	ATVEGTNASGKFSIDGISGQASGLLLENGGSFTVNAGGLASNTTVGHRGTLTLAAGGSLSGRTQLSKGASMVLNGDVVSTGDIVNAGEIR	90	AALSRAVAKSNSPVTFHKLTTT	22	FDNQTTPDAALSRAVAKSNSPVTFHKLTTTNLTGQGGTINMRVSLDGSNASDQLVINGGQATGKTWLAFTNVGNSNLGVATSGQGIRVVDAQNGATTEEGAFALSRPLQAGAFNYTLNRDSDEDWYLRSENAYRAEVPLYTSMLTQAMDYDRILAGSRSHQTGVNGENNSVRLSIQGGHLGHDNNGGIARGATPESSGSYGLVRLEGDLLRTEVAGMSVTAGVYGAAGHSSVDVKDDDGSRAGTVRDDAGSLGGYLNLVHSSSGLWADIVAQGTRHSMKASSDNNDFRARGRGWLGSLETGLPFSITDNLMLEPQLQYTWQGLSLDDGQDNAGYVKFGHGSAQHVRAGFRLGSHSDMSFGEGTSSRDTLRDSAKHSVSELPVNWWVQPSVIRTFSSRGD…	466
VAEP_72.14	C2	14	MKRHLNTSYRLVWNHITGTLVVASELARSRGKRTGVAVALSLAAVTSVPALAADTVVQAGETVNGGTLANHDNQIVFGTTNGMTISTGLELGPDSEENTGGQWIQSGGTARNTTVTTNGRQVVLEGGTASDTVIRDGGGQSLNGLAVNTTLNNRGEQWVHEGGVATGTIINRDGYQSVKSGGLATGTIINTGAEGGPDSDNSYTGQKVQGTAESTTINKNGRQIILFSGIARDTLIYAGGDQSVHGRALNTTLNGGYQYVHKDGLALNTVINEGGWQVVKAGGAVGNTTINQNGELRVHAGGEATAVTQNTGGALVTSTAATVTGTNRLGHFSVGNGMADNVVLENGGRLDVLESHSAQNTLVDDGGTLAVSAGGKATDVTITSGGALIADSGATVEGT…	949	MKRHLNTSYRLVWNHITGTLVVASELARSRGKRTGVAVALSLAAVTSVPALA	52	NTSYRLVWNHITGTLVVASELAR	23	ADTVVQAGETVNGGTLANHDNQIVFGTTNGMTISTGLELGPDSEENTGGQWIQSGGTARNTTVTTNGRQVVLEGGTASDTVIRDGGGQSLNGLAVNTTLNNRGEQWVHEGGVATGTIINRDGYQSVKSGGLATGTIINTGAEGGPDSDNSYTGQKVQGTAESTTINKNGRQIILFSGIARDTLIYAGGDQSVHGRALNTTLNGGYQYVHKDGLALNTVINEGGWQVVKAGGAVGNTTINQNGELRVHAGGEATAVTQNTGGALVTSTAATVTGTNRLGHFSVGNGMADNVVLENGGRLDVLESHSAQNTLVDDGGTLAVSAGGKATDVTITSGGALIADSGATVEGTNASGKFSIDGISGQASGLLLENGGSFTVNAGGQASNTTVGHRGTLTLAAGGS…	431	ADTVVQAGETVNGGTLANHDNQIVFGTTNGMTISTGLELGPDSEENTGGQWIQSGGTARNTTVTTNGRQVVLEGGTASDTVIRDGGGQSLNGLAVNTTLNNRGEQWVHEGGVATGTIINRDGYQSVKSGGLATGTIINTGAEGGPDSDNSYTGQKVQGTAESTTINKNGRQIILFSGIARDTLIYAGGDQSVHGRALNTTLNGGYQYVHKDGLALNTVINEGGWQVVKAGGAVGNTTINQNGELRVHAGGEATAVT	256	QNTGGALVTSTAATVTGTNRLGHFSVGNGMADNVVLENGGRLDVLESHSAQNTLVDDGGTLAVSAGGKATDVTITSGGALIADSG	85	ATVEGTNASGKFSIDGISGQASGLLLENGGSFTVNAGGQASNTTVGHRGTLTLAAGGSLSGRTQLSKGASMVLNGDVVSTGDIVNAGEIH	90	AALSRAVAKGDSPVTFHKLTTS	22	FDNQTTPDAALSRAVAKGDSPVTFHKLTTSNLTGQGGTINMRVSLDGSNASDQLVINGGQATGKTWLAFTNVGNSNLGVATTGQGIRVVDAQNGATTEEGAFALSRPLQAGAFNYTLNRDSDEDWYLRSENAYRAEVPLYTSMLTQAMDYDRILAGSRSHQTGVNGENNSVRLSIQGGHLGHDNNGGIARGATPESSGSYGFVRLESDLLRTEVAGMSVTAGVYGAAGHSSVDVKDDDGSRAGTVRDDAGSLGGYLNLVHTSSGLWADIVAQGTRHSMKASSDNNDFRARGRGWLGSLETGLPFSITDNLMLEPQLQYTWQGLSLDDGQDNAGYVKFGHGSAQHVRAGFRLGSHNDMTFGEGTSSRDTLRDSAKHSVRELPVNWWVQPSVIRTFSSRGD…	466
VAEP_74.15	C2	15	MKRHLNTSYRLVWNHITGTLVVASELARSRGKRTGVALALSLATATSVPALAADTVVQAGETVSGGTLTNHDNQIVFGTANGMTISTGLELGPDSEENTGGQWIQNGGIAGNTTVTTNGRQVVLEGGTASDTVIRDGGGQSLNGLAVNTTLNNRGEQWVHEGGVATGTIINRDGYQSVKSGGLATGTIINTGAEGGPDSDNSYTGQKVQGTAESTTINKNGRQIILFSGIARDTLIYAGGDQSVHGRALNTTLNGGYQYVHKDGLALNTVINEGGWQVVKAGGAVGNTTINQNGELRVHAGGEATAVTQNTGGALVTSTAATVTGTNRLGHFTVENGKADGVVLESGGRLDVLESHSAQNTLVDDGGTLAVSAGGKATDVTMTSGGALIADSGATVEGT…	949	MKRHLNTSYRLVWNHITGTLVVASELARSRGKRTGVALALSLATATSVPALA	52	NTSYRLVWNHITGTLVVASELAR	23	ADTVVQAGETVSGGTLTNHDNQIVFGTANGMTISTGLELGPDSEENTGGQWIQNGGIAGNTTVTTNGRQVVLEGGTASDTVIRDGGGQSLNGLAVNTTLNNRGEQWVHEGGVATGTIINRDGYQSVKSGGLATGTIINTGAEGGPDSDNSYTGQKVQGTAESTTINKNGRQIILFSGIARDTLIYAGGDQSVHGRALNTTLNGGYQYVHKDGLALNTVINEGGWQVVKAGGAVGNTTINQNGELRVHAGGEATAVTQNTGGALVTSTAATVTGTNRLGHFTVENGKADGVVLESGGRLDVLESHSAQNTLVDDGGTLAVSAGGKATDVTMTSGGALIADSGATVEGTNASGKFSIDGISGQASGLLLENGGSFTVNAGGQAGNTTVGYRGTLTLAAGGS…	431	ADTVVQAGETVSGGTLTNHDNQIVFGTANGMTISTGLELGPDSEENTGGQWIQNGGIAGNTTVTTNGRQVVLEGGTASDTVIRDGGGQSLNGLAVNTTLNNRGEQWVHEGGVATGTIINRDGYQSVKSGGLATGTIINTGAEGGPDSDNSYTGQKVQGTAESTTINKNGRQIILFSGIARDTLIYAGGDQSVHGRALNTTLNGGYQYVHKDGLALNTVINEGGWQVVKAGGAVGNTTINQNGELRVHAGGEATAVT	256	QNTGGALVTSTAATVTGTNRLGHFTVENGKADGVVLESGGRLDVLESHSAQNTLVDDGGTLAVSAGGKATDVTMTSGGALIADSG	85	ATVEGTNASGKFSIDGISGQASGLLLENGGSFTVNAGGQAGNTTVGYRGTLTLAAGGSLSGRTQLSKGASMVLNGDVVSTGDIVNAGEIR	90	AVLSRAVAKGASPVTFHKLTTS	22	FDNQTTQDAVLSRAVAKGASPVTFHKLTTSNLTGQGGTINMRVRLDGSNASDQLVINGGQATGKTWLAFTNVGNSNLGVATSGQGIRVVDAQNGATTEEGAFALSRPLQAGAFNYTLNRDSDEDWYLRSENAYRAEVPLYASTLTQAMDYDRILAGSRSHQTSVSGENNSVRLSIQGGHLGHDNNGGIARGATPESSGSYGFVRLEGDLLRTEVAGMSLTTGVYGAAGHSSVDVKDDDGSRAGTVRDDAGSLGGYLNLVHTSSGLWADIVAQGTRHSMKASSDNNDFRARGWGWLGSLETGLPFSITDNLMLEPQLQYTWQGLSLDDGQDNAGYVKFGHGSAQHVRAGFRLGSHNDMSFGEGTSSRDTLRDSAKHRVRELPVNWWVQPSVIRTFSSRGD…	466
VAEP_80.16	C2	16	MKRHLNTSYRLVWNHITGTLVVASELARSRGKGAGVAVALSLAAVTSVPALAADSIVQAGETVNGGTLENHDNQIVLGTANGMTISTGLELGPDSEENTGGQWIQNGGIAGNTTVTTNGRQVVLEGGTASDTVIRDGGGQSLNGLAVNTTLNNRGEQWVHEGGVATGTIINRDGYQSVKSGGLATGTIINTGAEGGPDSDNSYTGQKVQGTAESTTINKNGRQIILFSGIARNTLIYAGGDQSVHGRALNTTLNGGYQYVHKDGLALNTVINEGGWQVVKAGGAVGNTTINQNGELRVHAGGEATAVTQNTGGALVTSTAATVTGTNRLGHFSVGNGMADNVVLENGGRLDVLEGHSAQNTLVDDGGTLAVSAGGKATDVTMTSGGALIADSGATVEGT…	949	MKRHLNTSYRLVWNHITGTLVVASELARSRGKGAGVAVALSLAAVTSVPALA	52	NTSYRLVWNHITGTLVVASELAR	23	ADSIVQAGETVNGGTLENHDNQIVLGTANGMTISTGLELGPDSEENTGGQWIQNGGIAGNTTVTTNGRQVVLEGGTASDTVIRDGGGQSLNGLAVNTTLNNRGEQWVHEGGVATGTIINRDGYQSVKSGGLATGTIINTGAEGGPDSDNSYTGQKVQGTAESTTINKNGRQIILFSGIARNTLIYAGGDQSVHGRALNTTLNGGYQYVHKDGLALNTVINEGGWQVVKAGGAVGNTTINQNGELRVHAGGEATAVTQNTGGALVTSTAATVTGTNRLGHFSVGNGMADNVVLENGGRLDVLEGHSAQNTLVDDGGTLAVSAGGKATDVTMTSGGALIADSGATVEGTNASGKFSIDGISGQASGLLLENGGSFTVNAGGQAGNTTVGYRGTLTLAAGGR…	431	ADSIVQAGETVNGGTLENHDNQIVLGTANGMTISTGLELGPDSEENTGGQWIQNGGIAGNTTVTTNGRQVVLEGGTASDTVIRDGGGQSLNGLAVNTTLNNRGEQWVHEGGVATGTIINRDGYQSVKSGGLATGTIINTGAEGGPDSDNSYTGQKVQGTAESTTINKNGRQIILFSGIARNTLIYAGGDQSVHGRALNTTLNGGYQYVHKDGLALNTVINEGGWQVVKAGGAVGNTTINQNGELRVHAGGEATAVT	256	QNTGGALVTSTAATVTGTNRLGHFSVGNGMADNVVLENGGRLDVLEGHSAQNTLVDDGGTLAVSAGGKATDVTMTSGGALIADSG	85	ATVEGTNASGKFSIDGISGQASGLLLENGGSFTVNAGGQAGNTTVGYRGTLTLAAGGRLSGRTQLSKGASMVLNGDVVSTGDIVNAGEIR	90	AVLSRAVAKGDSPVTFHKLTTS	22	FDNQTTQDAVLSRAVAKGDSPVTFHKLTTSNLTGQGGTINMRVRLDGSNASDQLVINGGQATGKTWLAFTNVGNSNLGVATTGQGIRVVDAQNGATTEEGAFALSRPLQAGAFNYTLNRDSDEDWYLRSENAYRAEVPLYASMLTQAMDYDRILAGSRSHQTGVSGENNSVRLSIQGGHLGHDNNGGIARGATPESSGSYGFVRLEGDLLRTEVAGMSLTTGVYGAAGHSSVDVKDDDGSRAGTVRDDAGSLGGYLNLVHTSSGLWADIVAQGTRHSMKASSDNNDFRARGWGWLGSLETGLPFSITDNLMLEPQLQYTWQGLSLDDGQDNAGYVKFGHGSAQHVRAGFRLGSHNDMTFGEGTSSRDTLRDSAKHSVRELPVNWWVQPSVIRTFSSRGD…	466
VAEP_83.17	C2	17	MKRHLNTSYRLVWNHITGTLVVASELARSRGKRAGVAVALSLAAVTSVPALAADTVVQAGETVNGGTLTNHDNQIVFGTTNGMTISTGLELGPDSEENTGGQWIQNGGIAGNTTVTTNGRQVVLEGGTASDTVIRDGGGQSLNGLAVNTTLNNRGEQWVHEGGVATGTIINRDGYQSVKNGGLATGTIINTGAEGGPDSENVSSGQMVGGTAESTTINKNGRQVIWSSGVARDTLIYAGGDQTVHGHALDTTLNGGYQYVHREGLALNTVINEGGWQVIKAGGAAGNTTINQNGELRVHAGGEATAVTQNTGGALVTSTAATVTGTNRLGNFFVGNGMADNVVLENGGRLDVLEGHSAQKTLVDDGGTLAVSAGGKATDVTMTSGGALIADSGATVEGT…	949	MKRHLNTSYRLVWNHITGTLVVASELARSRGKRAGVAVALSLAAVTSVPALA	52	NTSYRLVWNHITGTLVVASELAR	23	ADTVVQAGETVNGGTLTNHDNQIVFGTTNGMTISTGLELGPDSEENTGGQWIQNGGIAGNTTVTTNGRQVVLEGGTASDTVIRDGGGQSLNGLAVNTTLNNRGEQWVHEGGVATGTIINRDGYQSVKNGGLATGTIINTGAEGGPDSENVSSGQMVGGTAESTTINKNGRQVIWSSGVARDTLIYAGGDQTVHGHALDTTLNGGYQYVHREGLALNTVINEGGWQVIKAGGAAGNTTINQNGELRVHAGGEATAVTQNTGGALVTSTAATVTGTNRLGNFFVGNGMADNVVLENGGRLDVLEGHSAQKTLVDDGGTLAVSAGGKATDVTMTSGGALIADSGATVEGTNASGKFSIDGISGQASGLLLENGGSFTVNAGGQAGNTTVGHRGTLTLAAGGS…	431	ADTVVQAGETVNGGTLTNHDNQIVFGTTNGMTISTGLELGPDSEENTGGQWIQNGGIAGNTTVTTNGRQVVLEGGTASDTVIRDGGGQSLNGLAVNTTLNNRGEQWVHEGGVATGTIINRDGYQSVKNGGLATGTIINTGAEGGPDSENVSSGQMVGGTAESTTINKNGRQVIWSSGVARDTLIYAGGDQTVHGHALDTTLNGGYQYVHREGLALNTVINEGGWQVIKAGGAAGNTTINQNGELRVHAGGEATAVT	256	QNTGGALVTSTAATVTGTNRLGNFFVGNGMADNVVLENGGRLDVLEGHSAQKTLVDDGGTLAVSAGGKATDVTMTSGGALIADSG	85	ATVEGTNASGKFSIDGISGQASGLLLENGGSFTVNAGGQAGNTTVGHRGTLTLAAGGSLSGRTQLSKGASMVLNGDVVSTGDIVNAGEIR	90	AALSRAVVKSDSPVTFHKLTTT	22	FDNQTTPDAALSRAVVKSDSPVTFHKLTTTNLTGQGGTINMRVRLDGSNASDQLVINGGQATGKTWLAFTNVGNSNLGVATSGQGIRVVDAQNGATTEEGAFALSRPLQAGAFNYTLNRDSDEDWYLRSENAYRAEVPLYTSMLTQAMDYDRILAGSRSHQTGVSGENNSVRLSIQGGHLGHDNNGGIARGATPESSGSYGFVRLEGDLLRTEVAGMSLTTGVYGAAGHSSVDVKDDDGSRAGTVRDDAGSLGGYLNLVHTSSGLWADIVAQGTRHSMKASSDNNDFRARGWGWLGSLETGLPFSITDNLMLEPQLQYTWQGLSLDDGQDNTGYVKFGHGSAQHVRAGFRLGSHNDMSFGEGTSSRDTLRDSAKHSVSELPVNWWVQPSVIRTFSSRGD…	466
VAEP_84.18	C2	18	MKRHLNTSYRLVWNHITGTLVVASELARSRGKRTGVAVALSLAAVTSVPALAADSIVQAGETVNGGTLENHDNQIVLGTANGMTISTGLELGPDSEENTGGQWIQNGGIAGNTTVTTNGRQVVLEGGTASDTVIRDGGGQSLNGLAVNTTLNNRGEQWVHEGGVATGTIINRDGYQSVKSGGLATGTIINTGAEGGPDSDNSYTGQKVQGTAESTTINKNGRQIILFSGIARDTLIYAGGDQSVHGRALNTTLNGGYQYVHKDGLALNTVINEGGWQVVKAGGAVGNTTINQNGELRVHAGGEATAVTQNTGGALVTSTAATVTGTNRLGNFFVGNGNADGVVLESGGRLDVLEGHSAWKTLVDDGGTLAVSAGGKATDVTMTSGGALIADSGATVEGT…	949	MKRHLNTSYRLVWNHITGTLVVASELARSRGKRTGVAVALSLAAVTSVPALA	52	NTSYRLVWNHITGTLVVASELAR	23	ADSIVQAGETVNGGTLENHDNQIVLGTANGMTISTGLELGPDSEENTGGQWIQNGGIAGNTTVTTNGRQVVLEGGTASDTVIRDGGGQSLNGLAVNTTLNNRGEQWVHEGGVATGTIINRDGYQSVKSGGLATGTIINTGAEGGPDSDNSYTGQKVQGTAESTTINKNGRQIILFSGIARDTLIYAGGDQSVHGRALNTTLNGGYQYVHKDGLALNTVINEGGWQVVKAGGAVGNTTINQNGELRVHAGGEATAVTQNTGGALVTSTAATVTGTNRLGNFFVGNGNADGVVLESGGRLDVLEGHSAWKTLVDDGGTLAVSAGGKATDVTMTSGGALIADSGATVEGTNASGKFSIDGISGQASGLLLENGGSFTVNAGGQAGNTTVGYRGTLTLAAGGS…	431	ADSIVQAGETVNGGTLENHDNQIVLGTANGMTISTGLELGPDSEENTGGQWIQNGGIAGNTTVTTNGRQVVLEGGTASDTVIRDGGGQSLNGLAVNTTLNNRGEQWVHEGGVATGTIINRDGYQSVKSGGLATGTIINTGAEGGPDSDNSYTGQKVQGTAESTTINKNGRQIILFSGIARDTLIYAGGDQSVHGRALNTTLNGGYQYVHKDGLALNTVINEGGWQVVKAGGAVGNTTINQNGELRVHAGGEATAVT	256	QNTGGALVTSTAATVTGTNRLGNFFVGNGNADGVVLESGGRLDVLEGHSAWKTLVDDGGTLAVSAGGKATDVTMTSGGALIADSG	85	ATVEGTNASGKFSIDGISGQASGLLLENGGSFTVNAGGQAGNTTVGYRGTLTLAAGGSLSGRTQLSKGASMVLNGDVVSTGDIVNAGEIR	90	AALSRAVAKGASPVTFHKLTTS	22	FDNQTTPDAALSRAVAKGASPVTFHKLTTSNLTGQGGTINMRVRLDGSNASDQLVINGGQATGKTWLAFTNVGNSNLGVATSGQGIRVVDAQNGATTEEGAFALSRPLQAGAFNYTLNRDSDEDWYLRSENAYRAEVPLYASMLTQAMDYDRILAGSRSHQTGVSGENNSVRLSIQGGHLGHDNNGGIARGATPESSGSYGFVRLEGDLLRTEVAGMSLTTGVYGAAGHSSVDVKDDDGSRAGTVRDDAGSLGGYLNLVHTSSGLWADIVAQGTRHSMKASSDNNDFRARGWGWLGSLETGLPFSITDNLMLEPQLQYTWQGLSLDDGQDNAGYVKFGHGSAQHVRAGFRLGSHNDMSFGEGTSSRDTLRDSAKHSVRELPVNWWVQPSVICTFSSRGD…	466
VAEP_85.19	C2	19	MKRHLNTSYRLVWNHITGTLVVASELARSRGKRAGVAVALSLAAVTSVPALAADTVVQAGETVSGGTLENHDNQIVFGTANGMTISTGLELGPDSEENTGGQWIQNGGIAGNTTVTTNGRQVVLEGGTASDTVIRDGGGQSLNGLAVNTTLNNRGEQWVHEGGVATGTIINRDGYQSVKSGGLATGTIINTGAEGGPDSDNSYTGQKVQGTAESTTINKNGRQIILSSGIARDTLIYAGGDQSVHGRALNTTLNGGYQYVHKDGLALNTVINEGGWQVVKAGGAAGNTTINQNGELRVHAGGEATAVIQNTGSALVTSTAATVTGSNRLGNFTVENGKADGVVLESGGRLDVLEGHSAWKTLVDDGGTLAVSAGGKATDVTITSGGALIADSGATVEGT…	949	MKRHLNTSYRLVWNHITGTLVVASELARSRGKRAGVAVALSLAAVTSVPALA	52	NTSYRLVWNHITGTLVVASELAR	23	ADTVVQAGETVSGGTLENHDNQIVFGTANGMTISTGLELGPDSEENTGGQWIQNGGIAGNTTVTTNGRQVVLEGGTASDTVIRDGGGQSLNGLAVNTTLNNRGEQWVHEGGVATGTIINRDGYQSVKSGGLATGTIINTGAEGGPDSDNSYTGQKVQGTAESTTINKNGRQIILSSGIARDTLIYAGGDQSVHGRALNTTLNGGYQYVHKDGLALNTVINEGGWQVVKAGGAAGNTTINQNGELRVHAGGEATAVIQNTGSALVTSTAATVTGSNRLGNFTVENGKADGVVLESGGRLDVLEGHSAWKTLVDDGGTLAVSAGGKATDVTITSGGALIADSGATVEGTNASGKFSIDGISGQASGLLLENGGSFTVNAGGQAGNTTVGHRGTLTLAAGGS…	431	ADTVVQAGETVSGGTLENHDNQIVFGTANGMTISTGLELGPDSEENTGGQWIQNGGIAGNTTVTTNGRQVVLEGGTASDTVIRDGGGQSLNGLAVNTTLNNRGEQWVHEGGVATGTIINRDGYQSVKSGGLATGTIINTGAEGGPDSDNSYTGQKVQGTAESTTINKNGRQIILSSGIARDTLIYAGGDQSVHGRALNTTLNGGYQYVHKDGLALNTVINEGGWQVVKAGGAAGNTTINQNGELRVHAGGEATAVI	256	QNTGSALVTSTAATVTGSNRLGNFTVENGKADGVVLESGGRLDVLEGHSAWKTLVDDGGTLAVSAGGKATDVTITSGGALIADSG	85	ATVEGTNASGKFSIDGISGQASGLLLENGGSFTVNAGGQAGNTTVGHRGTLTLAAGGSLSGRTQLSKGASMVLNGDVVSTGAIVNAGEIH	90	AALSRAVAKGDSPVTFHKLTTS	22	FDNQTTPDAALSRAVAKGDSPVTFHKLTTSNLTGQGGTINMRVRLDGSNASDQLVINGGQATGKTWLAFTNVGNSNLGVATSGQGIRVVDAQNGATTEEGAFALSRPLQAGAFNYTLNRDSDEDWYLRSENVYRAEVPLYASMLTQAMDYDRILADSRSHQTSVSGENNSVRLSIQGGHLGHDNNGGIARGATPESSGSYGLVRLEGDLLRTEVAGMSLTTGVYGAAGHSSVDVKDDDGSRAGTVRDDAGSLGGYLNLVHTSSGLWADIVAQGTRHSMKASSDNNDFRARGRGWLGSLETGLPFSITDNLMLEPQLQYTWQGLSLDDGQDNAGYVKFGHGSAQHMRAGFRLGSHNDMNFGKGTSSRDTLRDSAKHSVRELPVNWWVQPSVIRTFSSRGD…	466
VAEP_1508.20	C2	20	MKRHLNTSYRLVWNHITGTLVVASELARSRGKRTGVAVALSLAAVTSVPALAADTVVQAGETVNGGTLANHDNQIVFGSTNGMTISTGLELGPDSEENTGGQWIQNGGIAGNTTVTTNGRQVVLEGGTASDTVIRDGGGQSLNGLAVNTTLNNRGEQWVHEGGVATGTIINRDGYQSVKSGGLATGTIINTGAEGGPDSENVSSGQMVGGTAESTTINKNGRQVIWSSGVARDTLIYAGGDQTVHGHALNTTLNGGYQYVHKDGLALNTVINEGGWQVVKAGGAVGNTTINQNGELRVHAGGEATAVTQNTGGALVTSTAATVTGTNRLGHFSVGNGMADNVVLENGGRLDVLEGHSAQNTLVDDGGTLAVSAGGKATDVTMTSGGALIADSGATVEGT…	949	MKRHLNTSYRLVWNHITGTLVVASELARSRGKRTGVAVALSLAAVTSVPALA	52	NTSYRLVWNHITGTLVVASELAR	23	ADTVVQAGETVNGGTLANHDNQIVFGSTNGMTISTGLELGPDSEENTGGQWIQNGGIAGNTTVTTNGRQVVLEGGTASDTVIRDGGGQSLNGLAVNTTLNNRGEQWVHEGGVATGTIINRDGYQSVKSGGLATGTIINTGAEGGPDSENVSSGQMVGGTAESTTINKNGRQVIWSSGVARDTLIYAGGDQTVHGHALNTTLNGGYQYVHKDGLALNTVINEGGWQVVKAGGAVGNTTINQNGELRVHAGGEATAVTQNTGGALVTSTAATVTGTNRLGHFSVGNGMADNVVLENGGRLDVLEGHSAQNTLVDDGGTLAVSAGGKATDVTMTSGGALIADSGATVEGTNASGKFSIDGISGQASGLLLENGGSFTVNAGGLASNTTVGHRGTLTLAAGGS…	431	ADTVVQAGETVNGGTLANHDNQIVFGSTNGMTISTGLELGPDSEENTGGQWIQNGGIAGNTTVTTNGRQVVLEGGTASDTVIRDGGGQSLNGLAVNTTLNNRGEQWVHEGGVATGTIINRDGYQSVKSGGLATGTIINTGAEGGPDSENVSSGQMVGGTAESTTINKNGRQVIWSSGVARDTLIYAGGDQTVHGHALNTTLNGGYQYVHKDGLALNTVINEGGWQVVKAGGAVGNTTINQNGELRVHAGGEATAVT	256	QNTGGALVTSTAATVTGTNRLGHFSVGNGMADNVVLENGGRLDVLEGHSAQNTLVDDGGTLAVSAGGKATDVTMTSGGALIADSG	85	ATVEGTNASGKFSIDGISGQASGLLLENGGSFTVNAGGLASNTTVGHRGTLTLAAGGSLSGRTQLSKGASMVLNGDVVSTGDIVNAGEIR	90	AALSRAVAKSNSPVTFHKLTTS	22	FDNQTTPDAALSRAVAKSNSPVTFHKLTTSNLTGQGGTINMRVSLDGSNASDQLVINGGQATGKTWLAFTNVGNSNLGVATTGQGIRVVDAQNGATTEEGAFALSRPLQAGAFNYTLNRDSDEDWYLRSENAYRAEVPLYASMLTQAMDYDRTLANSRSHQTGINSENNSVRLSIQGGHLGHDNSGGIARGATPESSGSYGLVRLEGDLLRTEVAGMSVTAGIYGAAGHSSVDVKDDDGSRAGTVRDDAGSLGGYMNLTHTSSGLWADIVAQGTRHSMKASSGNNDFHARGRGWLGSLETGLPFSITDNLMLEPRLQYTWQGLSLDDGKDNAGYVKFGHGSAQHVRAGFRLGSYNDMTFGEGTSSRDTLRDSTKHGVSELPVNWWVQPSVIRTFSSRGD…	466
VAEP_86.21	C2	21	MKRHLNTSYRLVWNHITGTLVVASELARSRGKRAGVAVALSLAAVTSVPALAADKVVQAGETVNDGTLTNHDNQIVFGTANGMTISTGLELGPDSEENTGGQWIQNGGIAGNTTVTTNGRQVVLEGGTASDTVIRDGGGQSLNGLAVNTTLNNRGEQWVHEGGVATGTIINRDGYQSVKSGGLATGTIINTGAEGGPDSDNSYTGQKVQGTAESTTINKNGRQIILFSGLARDTLIYAGGDQSVHGRALNTTLNGGYQYVHRDGLALNTVINEGGWQVVKAGGAVGNTTINQNGELRVHAGGEATAVTQNTGGALVTSTAATVTGTNRLGHFSVGNGMADNVVLENGGRLDVLEGHSAQNTLVDDGGTLAVSAGGKATDVTMTSGSALIADSGATVEGT…	949	MKRHLNTSYRLVWNHITGTLVVASELARSRGKRAGVAVALSLAAVTSVPALA	52	NTSYRLVWNHITGTLVVASELAR	23	ADKVVQAGETVNDGTLTNHDNQIVFGTANGMTISTGLELGPDSEENTGGQWIQNGGIAGNTTVTTNGRQVVLEGGTASDTVIRDGGGQSLNGLAVNTTLNNRGEQWVHEGGVATGTIINRDGYQSVKSGGLATGTIINTGAEGGPDSDNSYTGQKVQGTAESTTINKNGRQIILFSGLARDTLIYAGGDQSVHGRALNTTLNGGYQYVHRDGLALNTVINEGGWQVVKAGGAVGNTTINQNGELRVHAGGEATAVTQNTGGALVTSTAATVTGTNRLGHFSVGNGMADNVVLENGGRLDVLEGHSAQNTLVDDGGTLAVSAGGKATDVTMTSGSALIADSGATVEGTNASGKFSIDGTSGQASGLLLENGGSFTVNAGGLASNTTVGHRGTLTLAAGGS…	431	ADKVVQAGETVNDGTLTNHDNQIVFGTANGMTISTGLELGPDSEENTGGQWIQNGGIAGNTTVTTNGRQVVLEGGTASDTVIRDGGGQSLNGLAVNTTLNNRGEQWVHEGGVATGTIINRDGYQSVKSGGLATGTIINTGAEGGPDSDNSYTGQKVQGTAESTTINKNGRQIILFSGLARDTLIYAGGDQSVHGRALNTTLNGGYQYVHRDGLALNTVINEGGWQVVKAGGAVGNTTINQNGELRVHAGGEATAVT	256	QNTGGALVTSTAATVTGTNRLGHFSVGNGMADNVVLENGGRLDVLEGHSAQNTLVDDGGTLAVSAGGKATDVTMTSGSALIADSG	85	ATVEGTNASGKFSIDGTSGQASGLLLENGGSFTVNAGGLASNTTVGHRGTLTLAAGGSLSGRTQLSKGASMVLNGDVVSTGDIVNAGEIY	90	AVLSRAVAKGNAPVTFHKLTTS	22	FDNQTTPDAVLSRAVAKGNAPVTFHKLTTSNLTGQGGTINMRVRLDGSNASDQLVINGGQATGKTWLAFTNVGNSNLGVATSGQGIRVVDAQNGATTEEGAFALSRPLQAGAFNYTLNRDSDEDWYLRSENAYRAEVPLYASILTQAMDYDRILAGSRSHQTGVSGENNSVRLSIQGGHLGHDNNGGIARGATPESSGSYGFVRLEGDLLRTEVAGMSLTTGVYGAAGHSSVDVKDDDGSRAGTVRDDAGSLGGYLNLVHTSSGLWADIVAQGTRHSMKASSDNNDFRARGWGWLGSLETGLPFSITDNLMLEPQLQYTWQGLSLDDGQDNAGYVKFGHGSAQHVRAGFRLGSHNDMTFGEGTSSRDTLRDSAKHSVRELPVNWWVQPSAIRTFSSRGD…	466
VAEP_90.22	C2	22	MKRHLNTSYRLVWNHITGTLVVASELARSRGKRAGVAVALSLAAVTSVPALAADKVVQAGETVNDGTLTNHDNQIVFGTANGMTISTGLELGPDSEENTGGQWIQNGGIAGNTTVTTNGRQVVLEGGTASDTVIRDGGGQSLNGLAVNTTLNNRGEQWVHEGGVATGTIINRDGYQSVKSGGLATGTIINTGAEGGPDSDNSYTGQKVQGTAESTTINKNGRQIILFSGLARDTLIYAGGDQSVHGRALNTTLNGGYQYVHRDGLALNTVINEGGWQVVKAGGAAGNTTINQNGELRVHAGGEATAVTQNTGGALVTSTAATVIGTNRLGNFTVENGKADGVVLESGGRLDVLESHSAQNTLVDDGGTLAVSAGGKATSVTITSGGALIADSGATVEGT…	930	MKRHLNTSYRLVWNHITGTLVVASELARSRGKRAGVAVALSLAAVTSVPALA	52	NTSYRLVWNHITGTLVVASELAR	23	ADKVVQAGETVNDGTLTNHDNQIVFGTANGMTISTGLELGPDSEENTGGQWIQNGGIAGNTTVTTNGRQVVLEGGTASDTVIRDGGGQSLNGLAVNTTLNNRGEQWVHEGGVATGTIINRDGYQSVKSGGLATGTIINTGAEGGPDSDNSYTGQKVQGTAESTTINKNGRQIILFSGLARDTLIYAGGDQSVHGRALNTTLNGGYQYVHRDGLALNTVINEGGWQVVKAGGAAGNTTINQNGELRVHAGGEATAVTQNTGGALVTSTAATVIGTNRLGNFTVENGKADGVVLESGGRLDVLESHSAQNTLVDDGGTLAVSAGGKATSVTITSGGALIADSGATVEGTNASGKFSIDGTSGQASGLLLENGGSFTVNAGGSLSGRTQLSKGASMVLNGDV…	412	ADKVVQAGETVNDGTLTNHDNQIVFGTANGMTISTGLELGPDSEENTGGQWIQNGGIAGNTTVTTNGRQVVLEGGTASDTVIRDGGGQSLNGLAVNTTLNNRGEQWVHEGGVATGTIINRDGYQSVKSGGLATGTIINTGAEGGPDSDNSYTGQKVQGTAESTTINKNGRQIILFSGLARDTLIYAGGDQSVHGRALNTTLNGGYQYVHRDGLALNTVINEGGWQVVKAGGAAGNTTINQNGELRVHAGGEATAVT	256	QNTGGALVTSTAATVIGTNRLGNFTVENGKADGVVLESGGRLDVLESHSAQNTLVDDGGTLAVSAGGKATSVTITSGGALIADSG	85	ATVEGTNASGKFSIDGTSGQASGLLLENGGSFTVNAGGSLSGRTQLSKGASMVLNGDVVSTGDIVNAGEIR	71	AALSRAVAKSNSPVTFHKLTTT	22	FDNQTTPNAALSRAVAKSNSPVTFHKLTTTNLTGQGGTINMRVRLDGSNASDQLVINGGQATGKTWLAFTNVGNSNLGVATTGQGIRVVDAQNGATTEEGAFALSRPLQAGAFNYTLNRDSDEDWYLRSENAYRAEVPLYTSMLTQAMDYDRILAGSRSHQTGVNGENNSVRLSIQGGHLGHDNNGGIARGATPESSGSYGFVRLEGDLLRTEVAGMSLTTGVYGAAGHSSVDVKDDDGSRAGTVRDDAGSLGGYLNLVHTSSGLWADIVAQGTRHSMKASSDNNDFRARGWGWLGSLETGLPFSITDNLMLEPQLQYTWQGLSLDDGQDNAGYVKFGHGSAQHVRAGFRLGSHNDMTFGEGTSSRDTLRDSAKHSVSELPVNWWVQPSVIRTFSSRGD…	466
WP_011076313.1	C3	PT	MKRHLNTSYRLVWNHITGAFVVASELARARGKRAGVAVALSLAAATSLPALAADSVVPAGETVNGGTLINHDRQFVSGTADGMTVSTGLELGADSDNNTGGQQIARGGTARNTRVTANGLQDVMAGGSTSDTVISTGGGQNLRGKASGTVLNGGDQWIHAGGRASGTVINQDGYQTIKHGGLVTGTIVNTGAEGGPDSENVSTGQMVGGIAESTTINKNGRQVIWSSGIARDTLIYTGGDQTVHGEAHNTRLEGGNQYVHKYGLALNTVINEGGWQVVKAGGTAGNTTINQNGELRVHAGGEASDVTQNTGGALVTSTAATVTGTNRLGAFSVVEGKADNVVLENGGRLDVLSGHTATRTLVDDGGTLDVRNGGTATAVSMGNGGVLLADSGAAVSGTR…	1039	MKRHLNTSYRLVWNHITGAFVVASELARARGKRAGVAVALSLAAATSLPALA	52	NTSYRLVWNHITGAFVVASELAR	23	ADSVVPAGETVNGGTLINHDRQFVSGTADGMTVSTGLELGADSDNNTGGQQIARGGTARNTRVTANGLQDVMAGGSTSDTVISTGGGQNLRGKASGTVLNGGDQWIHAGGRASGTVINQDGYQTIKHGGLVTGTIVNTGAEGGPDSENVSTGQMVGGIAESTTINKNGRQVIWSSGIARDTLIYTGGDQTVHGEAHNTRLEGGNQYVHKYGLALNTVINEGGWQVVKAGGTAGNTTINQNGELRVHAGGEASDVTQNTGGALVTSTAATVTGTNRLGAFSVVEGKADNVVLENGGRLDVLSGHTATRTLVDDGGTLDVRNGGTATAVSMGNGGVLLADSGAAVSGTRSDGTAFRIGGGQADALMLEKGSSFTLNAGDTATDTTVNGGLFTARGGSLAGT…	499	ADSVVPAGETVNGGTLINHDRQFVSGTADGMTVSTGLELGADSDNNTGGQQIARGGTARNTRVTANGLQDVMAGGSTSDTVISTGGGQNLRGKASGTVLNGGDQWIHAGGRASGTVINQDGYQTIKHGGLVTGTIVNTGAEGGPDSENVSTGQMVGGIAESTTINKNGRQVIWSSGIARDTLIYTGGDQTVHGEAHNTRLEGGNQYVHKYGLALNTVINEGGWQVVKAGGTAGNTTINQNGELRVHAGGEASDVTQNTGGALVTSTAATVT	271	GTNRLGAFSVVEGKADNVVLENGGRLDVLSGHTATRTLVDDGGTLDVRNGGTATAVSMGNGGVLLADSGAAVSGTRSDGTAFRIG	85	GGQADALMLEKGSSFTLNAGDTATDTTVNGGLFTARGGSLAGTTTLNNGATFTLAGKTVNNDTLTIREGDALLQGGALTGNGRVEKSGSGTLTVSNTTLTQKAVNLNEGTLTLNDSTVTTDIIAHRGTALKLTGSTVLNGAID	143	DLSHAGQIHFTSARTGKFVPTT	22	PTNVTLTSGATWNIPDNATVQSVVDDLSHAGQIHFTSARTGKFVPTTLQVKNLNGQNGTISLRVRPDMAQNNADRLVIDGGRATGKTILNLVNAGNSGTGLATTGKGIQVVEAINGATTEEGAFVQGNMLQAGAFNYTLNRDSDESWYLRSEERYRAEVPLYASMLTQAMDYDRILAGSRSHQTGVNGENNSVRLSIQGGHLGHDNNGGIARGATPESSGSYGFVRLEGDLLRTEVAGMSLTTGVYGAAGHSSVDVKDDDGSRAGTVRDDAGSLGGYMNLTHTSSGLWADIVAQGTRHSMKASSDNNDFRARGRGWLGSLETGLPFSITDNLMLEPRLQYTWQGLSLDDGKDNAGYVKFGHGSAQHVRAGFRLGSHNDMTFGEGTSSRAPLRDSAKHSV…	488
VAEP_1.1	C3	1	MKRHLNTSYRLVWNHITGAFVVASELARARGKRAGVAVALSLAAATSLPALAADSVVPAGETVNGGTLINHDRQFVSGTADGMTVSTGLELGADSDNNTGGQQIARGGTARNTRVTANGLQDVMAGGSTSDTVISTGGGQNLRGKASGTVLNGGDQWIHAGGRASGTVINQDGYQTIKHGGLATGTIVNTGAEGGPDSENVSTGQMVGGIAESTTINKNGRQVIWSSGIARDTLIYTGGDQTVHGEAHNTRLEGGNQYVHKYGLALNTVINEGGWQVVKAGGTAGNTTINQNGELRVHAGGEASDVTQNTGGALVTSTAATVTGTNRLGAFSVVEGKADNVVLENGGRLDVLSGHTATRTLVDDGGTLDVRNGGAATTVSMGNGGVLLADSGAAVSGTR…	1070	MKRHLNTSYRLVWNHITGAFVVASELARARGKRAGVAVALSLAAATSLPALA	52	NTSYRLVWNHITGAFVVASELAR	23	ADSVVPAGETVNGGTLINHDRQFVSGTADGMTVSTGLELGADSDNNTGGQQIARGGTARNTRVTANGLQDVMAGGSTSDTVISTGGGQNLRGKASGTVLNGGDQWIHAGGRASGTVINQDGYQTIKHGGLATGTIVNTGAEGGPDSENVSTGQMVGGIAESTTINKNGRQVIWSSGIARDTLIYTGGDQTVHGEAHNTRLEGGNQYVHKYGLALNTVINEGGWQVVKAGGTAGNTTINQNGELRVHAGGEASDVTQNTGGALVTSTAATVTGTNRLGAFSVVEGKADNVVLENGGRLDVLSGHTATRTLVDDGGTLDVRNGGAATTVSMGNGGVLLADSGAAVSGTRSDGTAFHIGGGQADALMLEKGSSFTLNAGDTATDTTVNGGLFTARGGSLAGT…	530	ADSVVPAGETVNGGTLINHDRQFVSGTADGMTVSTGLELGADSDNNTGGQQIARGGTARNTRVTANGLQDVMAGGSTSDTVISTGGGQNLRGKASGTVLNGGDQWIHAGGRASGTVINQDGYQTIKHGGLATGTIVNTGAEGGPDSENVSTGQMVGGIAESTTINKNGRQVIWSSGIARDTLIYTGGDQTVHGEAHNTRLEGGNQYVHKYGLALNTVINEGGWQVVKAGGTAGNTTINQNGELRVHAGGEASDVTQNTGGALVTSTAATVT	271	GTNRLGAFSVVEGKADNVVLENGGRLDVLSGHTATRTLVDDGGTLDVRNGGAATTVSMGNGGVLLADSGAAVSGTRSDGTAFHIG	85	GGQADALMLEKGSSFTLNAGDTATDTTVNGGLFTARGGSLAGTTTLNNGATLTLSGKTVNNDTLTIREGDALLQGGALTGNGRVEKSGSGTLTVSNTTLTQKLLQGGALTGNGRVEKSGSGTLTVSNTTLTQKTVNLNEGTLTLNNSTVTTDVIAQRGTALKLTGSTVLNGAID	174	DLSHAGQIHFTSARTGKFVPTT	22	PTNVTLTSGATWNVPDNATVQSVVDDLSHAGQIHFTSARTGKFVPTTLQVKNLNGQNGTISLRVRPDMAQNNADRLVIDGGRATGKTILNLVNAGNSGTGLATTGKGIQVVEAINGATTEEGAFVQGNRLQAGAFNYTLNRDSDESWYLRSEERYRAEVPLYASMLTQAMDYDRILAGSRSHQTGVNGENNSVRLSIQGGHLGHDNNGGIARGATPESSGSYGFVRLESDLLRTEVAGMSLTTGVYGAAGHSSVDVKDDDGSRAGTVRDDAGSLGGYMNLTHTSSGLWADIVAQGTRHSMKASSGNNDFRARGRGWLGSLETGLPFSITDNLMLEPRLQYTWQGLSLDDGKDNAGYVKFGHGSAQHVRAGFRLGSHNDMTFGEGTSSRAPLRDSAKHSV…	488
VAEP_159.2	C3	2	MKRYLNTSYRLVWNHITGTLVVAPELARSRGKGAGVAVALSLATVTSVPALAADTVVQAGETVNGGTLVNHDNQFVSGTADGVTVSTGLELGPDSDENTGGQWIKAGGTGRNTTVTANGRQIVQAGGTASDTVIRDGGGQSLNGLAVNTTLNNRGEQWVHEGGVATGTIINRDGYQSVKSGGLATGTIINTGAEGGPDSDNSYTGQKVQGTAESTTINKNGRQIILFSGIARDTLIYAGGDQSVHGRALNTTLNGGYQYVHKDGLALNTVINEGGWQVVKAGGAVGNTTINQNGELRVHAGGEATAVTQNTGGALVTSTAATVTGINRLGAFSVVAGKADNVVLENGGRLDVLSGHTATNTRVDDGGTLDVRNGGAATTVSMGNGGVLLADSGAAVSGT…	1040	MKRYLNTSYRLVWNHITGTLVVAPELARSRGKGAGVAVALSLATVTSVPALA	52	NTSYRLVWNHITGTLVVAPELAR	23	ADTVVQAGETVNGGTLVNHDNQFVSGTADGVTVSTGLELGPDSDENTGGQWIKAGGTGRNTTVTANGRQIVQAGGTASDTVIRDGGGQSLNGLAVNTTLNNRGEQWVHEGGVATGTIINRDGYQSVKSGGLATGTIINTGAEGGPDSDNSYTGQKVQGTAESTTINKNGRQIILFSGIARDTLIYAGGDQSVHGRALNTTLNGGYQYVHKDGLALNTVINEGGWQVVKAGGAVGNTTINQNGELRVHAGGEATAVTQNTGGALVTSTAATVTGINRLGAFSVVAGKADNVVLENGGRLDVLSGHTATNTRVDDGGTLDVRNGGAATTVSMGNGGVLLADSGAAVSGTRSDGKAFSIGGGQADALMLEKGSSFTLNAGDTATDTTVNGGLFTARGGSLAG…	500	ADTVVQAGETVNGGTLVNHDNQFVSGTADGVTVSTGLELGPDSDENTGGQWIKAGGTGRNTTVTANGRQIVQAGGTASDTVIRDGGGQSLNGLAVNTTLNNRGEQWVHEGGVATGTIINRDGYQSVKSGGLATGTIINTGAEGGPDSDNSYTGQKVQGTAESTTINKNGRQIILFSGIARDTLIYAGGDQSVHGRALNTTLNGGYQYVHKDGLALNTVINEGGWQVVKAGGAVGNTTINQNGELRVHAGGEATAVTQNTGGALVTSTAATVT	272	GINRLGAFSVVAGKADNVVLENGGRLDVLSGHTATNTRVDDGGTLDVRNGGAATTVSMGNGGVLLADSGAAVSGTRSDGKAFSIG	85	GGQADALMLEKGSSFTLNAGDTATDTTVNGGLFTARGGSLAGTTTLNNGATLTLSGKTVNNDTLTIHEGDALLQGGALTGNGRVEKSGSGTLTVSNTTLIQKTVNLNEGTLTLNDSTVTTDVIAQRGTALKLTGSTVLNGAID	143	DLSHAGQIHFTSTRTGKSVPAT	22	PTNVTLTSGATWNIPDNATVQSVVDDLSHAGQIHFTSTRTGKSVPATLKVKNLNGQNGTISLRVRPDMAQNNADRLVIDGGRATGKTILNLVNAGNSASGLATSGKGIQVVEAINGATTEEGAFIQGNRLQAGAFNYSLNRDSDESWYLRSENAYRAEVPLYASMLTQAMDYDRIVAGSRSHQTGVNGENNSVRLSIQGGHLGHDNNGGIARGATPESSGSYGFVRLEGDLLRTEVAGMSVTAGIYGAAGHSSVDVKNDDGSRAGTVRDDAGSLGGYLNLVHNASGLWADIVAQGTRHSMKASSDNNDFRARGWGWLGSLETGLPFSITDNLMLEPQLQYTWQGLSLDDGQDNAGYVKFGHGSAQHVRAGFRLGSHNDMTFGEGTSSRDTLRGSAKHSV…	488
VAEP_442.3	C3	3	MKRHLNTCYRLVWNHITGAFVVASELARARGKRGGVAVALSLAAVTPLPVLSADIVVHPGETVNGGTLVNHDNQFVSGTANGVTVSTGLELGPDSDENTGGQWIKAGGTGRNTTVTANGRQIVQAGGTASDTVIRDGGGQSLNGLAVNTTLDNRGEQWVHGGGKAAGTIINQDGYQTIKHGGLATGTIVNTGAEGGPESENVSSGQMVGGTAESTTINKNGRQVIWSSGMARDTLIYAGGDQTVHGEAHNTRLEGGNQYVHNGGTATETLINRDGWQVIKEGGTAAHTTINQKGKLQVNAGGKASDVTQNTGGALVTSTAATVTGTNRLGAFSVVAGKADNVVLENGGRLDVLSGHTATNTRVDDGGTLDIRNGGAATTVSMGNGGVLLADSGAAVSGT…	1040	MKRHLNTCYRLVWNHITGAFVVASELARARGKRGGVAVALSLAAVTPLPVLSA	53	NTCYRLVWNHITGAFVVASELAR	23	ADIVVHPGETVNGGTLVNHDNQFVSGTANGVTVSTGLELGPDSDENTGGQWIKAGGTGRNTTVTANGRQIVQAGGTASDTVIRDGGGQSLNGLAVNTTLDNRGEQWVHGGGKAAGTIINQDGYQTIKHGGLATGTIVNTGAEGGPESENVSSGQMVGGTAESTTINKNGRQVIWSSGMARDTLIYAGGDQTVHGEAHNTRLEGGNQYVHNGGTATETLINRDGWQVIKEGGTAAHTTINQKGKLQVNAGGKASDVTQNTGGALVTSTAATVTGTNRLGAFSVVAGKADNVVLENGGRLDVLSGHTATNTRVDDGGTLDIRNGGAATTVSMGNGGVLLADSGAAVSGTRSDGKAFSIGGGQADALMLEKGSSFTLNAGDTATDTTVNGGLFTARGGTLAG…	500	ADIVVHPGETVNGGTLVNHDNQFVSGTANGVTVSTGLELGPDSDENTGGQWIKAGGTGRNTTVTANGRQIVQAGGTASDTVIRDGGGQSLNGLAVNTTLDNRGEQWVHGGGKAAGTIINQDGYQTIKHGGLATGTIVNTGAEGGPESENVSSGQMVGGTAESTTINKNGRQVIWSSGMARDTLIYAGGDQTVHGEAHNTRLEGGNQYVHNGGTATETLINRDGWQVIKEGGTAAHTTINQKGKLQVNAGGKASDVTQNTGGALVTSTAATVT	272	GTNRLGAFSVVAGKADNVVLENGGRLDVLSGHTATNTRVDDGGTLDIRNGGAATTVSMGNGGVLLADSGAAVSGTRSDGKAFSIG	85	GGQADALMLEKGSSFTLNAGDTATDTTVNGGLFTARGGTLAGTTTLNNGAILTLSGKTVNNDTLTIREGDALLQGGSLTGNGSVEKSGSGTLTVSNTTLTQKAVNLNEGTLTLNDSTVTTDVIAQRGTALKLTGSTVLNGAID	143	DLSHAGQIHFTSSRTGTFVPAT	22	PTNVTLASDATWNIPDNATVQSVVDDLSHAGQIHFTSSRTGTFVPATLKVKNLNGQNGTISLRVRPDMAQNNADRLVIDGGRATGKTILNLVNAGNSASGLATSGKGIQVVEAINGATTEEGAFVQGNRLQAGAFNYSLNRDSDESWYLRSENAYRAEVPLYASMLTQAMDYDRILAGSRSHQTGVNGENNSVRLSIQGGHLGHDNNGGIARGATPESSGSYGFVRLEGDLLRTDVAGMSVTAGIYGAAGHSSVDVKDDDGSRAGTVRDDAGSLGGYMNLTHTSSGLWADIVAQGTRHSMKASSGNNDFRARGRGWLGSLETGLPFSITDNLMLEPRLQYTWQGLSLDDGKDNAGYVKFGHGSAQHVRAGFRLGSHNDMTFGEGTSSRAPLRDSAKHSV…	488
VAEP_896.4	C3	4	MKRHLNTSYRLVWNHITGTLVVASELARSRGKRAGVAIALSLAAVTSVPALAADTVVQAGETVSGGTLTNHDNQIVSGTADGVTVSTGLELGPDSDENTGGQWIKAGGTGRNTTVTANGRQIVQAGGTASDTVIRDGGGQSLNGLAVNTTLDNRGEQWVHGGGKAAGTIINQDGYQTIKHGGLATGTIVNTGAEGGPESENVSSGQMVGGTAESTTINKNGRQVIWSSGMARDTLIYAGGDQTVHGEAHNTRLEGGNQYVHNGGTATETLINRDGWQVIKEGGTAAHTTINQKGKLQVNAGGKASDVTQNTGGALVTSTAATVTGTNRLGAFSVVAGKADNVVLENGGRLDVLSGHTATNTRVDDGGTLDVRNGGAATTVSMGNGGVLLADSGAAVSGT…	1040	MKRHLNTSYRLVWNHITGTLVVASELARSRGKRAGVAIALSLAAVTSVPALA	52	NTSYRLVWNHITGTLVVASELAR	23	ADTVVQAGETVSGGTLTNHDNQIVSGTADGVTVSTGLELGPDSDENTGGQWIKAGGTGRNTTVTANGRQIVQAGGTASDTVIRDGGGQSLNGLAVNTTLDNRGEQWVHGGGKAAGTIINQDGYQTIKHGGLATGTIVNTGAEGGPESENVSSGQMVGGTAESTTINKNGRQVIWSSGMARDTLIYAGGDQTVHGEAHNTRLEGGNQYVHNGGTATETLINRDGWQVIKEGGTAAHTTINQKGKLQVNAGGKASDVTQNTGGALVTSTAATVTGTNRLGAFSVVAGKADNVVLENGGRLDVLSGHTATNTRVDDGGTLDVRNGGAATTVSMGNGGVLLADSGAAVSGTRSDGTAFHIGGGQADALMLEKGSSFTLNAGDTATDTTVNGGLFTARGGSLAG…	500	ADTVVQAGETVSGGTLTNHDNQIVSGTADGVTVSTGLELGPDSDENTGGQWIKAGGTGRNTTVTANGRQIVQAGGTASDTVIRDGGGQSLNGLAVNTTLDNRGEQWVHGGGKAAGTIINQDGYQTIKHGGLATGTIVNTGAEGGPESENVSSGQMVGGTAESTTINKNGRQVIWSSGMARDTLIYAGGDQTVHGEAHNTRLEGGNQYVHNGGTATETLINRDGWQVIKEGGTAAHTTINQKGKLQVNAGGKASDVTQNTGGALVTSTAATVT	272	GTNRLGAFSVVAGKADNVVLENGGRLDVLSGHTATNTRVDDGGTLDVRNGGAATTVSMGNGGVLLADSGAAVSGTRSDGTAFHIG	85	GGQADALMLEKGSSFTLNAGDTATDTTVNGGLFTARGGSLAGTTTLNNGATLILSGKTVNNDTLTIREGDALLQGGALTGNGRVEKSGSGTLTVSNTTLTQKTVNLNEGTLTLNNSTVTTDVIAQRGTALKLTGSTVLNGAID	143	DLSHAGQIHFTSARTGKFVPTT	22	PTNVILTSGATWNIPDNATVQSVVDDLSHAGQIHFTSARTGKFVPTTLQVKNLNGQNGTISLRVRPDMAQNNADRLVIDGGRATGKTILNLVNAGNSGTGLATTGKGIQVVEAINGATTEEGAFVQGNMLQAGAFNYTLNRDSDESWYLRSEERYRAEVPLYASMLTQAMDYDRILAGSRSHQTGVNGENNSVRLSIQGGHLGHDNNGGIARGATPESSGSYGFVRLESDLLRTEVAGMSLTTGVYGAAGHSSVDVKDDDGSRAGTVRDDAGSLGGYMNLTHTSSGLWADIVAQGTRHSMKASSDNNDFRARGRGWLGSLETGLPFSITDNLMLEPRLQYTWQGLSLDDGKDNAGYVKFGHGSAQHVRAGFRLGSHNDMTFGEGTSSRAPLRDSAKHSV…	488
VAEP_935.5	C3	5	MKRHLNTSYRLVWNHITGTLVVASELARSRGKRAGVAIALSLAAVTSVPALAADTVVQAGETVSGGTLTNHDNQIVSGTADGVTVSTGLELGPDSDENTGGQWIKAGGTGRNTTVTANGRQIVQAGGTASDTVIRDGGGQSLNGLAVNTTLDNRGEQWVHGGGKADGTIINQDGYQTIKHGGLATGTIVNTGAEGGPESENVSSGQMVGGTAESTTINKNGRQVIWSSGMARDTLIYAGGDQTVHGEAHNTRLEGGNQYVHNGGTATETLINRDGWQVIKEGGTAAHTTINQKGKLQVNAGGKASDVTQNTGGALVTSTAATVTGTNRLGAFSVVEGKADNVVLENGGRLDVLTGHTATRTRVDDGGTLDVRNGGTATTVSMGDGGILLADSGAAVSGT…	1040	MKRHLNTSYRLVWNHITGTLVVASELARSRGKRAGVAIALSLAAVTSVPALA	52	NTSYRLVWNHITGTLVVASELAR	23	ADTVVQAGETVSGGTLTNHDNQIVSGTADGVTVSTGLELGPDSDENTGGQWIKAGGTGRNTTVTANGRQIVQAGGTASDTVIRDGGGQSLNGLAVNTTLDNRGEQWVHGGGKADGTIINQDGYQTIKHGGLATGTIVNTGAEGGPESENVSSGQMVGGTAESTTINKNGRQVIWSSGMARDTLIYAGGDQTVHGEAHNTRLEGGNQYVHNGGTATETLINRDGWQVIKEGGTAAHTTINQKGKLQVNAGGKASDVTQNTGGALVTSTAATVTGTNRLGAFSVVEGKADNVVLENGGRLDVLTGHTATRTRVDDGGTLDVRNGGTATTVSMGDGGILLADSGAAVSGTRSDGTAFRIGGGQADALMLGKGSSFTLNAGDTATDTTVNGGLFTARGGTLAG…	500	ADTVVQAGETVSGGTLTNHDNQIVSGTADGVTVSTGLELGPDSDENTGGQWIKAGGTGRNTTVTANGRQIVQAGGTASDTVIRDGGGQSLNGLAVNTTLDNRGEQWVHGGGKADGTIINQDGYQTIKHGGLATGTIVNTGAEGGPESENVSSGQMVGGTAESTTINKNGRQVIWSSGMARDTLIYAGGDQTVHGEAHNTRLEGGNQYVHNGGTATETLINRDGWQVIKEGGTAAHTTINQKGKLQVNAGGKASDVTQNTGGALVTSTAATVT	272	GTNRLGAFSVVEGKADNVVLENGGRLDVLTGHTATRTRVDDGGTLDVRNGGTATTVSMGDGGILLADSGAAVSGTRSDGTAFRIG	85	GGQADALMLGKGSSFTLNAGDTATDTTVNGGLFTARGGTLAGTTTLNNGATLTLSGKTVNNDTLTIREGDALLQGGALTGNGRVEKSGSGTLTVSNTTLTQKTVNLNEGTLTLNDSTVTTDIIAHRGTALKLTGSTVLNGAID	143	DLSHAGQIHFTSTRTGKFVPAT	22	PTNVTLASGAIWNIPDNAPVQSVVDDLSHAGQIHFTSTRTGKFVPATLKVKNLNGQNGTISLRVRPDMAQNNADRLVIDGGRATGKTILNLVNAGNSASGLATSGKGIQVVEAINGATTEEGAFVQGNRLQAGAFNYSLNRDSDESWYLRSENAYRAEVPLYASMLTQAMDYDRIVAGSRSHQTGVNGENNSVRLSIQGGHLGHDNNGGIARGATPESSGSYGFVRLEGDLMRTEVAGMSVTAGVYGAAGHSSVDVKDDDGSRAGTVRDDAGSLGGYLNLIHNASGLWADIVALGTRHSMKASTDNNDFRARGWGWLGSLETGLPFSITDNLMLEPQLQYTWQGLSLDDGKDNAGYVKFGHGSAQHVRAGFRLGSHNDMTFGEGTSSRAPLRDSAKHSV…	488
VAEP_2.6	C3	6	MKRHLNTCYRLVWNHITGAFVVASELARARGKRTGVAVALSLAAVTSLPVLAADIVVHPGETVNGGTLVNHDNQFVSGTADGVTVSTGLELGPDSDENTGGQWIKAGGTGRNTTVTANGRQIVQAGGTASDTVIRDGGGQSLNGLAVNTTLDNRGEQWVHGGGKAAGTIINQDGYQTIKHGGLATGTIVNTGAEGGPESENVSSGQMVGGTAESTTINKNGRQVIWSSGMARDTLIYAGGDQTVHGEAHNTRLEGGNQYVHKYGLALNTVINEGGWQVIKEGGTAAHTTINQKGKLQVNAGGEASDVTQNTGGALVTSTAATVTGTNRLGAFSVVAGKADNVVLENGGRLDVLSGHTATNTRVDDGGTLDVRNGGAATTVSMGNGGVLLADSGAAVSGT…	1040	MKRHLNTCYRLVWNHITGAFVVASELARARGKRTGVAVALSLAAVTSLPVLA	52	NTCYRLVWNHITGAFVVASELAR	23	ADIVVHPGETVNGGTLVNHDNQFVSGTADGVTVSTGLELGPDSDENTGGQWIKAGGTGRNTTVTANGRQIVQAGGTASDTVIRDGGGQSLNGLAVNTTLDNRGEQWVHGGGKAAGTIINQDGYQTIKHGGLATGTIVNTGAEGGPESENVSSGQMVGGTAESTTINKNGRQVIWSSGMARDTLIYAGGDQTVHGEAHNTRLEGGNQYVHKYGLALNTVINEGGWQVIKEGGTAAHTTINQKGKLQVNAGGEASDVTQNTGGALVTSTAATVTGTNRLGAFSVVAGKADNVVLENGGRLDVLSGHTATNTRVDDGGTLDVRNGGAATTVSMGNGGVLLADSGAAVSGTRSDGTAFRIGGGQADALMLEKGSSFTLNAGDTATDTTVNGGLFTARGGSLAG…	500	ADIVVHPGETVNGGTLVNHDNQFVSGTADGVTVSTGLELGPDSDENTGGQWIKAGGTGRNTTVTANGRQIVQAGGTASDTVIRDGGGQSLNGLAVNTTLDNRGEQWVHGGGKAAGTIINQDGYQTIKHGGLATGTIVNTGAEGGPESENVSSGQMVGGTAESTTINKNGRQVIWSSGMARDTLIYAGGDQTVHGEAHNTRLEGGNQYVHKYGLALNTVINEGGWQVIKEGGTAAHTTINQKGKLQVNAGGEASDVTQNTGGALVTSTAATVT	272	GTNRLGAFSVVAGKADNVVLENGGRLDVLSGHTATNTRVDDGGTLDVRNGGAATTVSMGNGGVLLADSGAAVSGTRSDGTAFRIG	85	GGQADALMLEKGSSFTLNAGDTATDTTVNGGLFTARGGSLAGTTTLNNGATLTLSGKTVNNDTLTIREGDALLQGGALTGNGRVEKSGSGTLTVSNTTLTQKTVNLNEGTLTLNDSTVTTDVIAQRGTALKLTGSTVLNGAID	143	DLSHAGQIHFTSARTGKFVPTT	22	PTNVTLTSGATWNIPDNATVQSVVDDLSHAGQIHFTSARTGKFVPTTLQVKNLNGQNGTISLRVRPDMAQNNADRLVIDGGRATGKTILNLVNAGNSGTGLATTGKGIQVVEAINGATTEEEAFVQGNMLQAGAFNYTLNRDSDESWYLRSEERYRAEVPLYASMLTQAMDYDRILAGSRSHQTGVNGENNSVRLSIQGGHLGHDNNGGIARGATPESSGSYGFVRLEGDLLRTEVAGMSLTTGVYGAAGHSSVDVKDDDGSRAGTVRDDAGSLGGYMNLTHTSSGLWADIVAQGTRHSMKASSGNNDFRARGWGWLGSLETGLPFSITDNLMLEPRLQYTWQGLSLDDGKDNAGYVKFGHGSAQHVRAGFRLGSHNDMTFGEGTSSRAPLRDSAKHSV…	488
VAEP_29.7	C3	7	MKRHLNTSYRLVWNHITGTLVVASELARSRGKGAGVAVALSLAAVTSVPALAADTVVQAGETVNGGTLVNHDNQFVSGTADGVTVSTGLELGPDSDENTGGQWIKAGGTGRNTAVTANGRQIVQAGGTASDTVIRDGGGQSLNGLAVNTTLNNRGEQWVHEGGVATGTIINRDGYQSVKSGGLATGTIINTGAEGGPDSDNSYTGQKVQGTAESTTINKNGRQIILFSGIARDTLIYAGGDQSVHGRALNTTLNGGYQYVHKDGLALNTVINEGGWQVVKAGGAVGNTTINQNGELRVHAGGEATAVTQNTGGALVTSTAATVTGINRLGAFSVVEGKADNVVLENGGRLDVLTGHTATNTRVDDGGTLDVRNGGAATTVSMGNGGVLLADSGAAVSGT…	1040	MKRHLNTSYRLVWNHITGTLVVASELARSRGKGAGVAVALSLAAVTSVPALA	52	NTSYRLVWNHITGTLVVASELAR	23	ADTVVQAGETVNGGTLVNHDNQFVSGTADGVTVSTGLELGPDSDENTGGQWIKAGGTGRNTAVTANGRQIVQAGGTASDTVIRDGGGQSLNGLAVNTTLNNRGEQWVHEGGVATGTIINRDGYQSVKSGGLATGTIINTGAEGGPDSDNSYTGQKVQGTAESTTINKNGRQIILFSGIARDTLIYAGGDQSVHGRALNTTLNGGYQYVHKDGLALNTVINEGGWQVVKAGGAVGNTTINQNGELRVHAGGEATAVTQNTGGALVTSTAATVTGINRLGAFSVVEGKADNVVLENGGRLDVLTGHTATNTRVDDGGTLDVRNGGAATTVSMGNGGVLLADSGAAVSGTRSDGKAFSIGGGQADALMLGKGSSFTLNAGDTATDTTVNGGLFTARGGTLAG…	500	ADTVVQAGETVNGGTLVNHDNQFVSGTADGVTVSTGLELGPDSDENTGGQWIKAGGTGRNTAVTANGRQIVQAGGTASDTVIRDGGGQSLNGLAVNTTLNNRGEQWVHEGGVATGTIINRDGYQSVKSGGLATGTIINTGAEGGPDSDNSYTGQKVQGTAESTTINKNGRQIILFSGIARDTLIYAGGDQSVHGRALNTTLNGGYQYVHKDGLALNTVINEGGWQVVKAGGAVGNTTINQNGELRVHAGGEATAVTQNTGGALVTSTAATVT	272	GINRLGAFSVVEGKADNVVLENGGRLDVLTGHTATNTRVDDGGTLDVRNGGAATTVSMGNGGVLLADSGAAVSGTRSDGKAFSIG	85	GGQADALMLGKGSSFTLNAGDTATDTTVNGGLFTARGGTLAGTTTLNNGAILTLSGKTVNNDTLTIREGDALLQGGSLTGNGRVEKSGSGTLTVSNTTLTQKAVNLNEGTLTLNDSTVTTDVIAQRGTALKLTGSTVLNGAID	143	DLSHAGQIHFTSTRTGKFVPAT	22	PTNVTLASGATWNIPDNATVQSVVDDLSHAGQIHFTSTRTGKFVPATLKVKNLNGQNGTISLRVRPDMAQNNADRLVIDGGRATGKTILNMVNAGNSASGLATSGKGIQVVEAINGATTEEGAFVQGNRLQAGAFNYSLNRDSDESWYLRSENAYRAEVPLYASMLTQAMDYDRILAGSRSHQTGVNGENNSVRLSIQGGHLGHDNNGGIVRGATPESSGSYGFVRLEGDLMRTEVAGMSLTTGVYGAAGHSSVDVKDDDGSRAGTVRDDAGSLGGYLNLIHNASGLWADIVAQGTRHSMKASSDNNDFRVRGRGWLGSLETGLPFSITDNLMLEPQLQYTWQGLSLDDGKDNAGYVKFGHGSAQHVRAGFRLGSHNDMNFGKGTSSRDTLRGSAKHSV…	488
VAEP_48.8	C3	8	MKRHLNTSYRLVWNHITGAFVVASELARARGKRGGVAVALSLAVVTSLPVLAADIVVHPGETVNGGTLVNHDNQFVSGTADGVTVSTGLELGPDSDENTGGQWIKAGGTGRNTTVTANGRQIVQAGGTASDTVIRDGGGQSLNGLAVNTTLDNRGEQWVHGGGKADGTIINQEGYQTIKHGGLATGTIVNTGAEGGPESENVSSGQMVGGTAESTTINKNGRQVIWSSGMARDTLIYAGGDQTVHGEAHNTRLEGGNQYVHNGGTATETRINRDGWQVIKEGGTAAHTTINQKGKLQVNAGGKASDVTQNTGGALVTSTAATVTGTNRLGAFSVVAGKADNVVLENGGRLDVLSGHTATNTRVDDGGTLDVRNGGAATTVSMGNGGVLLADSGTAVSGT…	1040	MKRHLNTSYRLVWNHITGAFVVASELARARGKRGGVAVALSLAVVTSLPVLA	52	NTSYRLVWNHITGAFVVASELAR	23	ADIVVHPGETVNGGTLVNHDNQFVSGTADGVTVSTGLELGPDSDENTGGQWIKAGGTGRNTTVTANGRQIVQAGGTASDTVIRDGGGQSLNGLAVNTTLDNRGEQWVHGGGKADGTIINQEGYQTIKHGGLATGTIVNTGAEGGPESENVSSGQMVGGTAESTTINKNGRQVIWSSGMARDTLIYAGGDQTVHGEAHNTRLEGGNQYVHNGGTATETRINRDGWQVIKEGGTAAHTTINQKGKLQVNAGGKASDVTQNTGGALVTSTAATVTGTNRLGAFSVVAGKADNVVLENGGRLDVLSGHTATNTRVDDGGTLDVRNGGAATTVSMGNGGVLLADSGTAVSGTRSDGKAFRIGGGQADALMLEKGSSFTLNAGDTATDTTVNGGLFTARGGTLAG…	500	ADIVVHPGETVNGGTLVNHDNQFVSGTADGVTVSTGLELGPDSDENTGGQWIKAGGTGRNTTVTANGRQIVQAGGTASDTVIRDGGGQSLNGLAVNTTLDNRGEQWVHGGGKADGTIINQEGYQTIKHGGLATGTIVNTGAEGGPESENVSSGQMVGGTAESTTINKNGRQVIWSSGMARDTLIYAGGDQTVHGEAHNTRLEGGNQYVHNGGTATETRINRDGWQVIKEGGTAAHTTINQKGKLQVNAGGKASDVTQNTGGALVTSTAATVT	272	GTNRLGAFSVVAGKADNVVLENGGRLDVLSGHTATNTRVDDGGTLDVRNGGAATTVSMGNGGVLLADSGTAVSGTRSDGKAFRIG	85	GGQADALMLEKGSSFTLNAGDTATDTTVNGGLFTARGGTLAGTTTLNNGAILTLSGKTVNNDTLTIREGDALLQGGALTGNGRVEKSGSGTLTVSNTTLTQKTVNLNEGTLTLNDSTVTTDVIAQRGTALKLTGSTVLNGAID	143	DLSHAGQIHFTSARTGKFVPTT	22	PTNVTLTSGATWNIPDNATVQSVVDDLSHAGQIHFTSARTGKFVPTTLQVKNLNGQNGTISLRVRPDMAQNNADRLVIDGGRATGKTILNLVNAGNSGTGLATTGKGIQVVEAINGATTEEGAFVQGNMLQAGAFNYSLNRDSDESWYLRSEERYRAEVPLYASMLTQAMDYDRILAGSRSHQTGVNGENNSVRLSIQGGHLGHDNNGGIARGATPESSGSYGFVRLEGDLLRTEVAGMSVTAGVYGAAGHSSVDVKDDDGSRAGTVRDDAGSLGGYMNLTHTSSGLWADIVAQGTRHSMKASSGNNDFHARGRGWLGSLETGLPFSITDNLMLEPRLQYTWQGLSLDDGKDNAGYVKFGHGSAQHVRAGFRLGSHNDMTFGEGTSSRAPLRDSAKHSV…	488
VAEP_90.9	C3	9	MKRHLNTCYRLVWNHITGAFVVASELARARGKRGGVAVALSLAAVTSLPVLAADIVVHPGETVNGGTLVNHDNQFVSGTADGVTVSTGLELGPDSDENTGGQWIKAGGTGRNTTVTANGRQIVQAGGTASDTVIRDGGGQSLNGLAVNTTLDNRGEQWVHGGGKADGTIINQDGYQTIKHGGLATGTIVNTGAEGGPESENVSSGQMVGGTAESTTINKNGRQVIWSSGMARDTLIYAGGDQTVHGEAHNTRLEGGNQYVHNGGTATETLINRDGWQVIKEGGTAAHTTINQKGKLQVNAGGKASDVTQNTGGALVTSTAATVTGTNRLGAFSVVEGKADNVVLENGGRLDVLTGHTATRTRVDDGGTLDVRNGGTATTVSMGDGGILLADSGAAVSGT…	1040	MKRHLNTCYRLVWNHITGAFVVASELARARGKRGGVAVALSLAAVTSLPVLA	52	NTCYRLVWNHITGAFVVASELAR	23	ADIVVHPGETVNGGTLVNHDNQFVSGTADGVTVSTGLELGPDSDENTGGQWIKAGGTGRNTTVTANGRQIVQAGGTASDTVIRDGGGQSLNGLAVNTTLDNRGEQWVHGGGKADGTIINQDGYQTIKHGGLATGTIVNTGAEGGPESENVSSGQMVGGTAESTTINKNGRQVIWSSGMARDTLIYAGGDQTVHGEAHNTRLEGGNQYVHNGGTATETLINRDGWQVIKEGGTAAHTTINQKGKLQVNAGGKASDVTQNTGGALVTSTAATVTGTNRLGAFSVVEGKADNVVLENGGRLDVLTGHTATRTRVDDGGTLDVRNGGTATTVSMGDGGILLADSGAAVSGTRSDGTAFRIGGGQADALMLGKGSSFTLNAGDTATDTTVNGGLFTARGGSLAG…	500	ADIVVHPGETVNGGTLVNHDNQFVSGTADGVTVSTGLELGPDSDENTGGQWIKAGGTGRNTTVTANGRQIVQAGGTASDTVIRDGGGQSLNGLAVNTTLDNRGEQWVHGGGKADGTIINQDGYQTIKHGGLATGTIVNTGAEGGPESENVSSGQMVGGTAESTTINKNGRQVIWSSGMARDTLIYAGGDQTVHGEAHNTRLEGGNQYVHNGGTATETLINRDGWQVIKEGGTAAHTTINQKGKLQVNAGGKASDVTQNTGGALVTSTAATVT	272	GTNRLGAFSVVEGKADNVVLENGGRLDVLTGHTATRTRVDDGGTLDVRNGGTATTVSMGDGGILLADSGAAVSGTRSDGTAFRIG	85	GGQADALMLGKGSSFTLNAGDTATDTTVNGGLFTARGGSLAGTTTLNNGATFTLAGKTVNNDTLTIREGDALLQGGALTGNGRVEKSGSGTLTVSNTTLTQKAVNLNEGTLTLNDSTVTTDIIAHRGTALKLTGSTVLNGAID	143	DLSHAGQIHFTSARTGKFVPAT	22	PTNVTLASGAIWNIPDNAPVQSVVDDLSHAGQIHFTSARTGKFVPATLQVKNLNGQNGTISLRVRPDMAQNNADRLVIDGGRATGKTILNLVNAGNSASGLATTGKGIQVVEAINGATTEEGAFVQGNMLQAGAFNYTLNRDSDESWYLRSEERYRAEVPLYASMLTQAMDYDRILAGSRSHQTGVSGENNSVRLSIQGGHLGHDNNGGIARGATPESSGSYGFVRLEGDLLRTEVAGMSVTAGVYGAAGHSSVDVKDYDGSRAGTVRDDAGSLGGYLNLVHTSSGLWADIVAQGTRHSMKASSDNNDFRARGRGWLGSLETGLPFSITDNLMLEPRLQYTWQGLSLDDGKDNAGYVKFGHGSAQHVRAGFRLGSHNDMTFGEGTSSRAPLRDSAKHSV…	488
VAEP_91.10	C3	10	MKRHLNTCYRLVWNHITGAFVVASELARARGKRGGVAVALSLAAVTSLPVLAADIVVHPGETVNGGTLVNHDNQFVSGTADGVTVSTGLELGPDSDENTGGQWIKAGGTGRNTTVTANGRQIVQAGGTASDTVIRDGGGQSLNGLAVNTTLDNRGEQWVHGGGKADGTIINQDGYQTIKHGGLATGTIVNTGAEGGPESENVSSGQMVGGTAESTTINKNGRQVIWSSGMARNTLIYAGGDQTVHGEAHNTRLEGGNQYVHNGGTATETLINRDGWQVIKEGGTAAHTTINQKGKLQVNAGGKASDVTQNTGGALVTSTAATVTGTNRLGAFSVVEGTADNVVLENGGRLDVLTGHTATRTRVDDGGTLDVRNGGTATTVSMGDGGILLADSGAAVSGT…	1040	MKRHLNTCYRLVWNHITGAFVVASELARARGKRGGVAVALSLAAVTSLPVLA	52	NTCYRLVWNHITGAFVVASELAR	23	ADIVVHPGETVNGGTLVNHDNQFVSGTADGVTVSTGLELGPDSDENTGGQWIKAGGTGRNTTVTANGRQIVQAGGTASDTVIRDGGGQSLNGLAVNTTLDNRGEQWVHGGGKADGTIINQDGYQTIKHGGLATGTIVNTGAEGGPESENVSSGQMVGGTAESTTINKNGRQVIWSSGMARNTLIYAGGDQTVHGEAHNTRLEGGNQYVHNGGTATETLINRDGWQVIKEGGTAAHTTINQKGKLQVNAGGKASDVTQNTGGALVTSTAATVTGTNRLGAFSVVEGTADNVVLENGGRLDVLTGHTATRTRVDDGGTLDVRNGGTATTVSMGDGGILLADSGAAVSGTRSDGRAFRIGGGQADALMLGKGSSFTLNAGDTATDTTVNGGLFTARGGTLAG…	500	ADIVVHPGETVNGGTLVNHDNQFVSGTADGVTVSTGLELGPDSDENTGGQWIKAGGTGRNTTVTANGRQIVQAGGTASDTVIRDGGGQSLNGLAVNTTLDNRGEQWVHGGGKADGTIINQDGYQTIKHGGLATGTIVNTGAEGGPESENVSSGQMVGGTAESTTINKNGRQVIWSSGMARNTLIYAGGDQTVHGEAHNTRLEGGNQYVHNGGTATETLINRDGWQVIKEGGTAAHTTINQKGKLQVNAGGKASDVTQNTGGALVTSTAATVT	272	GTNRLGAFSVVEGTADNVVLENGGRLDVLTGHTATRTRVDDGGTLDVRNGGTATTVSMGDGGILLADSGAAVSGTRSDGRAFRIG	85	GGQADALMLGKGSSFTLNAGDTATDTTVNGGLFTARGGTLAGTTTLNNGATLTLSGKTVNNDTLTIREGDALLQGGALTGNGRVEKSGSGTLTVSNTTLTQKTVNLNEGTLTLNDSTVTTDVIAQHGTALKLTGSTVLNGAID	143	DLSHAGQIHFTSARTGKFVPAT	22	PTNVTLASGAIWNIPDNAPVQSVVDDLSHAGQIHFTSARTGKFVPATLQVKNLNGQNGTISLRVRPDMAQNNADRLVIDGGRATGKTILNLVNAGNSASGLATTGKGIQVVEAINGATTEEGAFVQGNMLQAGAFNYTLNRDSDESWYLRSEERYRAEVPLYASMLTQAMDYDRILAGSRSHQTGVNGENNSVRLSLQGGHLGHDNNGGIARGATPESSGSYGFVRLEGDLMRTEVAGMSVTAGVYGAAGHSSVDVKDDDGSRAGTVRDDAGSLGGYLNLVHTSSGLWTDIVAQGTRHSMKASSDNNDFRARGWGWLGSLETGLPFSITDNLMLEPQLQYTWQGLSLDDGQDNAGYVKFGHGSAQHVRAGFRLGSHNDMTFGEGTSSRDTLRDSAKHSV…	488
VAEP_92.11	C3	11	MKRHLNTSYRLVWNHITGAFVVASELARARGKRGGVAVALSLAAVTSLPVLAADIVVHPCETVNGGTLVNHDNQFVSGTADGVTVSTGLELGPDSDENTGGQWIKAGGTGRNTTVTANGRQIVQAGGTASDTVIRDGGGQSLNGLAVNTTLDNRGEQWVHGGGKAAGTIINQDGYQTIKHGGLVTGTIVNTGAEGGPESENVSSGQMVGGTAESTTINKNGRQVIWSSGIARDTLIYTGGDQTVHGEAHNTRLEGGNQYVHNGGTATETLINRDGWQVIKEGGTAAHTTINQKGKLQVNAGGKASDVTQNTGGALVTSTAATVTGTNRLGAFSVVEGKADNVVLENGGRLDVLSGHTATNTRVDDGGTLDIRNGGAATTVSMGNGGVLLADSGAAVSGT…	1040	MKRHLNTSYRLVWNHITGAFVVASELARARGKRGGVAVALSLAAVTSLPVLA	52	NTSYRLVWNHITGAFVVASELAR	23	ADIVVHPCETVNGGTLVNHDNQFVSGTADGVTVSTGLELGPDSDENTGGQWIKAGGTGRNTTVTANGRQIVQAGGTASDTVIRDGGGQSLNGLAVNTTLDNRGEQWVHGGGKAAGTIINQDGYQTIKHGGLVTGTIVNTGAEGGPESENVSSGQMVGGTAESTTINKNGRQVIWSSGIARDTLIYTGGDQTVHGEAHNTRLEGGNQYVHNGGTATETLINRDGWQVIKEGGTAAHTTINQKGKLQVNAGGKASDVTQNTGGALVTSTAATVTGTNRLGAFSVVEGKADNVVLENGGRLDVLSGHTATNTRVDDGGTLDIRNGGAATTVSMGNGGVLLADSGAAVSGTRSDGTAFRIGGGQADALMLEKGSSFTLNAGDTATDTTVNGGLFTARGGSLAG…	500	ADIVVHPCETVNGGTLVNHDNQFVSGTADGVTVSTGLELGPDSDENTGGQWIKAGGTGRNTTVTANGRQIVQAGGTASDTVIRDGGGQSLNGLAVNTTLDNRGEQWVHGGGKAAGTIINQDGYQTIKHGGLVTGTIVNTGAEGGPESENVSSGQMVGGTAESTTINKNGRQVIWSSGIARDTLIYTGGDQTVHGEAHNTRLEGGNQYVHNGGTATETLINRDGWQVIKEGGTAAHTTINQKGKLQVNAGGKASDVTQNTGGALVTSTAATVT	272	GTNRLGAFSVVEGKADNVVLENGGRLDVLSGHTATNTRVDDGGTLDIRNGGAATTVSMGNGGVLLADSGAAVSGTRSDGTAFRIG	85	GGQADALMLEKGSSFTLNAGDTATDTTVNGGLFTARGGSLAGTTTLNNGATFTLAGKTVNNDTLTIREGDALLQGGALTGNGRVEKSGSGTLTVSNTTLTQKAVNLNEGTLTLNDSTVTTDIIAHRGTALKLTGSTVLNGAID	143	DLSHAGQIHFTSARTGKFVPTT	22	PTNVTLTSGATWNIPDNATVQSVVDDLSHAGQIHFTSARTGKFVPTTLQVKNLNGQNGTISLRVRPDMAQNNADRLVIDGGRATGKTILNLVNAGNSGTGLATTGKGIQVVEAINGATTEEGAFVQGNMLQAGAFNYTLNRDSDESWYLRSENAYRAEVPLYASMLTQAMDYDRILAGSRSHQTGVNGENNSVRLSIQGGHLGHDNNGGIARGATPESSGSYGFVRLEGDLLRTEVAGMSLTTGVYGAAGHSSVDVKDDDGSRAGTVRDDAGSLGGYMNLTHTSSGLWADIVAQGTRHSMKASSDNNDFRARGRGWLGSLETGLPFSITDNLMLEPRLQYTWQGLSLDDGKDNAGYVKFGHGSAQHVRAGFRLGSHNDMTFGEGTSSRAPLRDSAKHSV…	488
VAEP_94.12	C3	12	MKRHLNTCYRLVWNHITGAFVVASELARARGKRGGVAVALSLAAVTSLPVLAADIVVHPGETVNGGTLVNHDNQFVSGTADGVTVSTGLELGPDSDENTGGQWIKAGGTGRNTTVTANGRQIVQAGGTASDTVIRDGGGQSLNGLAVNTTLDNRGEQWVHGGGKAAGTIINQDGYQTIKHGGLATGTIVNTGAEGGPESENVSSGQMVGGTAESTTINKNGRQVIWSSGMARDTLIYAGGDQTVHGEAHNTRLEGGNQYVHKYGLALNTVINEGGWQVVKAGGTAGNTTINQNGELKVHAGGEASDVTQNTGGALVTSTAATVTGTNRLGAFSVVAGKADNVVLENGGRLDVLSGHTATNTRVDDGGTLDVRNGGTATTVSMGNGGVLLADSGAAVSGT…	1040	MKRHLNTCYRLVWNHITGAFVVASELARARGKRGGVAVALSLAAVTSLPVLA	52	NTCYRLVWNHITGAFVVASELAR	23	ADIVVHPGETVNGGTLVNHDNQFVSGTADGVTVSTGLELGPDSDENTGGQWIKAGGTGRNTTVTANGRQIVQAGGTASDTVIRDGGGQSLNGLAVNTTLDNRGEQWVHGGGKAAGTIINQDGYQTIKHGGLATGTIVNTGAEGGPESENVSSGQMVGGTAESTTINKNGRQVIWSSGMARDTLIYAGGDQTVHGEAHNTRLEGGNQYVHKYGLALNTVINEGGWQVVKAGGTAGNTTINQNGELKVHAGGEASDVTQNTGGALVTSTAATVTGTNRLGAFSVVAGKADNVVLENGGRLDVLSGHTATNTRVDDGGTLDVRNGGTATTVSMGNGGVLLADSGAAVSGTRSDGKAFRIGGGQADALMLEKGSSFTLNAGDTATDTTVNGGLFTARGGTLAG…	500	ADIVVHPGETVNGGTLVNHDNQFVSGTADGVTVSTGLELGPDSDENTGGQWIKAGGTGRNTTVTANGRQIVQAGGTASDTVIRDGGGQSLNGLAVNTTLDNRGEQWVHGGGKAAGTIINQDGYQTIKHGGLATGTIVNTGAEGGPESENVSSGQMVGGTAESTTINKNGRQVIWSSGMARDTLIYAGGDQTVHGEAHNTRLEGGNQYVHKYGLALNTVINEGGWQVVKAGGTAGNTTINQNGELKVHAGGEASDVTQNTGGALVTSTAATVT	272	GTNRLGAFSVVAGKADNVVLENGGRLDVLSGHTATNTRVDDGGTLDVRNGGTATTVSMGNGGVLLADSGAAVSGTRSDGKAFRIG	85	GGQADALMLEKGSSFTLNAGDTATDTTVNGGLFTARGGTLAGTTTLNNGATLTLSGKTVNNDTLTIREGDALLQGGSLTGNGSVEKSGSGTLTVSNTTLTQKAVNLNEGTLTLNDSTVTTDVIAQRGTALKLTGSTVLNGAID	143	DLSHAGQIHFTSSRTGTFVPAT	22	PTNVTLASDATWNIPDNATVQSVVDDLSHAGQIHFTSSRTGTFVPATLKVKNLNGQNGTISLRVRPDMAQNNADRLVIDGGRATGKTILNLVNAGNSASGLATSGKGIQVVEAINGATTEEGAFVQGNRLQAGAFNYSLNRDSDESWYLRSENAYRAEVPLYASMLTQAMDYDRILAGSRSHQTGVNGENNSVRLSIQGGHLGHDNNGGIARGATPESSGSYGFVRLEGDLLRTEVAGMSVTAGIYGAAGHSSVDVKDDDGSRAGTVRDDAGSLGGYMNLTHTSSGLWADIVAQGTRHSMKASSDNNDFRVRGRGWLGSLETGLPFSITDNLMLEPRLQYTWQGLSLDDGKDNAGYVKFGHGSAQHVRAGFRLGSHNDMTFGEGTSSRAPLRDSAKHSV…	488
VAEP_96.13	C3	13	MKRHLNTCYRLVWNHITGAFVVASELARARGKRGGVAVALSLAAVTSLPVLAADIVVHPCETVNGGTLVNHDNQFVSGTADGVTVSTGLELGPDSDENTGGQWIKAGGTGRNTTVTANGRQIVQAGGTASDTVIRDGGGQSLNGLAVNTTLDNRGEQWVHGGGKAAGTIINQDGYQTIKHGGLATGTIVNTGAEGGPESENVSSGQMVGGTAESTTINKNGRQVIWSSGMARDTLIYAGGDQTVHGEAHNTRLEGGNQYVHNGGTATETLINRDGWQVIKEGGTAAHTTINQKGKLQVNAGGKASDVTQNTGGALVTSTAATVTGTNRLGAFSVVAGKADNVVLENGGRLDVLSGHTATRTLVDDGGTLDVRNGGTATAVSMGNGGVLLADSGAAVSGT…	1040	MKRHLNTCYRLVWNHITGAFVVASELARARGKRGGVAVALSLAAVTSLPVLA	52	NTCYRLVWNHITGAFVVASELAR	23	ADIVVHPCETVNGGTLVNHDNQFVSGTADGVTVSTGLELGPDSDENTGGQWIKAGGTGRNTTVTANGRQIVQAGGTASDTVIRDGGGQSLNGLAVNTTLDNRGEQWVHGGGKAAGTIINQDGYQTIKHGGLATGTIVNTGAEGGPESENVSSGQMVGGTAESTTINKNGRQVIWSSGMARDTLIYAGGDQTVHGEAHNTRLEGGNQYVHNGGTATETLINRDGWQVIKEGGTAAHTTINQKGKLQVNAGGKASDVTQNTGGALVTSTAATVTGTNRLGAFSVVAGKADNVVLENGGRLDVLSGHTATRTLVDDGGTLDVRNGGTATAVSMGNGGVLLADSGAAVSGTRSDGTAFRIGGGQADALMLEKGSSFTLNAGDTATDTTVNGGLFTARGGTLAG…	500	ADIVVHPCETVNGGTLVNHDNQFVSGTADGVTVSTGLELGPDSDENTGGQWIKAGGTGRNTTVTANGRQIVQAGGTASDTVIRDGGGQSLNGLAVNTTLDNRGEQWVHGGGKAAGTIINQDGYQTIKHGGLATGTIVNTGAEGGPESENVSSGQMVGGTAESTTINKNGRQVIWSSGMARDTLIYAGGDQTVHGEAHNTRLEGGNQYVHNGGTATETLINRDGWQVIKEGGTAAHTTINQKGKLQVNAGGKASDVTQNTGGALVTSTAATVT	272	GTNRLGAFSVVAGKADNVVLENGGRLDVLSGHTATRTLVDDGGTLDVRNGGTATAVSMGNGGVLLADSGAAVSGTRSDGTAFRIG	85	GGQADALMLEKGSSFTLNAGDTATDTTVNGGLFTARGGTLAGTTTLNNGAILTLSGKTVNNDTLTIREGDALLQGGALTGNGSVEKSGSGTLTVSNTTLTQKAVNLNEGTLTLNDSTVTTDIIAHRGTALKLTGSTVLNGAID	143	DLSHAGQIHFTSARTGKFVPTT	22	PTNVTLTSGATWNIPDNATVQSVVDDLSHAGQIHFTSARTGKFVPTTLQVKNLNGQNGIISLRVRPDMAQNNADRLVIDGGRATGKTILNLVNAGNSGTGLATTGKGIQVVEAINGATTEEGAFVQGNMLQAGAFNYTLNRDSDESWYLRSEERYRAEVPLYASMLTQAMDYDRILAGSRSHQTGVNGENNSVRLSIQGGHLGHDNNGGIARGATPESSGSYGFVRLESDLLRTEVAGMSLTTGVYGAAGHSSVDVKDDDGSRAGTVRDDAGSLGGYMNLTHTSSGLWADIVAQGTRHSMKASSGNNDFRARGRGWLGSLETGLPFSITDNLMLEPRLQYTWQGLSLDDGKDNAGYVKFGHGSAQHVRAGFRLGSHNDMTFGEGTSSRAPLRDSAKHSV…	488
VAEP_97.14	C3	14	MKRHLNTCYRLVWNHITGAFVVASELARARGKRGGVAVALSLAAVTSLPVLAADIVVHPGETVNGGTLVNHDNQFVSGTADGVTVSTGLELGPDSDENTGGQWIKAGGTGRNTTVTANGRQIVQAGGTASDTVIRDGGGQSLNGLAVNTTLDNRGEQWVHGGGKAAGTIINQDGYQTIKHGGLATGTIVNTGAEGGPESENVSSGQMVGGTAESTTINKNGRQVIWSSGMARDTLIYAGGDQTVHGEAHNTRLEGGNQYVHKYGLALNTVINEGGWQVVKAGGTAGNTTINQNGELKVHAGGEASDVTQNTGGALVTSTAATVTGTNRLGAFSVVAGKADNVVLENGGRLDVLSGHTATRTLVDDGGTLDVRNGGTATAVSMGNGGVLLADSGAAVSGT…	1040	MKRHLNTCYRLVWNHITGAFVVASELARARGKRGGVAVALSLAAVTSLPVLA	52	NTCYRLVWNHITGAFVVASELAR	23	ADIVVHPGETVNGGTLVNHDNQFVSGTADGVTVSTGLELGPDSDENTGGQWIKAGGTGRNTTVTANGRQIVQAGGTASDTVIRDGGGQSLNGLAVNTTLDNRGEQWVHGGGKAAGTIINQDGYQTIKHGGLATGTIVNTGAEGGPESENVSSGQMVGGTAESTTINKNGRQVIWSSGMARDTLIYAGGDQTVHGEAHNTRLEGGNQYVHKYGLALNTVINEGGWQVVKAGGTAGNTTINQNGELKVHAGGEASDVTQNTGGALVTSTAATVTGTNRLGAFSVVAGKADNVVLENGGRLDVLSGHTATRTLVDDGGTLDVRNGGTATAVSMGNGGVLLADSGAAVSGTRSDGTAFRIGGGQADALMLEKGSSFTLNAGDTATDTTVNGGLFTARGGSLAG…	500	ADIVVHPGETVNGGTLVNHDNQFVSGTADGVTVSTGLELGPDSDENTGGQWIKAGGTGRNTTVTANGRQIVQAGGTASDTVIRDGGGQSLNGLAVNTTLDNRGEQWVHGGGKAAGTIINQDGYQTIKHGGLATGTIVNTGAEGGPESENVSSGQMVGGTAESTTINKNGRQVIWSSGMARDTLIYAGGDQTVHGEAHNTRLEGGNQYVHKYGLALNTVINEGGWQVVKAGGTAGNTTINQNGELKVHAGGEASDVTQNTGGALVTSTAATVT	272	GTNRLGAFSVVAGKADNVVLENGGRLDVLSGHTATRTLVDDGGTLDVRNGGTATAVSMGNGGVLLADSGAAVSGTRSDGTAFRIG	85	GGQADALMLEKGSSFTLNAGDTATDTTVNGGLFTARGGSLAGTTTLNNGATFTLAGKTVNNDTLTIREGDALLQGGALTGNGRVEKSGSGTLTVSNTTLTQKTVNLNEGTLTLNDSTVTTDIIAHRGTALKLTGSTVLNGAID	143	DLSHAGQIHFTSARTGKFVPTT	22	PTNVTLTSGATWNIPDNATVQSVVDDLSHAGQIHFTSARTGKFVPTTLQVKNLNGQNGTISLRVRPDMAQNNADRLVIDGGRATGKTILNLVNAGNSGTGLATTGKGIQVVEAINGATTEEGAFVQGNMLQAGAFNYTLNRDSDESWYLRSEERYRAEVPLYASMLTQAMDYDRILAGSRSHQTGVSGENNSVRLSIQGGHLGHDNNGGIARGATPESSGSYGFVRLESDLLRTEVAGMSLTTGVYGAAGHSSVDVKDDDGSRAGTVRDDAGSLGGYMNLTHTSSGLWADIVAQGTRHSMKASSDNNDFRARGRGWLGSLETGLPFSITDNLMLEPRLQYTWQGLSLDDGKDNAGYVKFGHGSAQHVRAGFRLGSHNDMTFGEGTSSRAPLRDSAKHSV…	488
VAEP_839.15	C3	15	MKRHLNTCYRLVWNHITGAFVVASELARARGKRGGVAVALSLAAVTSLPVLAADIVVHPGETVNGGTLVNHDNQFVSGTADGVTVSTGLELGPDSDENTGGQWINAGGTGRNTTVTANGRQIVQAGGTASDTVIRDGGGQSLNGLAVNTTLDNRGEQWVHGGGKAAGTIINQDGYQTIKHGGLATGTIVNTGAEGGPESENVSSGQMVGGTAESTTINKNGRQVIWSSGMARDTLIYAGGDQTVHGEAHNTRLEGGNQYVHNGGTATETLINRDGWQVIKEGGTAAHTTINQKGKLQVNAGGKASDVTQNTGGALVTSSAATVTGTNRLGAFSVVAGKADNVVLENGGRLDVLSGHTATNTRVDDGGTLDVRNGGAATTVSMGNGGVLLADSGAAVSGT…	1040	MKRHLNTCYRLVWNHITGAFVVASELARARGKRGGVAVALSLAAVTSLPVLA	52	NTCYRLVWNHITGAFVVASELAR	23	ADIVVHPGETVNGGTLVNHDNQFVSGTADGVTVSTGLELGPDSDENTGGQWINAGGTGRNTTVTANGRQIVQAGGTASDTVIRDGGGQSLNGLAVNTTLDNRGEQWVHGGGKAAGTIINQDGYQTIKHGGLATGTIVNTGAEGGPESENVSSGQMVGGTAESTTINKNGRQVIWSSGMARDTLIYAGGDQTVHGEAHNTRLEGGNQYVHNGGTATETLINRDGWQVIKEGGTAAHTTINQKGKLQVNAGGKASDVTQNTGGALVTSSAATVTGTNRLGAFSVVAGKADNVVLENGGRLDVLSGHTATNTRVDDGGTLDVRNGGAATTVSMGNGGVLLADSGAAVSGTRSDGTAFRIGGGQADALMLEKGSSFTLNASDTATDTTVNGGLFTARGGSLAG…	500	ADIVVHPGETVNGGTLVNHDNQFVSGTADGVTVSTGLELGPDSDENTGGQWINAGGTGRNTTVTANGRQIVQAGGTASDTVIRDGGGQSLNGLAVNTTLDNRGEQWVHGGGKAAGTIINQDGYQTIKHGGLATGTIVNTGAEGGPESENVSSGQMVGGTAESTTINKNGRQVIWSSGMARDTLIYAGGDQTVHGEAHNTRLEGGNQYVHNGGTATETLINRDGWQVIKEGGTAAHTTINQKGKLQVNAGGKASDVTQNTGGALVTSSAATVT	272	GTNRLGAFSVVAGKADNVVLENGGRLDVLSGHTATNTRVDDGGTLDVRNGGAATTVSMGNGGVLLADSGAAVSGTRSDGTAFRIG	85	GGQADALMLEKGSSFTLNASDTATDTTVNGGLFTARGGSLAGTTTLNNGATLTLSGKTVNNDTLTIHEGDALLQGGALTGNGRVEKSGSGTLTVSNTTLIQKTVNLNEGTLTLNDSTVTTDVIAQRGTALKLTGSTVLNGAID	143	DLSHAGQIHFTSARTGKFVPTT	22	PTNVTLTSGATWNIPDNATVQSVVDDLSHAGQIHFTSARTGKFVPTTLQVKNLNGQNGTISLRVRPDMAQNNADRLVIDGGRATGKTILNLVNAGNSGTGLATTGKGIQVVEAINGATTEEGAFVQGNMLQAGAFNYTLNRDSDESWYLRSEERYRAEVPLYASMLTQAMDYDRILAGSRSHQTGVNGENNSVRLSIQGGHLGHDNNGGIARGATPESSGSYGFVRLEGDLLRTEVAGMSVTAGIYGAAGHSSVDVKDDDASRAGTVRDDAGSLGGYLNLTHTSSGLWADIVALGTRHSMKASTDNNDFRARGWGWLGSLETGLPFSITDNLMLEPQLQYTWQGLSLDDGQDNAGYVKFGYGSAQHVRAGFRLGSHNDMTFGEGTSSRDTLRDSTKHGV…	488
VAEP_937.16	C3	16	MKRHLNTCYRLVWNHITGAFVVVSELARTRGKRGGVAVALSLAAVTSLPVLSADIVVHPGETVNGGTLVNHDNQFVSGTANGVTVSTGLELGPDSDENTGGQWIKAGGTGRNTTVTANGRQIVQAGGTASDTVIRDGGGQSLNGLAVNTTLDNRGEQWVHGEGKATGTIINQDGYQTIKHGGLATGTIVNTGAEGGPESENVSTGQMVGGTAESTTINNNGRQVIWSSGVSRDTLIYTGGDQTVHGEAHNTRLEGGNQYVHKYGLALNTVINEGGWQVVKAGGTAGNTTINQNGELKVHAGGEASDVTQNTGGALVTSTAATVTGTNRLGAFSVVAGKADNVVLENGGRLDVLSGHTATNTRVDDGGTLDVRNGGAATTVSMGNGGVLLADSGAAVSGT…	1040	MKRHLNTCYRLVWNHITGAFVVVSELARTRGKRGGVAVALSLAAVTSLPVLS	52	NTCYRLVWNHITGAFVVVSELAR	23	ADIVVHPGETVNGGTLVNHDNQFVSGTANGVTVSTGLELGPDSDENTGGQWIKAGGTGRNTTVTANGRQIVQAGGTASDTVIRDGGGQSLNGLAVNTTLDNRGEQWVHGEGKATGTIINQDGYQTIKHGGLATGTIVNTGAEGGPESENVSTGQMVGGTAESTTINNNGRQVIWSSGVSRDTLIYTGGDQTVHGEAHNTRLEGGNQYVHKYGLALNTVINEGGWQVVKAGGTAGNTTINQNGELKVHAGGEASDVTQNTGGALVTSTAATVTGTNRLGAFSVVAGKADNVVLENGGRLDVLSGHTATNTRVDDGGTLDVRNGGAATTVSMGNGGVLLADSGAAVSGTRSDGTAFRIGGGQADALMLEKGSSFTLNAGDTATDTTVNGGLLTARGGSLAG…	500	ADIVVHPGETVNGGTLVNHDNQFVSGTANGVTVSTGLELGPDSDENTGGQWIKAGGTGRNTTVTANGRQIVQAGGTASDTVIRDGGGQSLNGLAVNTTLDNRGEQWVHGEGKATGTIINQDGYQTIKHGGLATGTIVNTGAEGGPESENVSTGQMVGGTAESTTINNNGRQVIWSSGVSRDTLIYTGGDQTVHGEAHNTRLEGGNQYVHKYGLALNTVINEGGWQVVKAGGTAGNTTINQNGELKVHAGGEASDVTQNTGGALVTSTAATVT	272	GTNRLGAFSVVAGKADNVVLENGGRLDVLSGHTATNTRVDDGGTLDVRNGGAATTVSMGNGGVLLADSGAAVSGTRSDGTAFRIG	85	GGQADALMLEKGSSFTLNAGDTATDTTVNGGLLTARGGSLAGTTTLNNGATLTLSGKTVNNDTLTIREGDALLQGGTLTGNGRVEKSGSGTLTVSNTTLTQKTVNLNEGTLTLNDSTVTTDVIAQRGTTLKLTGSTVLNGAID	143	DLSHAGQIHFTSARTGKFVPTT	22	PTNVTLTSGATWNIPDNATVQSVVDDLSHAGQIHFTSARTGKFVPTTLQVKNLNGQNGTISLRVRPDMAQNNADRLVIDGGRATGKTILNLVNAGNSGTGLATTGKGIQVVEAINGATTEEGAFVQGNMLQAGAFNYTLNRDSDESWYLRSEERYRAEVPLYASMLTQAMDYDRILAGSRSHQTGVNGENNSVRLSIQGGHLGHDNNGGIARGATPESSGSYGFVRLEGDLLRTEVAGMSLTTGVYGAAGHSSVDVKDDDGSRAGTVRDDAGSLGGYLNLTHTSSGLWADIVAQGTRHSMKASSDNNDFRARGRGWLGSLETGLPFSITDNLMLEPRLQYTWQGLSLDDGKDNAGYVKFGHGSAQHVRAGFRLGSHNDMTFGEGTSSRDTLRDSAKHSV…	488
VAEP_943.17	C3	17	MKRHLNTCYRLVWNHITGAFVVASELARARGKRGGVAVALSLAAVTSLPVLAADIVVHPGETVNGGTLVNHDNQFVSGTADGVTVSTGLELGPDSDENTGGQWIKAGGTGRNTTVTANGRQIVQAGGTASDTVIRDGGGQSLNGLAVNTTLDNRGEQWVHGGGKAAGTIINQDGYQTIKHGGLATGTIVNTGAEGGPESENVSTGQMVGGTAESTTINNNGRQVIWSSGVSRDTLIYTGGDQTVHGEAHNTRLEGGNQYVHKYGLALNTVINEGGWQVVKAGGTAGNTTINQNGELKVHAGGEASDVTQNTGGALVTSTAATITGTNRLGAFSVVEGKADNVVLENGGRLDVLSGHTATNTRVDDGGTLDVRNGGTATTVSMGNGGVLLADSGAAVSGT…	1040	MKRHLNTCYRLVWNHITGAFVVASELARARGKRGGVAVALSLAAVTSLPVLA	52	NTCYRLVWNHITGAFVVASELAR	23	ADIVVHPGETVNGGTLVNHDNQFVSGTADGVTVSTGLELGPDSDENTGGQWIKAGGTGRNTTVTANGRQIVQAGGTASDTVIRDGGGQSLNGLAVNTTLDNRGEQWVHGGGKAAGTIINQDGYQTIKHGGLATGTIVNTGAEGGPESENVSTGQMVGGTAESTTINNNGRQVIWSSGVSRDTLIYTGGDQTVHGEAHNTRLEGGNQYVHKYGLALNTVINEGGWQVVKAGGTAGNTTINQNGELKVHAGGEASDVTQNTGGALVTSTAATITGTNRLGAFSVVEGKADNVVLENGGRLDVLSGHTATNTRVDDGGTLDVRNGGTATTVSMGNGGVLLADSGAAVSGTRSDGTAFRIGGGQADALMLEKGSSFTLNAGDTATDTTVNGGLFTARGGSLAG…	500	ADIVVHPGETVNGGTLVNHDNQFVSGTADGVTVSTGLELGPDSDENTGGQWIKAGGTGRNTTVTANGRQIVQAGGTASDTVIRDGGGQSLNGLAVNTTLDNRGEQWVHGGGKAAGTIINQDGYQTIKHGGLATGTIVNTGAEGGPESENVSTGQMVGGTAESTTINNNGRQVIWSSGVSRDTLIYTGGDQTVHGEAHNTRLEGGNQYVHKYGLALNTVINEGGWQVVKAGGTAGNTTINQNGELKVHAGGEASDVTQNTGGALVTSTAATIT	272	GTNRLGAFSVVEGKADNVVLENGGRLDVLSGHTATNTRVDDGGTLDVRNGGTATTVSMGNGGVLLADSGAAVSGTRSDGTAFRIG	85	GGQADALMLEKGSSFTLNAGDTATDTTVNGGLFTARGGSLAGTTTLNNGATLTLSGKTVNNDTLTIREGDALLQGGALTGNGSVEKSGSGTLTVSNTTLTQKTVNLNEGTLTLNDSTVTTDVIAQRGTALKLTGSTVLNGAID	143	DLSHAGQIHFTSALTGKFVPTT	22	PTNVTLTSGATWNIPDNATVQSVVDDLSHAGQIHFTSALTGKFVPTTLQVKNLNGQNGTISLRVRPDMAQNNADRLVIDGGRATGKTILNLVNAGNSASGMATTGKGIQVVEAINGATTEEGAFVQGNKLQAGAFNYSLNRDSDESWYLRSENAYRAEVPLYASMLTQAMDYDRILAGSRSHQTGVSGENNSVRLSIQGGHLGHDNNGGIARGTTPESSGSYGLVRLEGDLLRTEVAGMSLTTGVYGAAGHSSVDVKDDDGSRAGTVRDDAGSLGGYLNLVHTSSGLWADIVAQGTRHSMKASSGNNDFRARGWGWLGSLETGLPFSITDNLMLEPRLQYTWQGLSLDDGKDNAGYVKFGHGSAQHVRAGFRLGSHNDMTFGEGTSSRDTLRDSAKHSV…	488
VAEP_98.18	C3	18	MKRHLNTCYRLVWNHITGAFVVASELARARGKRGGVAVALSLAAVTSLPVLAADIVVHPGETVNGGTLVNHDNQFVSGTADGVTVSTGLELGPDSDDNTGGQQIARGGTARNTTVTANGLQDVMAGGSATDTVISAGGGQNLRGQAYGTVLNGGEQWIHAGGSASGTVINQSGYQTIKHGGQATGTIVNTGAEGGPESENVSSGQMVGGTAESTTINKNGRQVIWSSGMARDTLIYAGGDQTVHGEAHNTRLEGGNQYVHKYGLALNTVINEGGWQVVKAGGTAGNTTINQNGELKVHAGGEASDVTQNTGGALVTSTAATVTGTNRLGAFSVVAGKADNVVLENGGRLDVLSGHTATNTRVDDGGTLDVRNGGTATTVSMGNGGVLLADSGAAVSGTR…	1039	MKRHLNTCYRLVWNHITGAFVVASELARARGKRGGVAVALSLAAVTSLPVLA	52	NTCYRLVWNHITGAFVVASELAR	23	ADIVVHPGETVNGGTLVNHDNQFVSGTADGVTVSTGLELGPDSDDNTGGQQIARGGTARNTTVTANGLQDVMAGGSATDTVISAGGGQNLRGQAYGTVLNGGEQWIHAGGSASGTVINQSGYQTIKHGGQATGTIVNTGAEGGPESENVSSGQMVGGTAESTTINKNGRQVIWSSGMARDTLIYAGGDQTVHGEAHNTRLEGGNQYVHKYGLALNTVINEGGWQVVKAGGTAGNTTINQNGELKVHAGGEASDVTQNTGGALVTSTAATVTGTNRLGAFSVVAGKADNVVLENGGRLDVLSGHTATNTRVDDGGTLDVRNGGTATTVSMGNGGVLLADSGAAVSGTRSDGKAFSIGGGQADALMLEKGSSFTLNAGDTATDTTVNGGLFTARGGTLAGT…	499	ADIVVHPGETVNGGTLVNHDNQFVSGTADGVTVSTGLELGPDSDDNTGGQQIARGGTARNTTVTANGLQDVMAGGSATDTVISAGGGQNLRGQAYGTVLNGGEQWIHAGGSASGTVINQSGYQTIKHGGQATGTIVNTGAEGGPESENVSSGQMVGGTAESTTINKNGRQVIWSSGMARDTLIYAGGDQTVHGEAHNTRLEGGNQYVHKYGLALNTVINEGGWQVVKAGGTAGNTTINQNGELKVHAGGEASDVTQNTGGALVTSTAATVT	271	GTNRLGAFSVVAGKADNVVLENGGRLDVLSGHTATNTRVDDGGTLDVRNGGTATTVSMGNGGVLLADSGAAVSGTRSDGKAFSIG	85	GGQADALMLEKGSSFTLNAGDTATDTTVNGGLFTARGGTLAGTTTLNNGAILTLSGKTVNNDTLTIREGDALLQGGSLTGNGSVEKSGSGTLTVSNTTLTQKAVNLNEGTLTLNDSTVTTDVIAQRGTALKLTGSTVLNGAID	143	DLSHAGQIHFTSTRTGKFVPAT	22	PTNVTLASGATWNIPDNATVQSVVDDLSHAGQIHFTSTRTGKFVPATLKVKNLNGQNGTISLRVRPDMAQNNADRLVIDGGRATGKTILNLVNAGNSASGLATSGKGIQVVEAINGATTEEGAFIQGNKLQAGAFNYSLNRDSDESWYLRSENAYRAEVPLYASMLTQAMDYDRILAGSRSHQTGVNGENNSARLSIQGGHLGHDNNGGIARGATPESSGSYGFVRLEGDLLRTEVAGMSLTTGVYGAAGHSSVDVKDDDGSRAGTVRDDAGSLGGYMNLTHTSSGLWADIVAQGTRHSMKASSGNNDFRARGRGWLGSLETGLPFSITDNLMLEPRLQYTWQGLSLDDGKDNAGYVKFGHGSAQHVRAGFRLGSHNDMTFGEGTSSRAPLRDSAKHSV…	488
VAEP_173.19	C3	19	MKRHLNTSYRLVWNHITGAFVVASELARARGKRAGVAVALSLAAATSLPALAADSVVPAGETVNGGTLINHDRQFVSGTADGMTVSTGLELGADSDNNTGGQQIARGGTARNTRVTANGLQDVMAGGSTSDTVISTGGGQNLRGKASGTVLNGGDQWIHAGGRASGTVINQDGYQTIKHGGLVTGTIVNTGAEGGPDSENVSTGQMVGGIAESTTINKNGRQVIWSSGIARDTLIYTGGDQTVHGEAHNTRLEGGNQYVHKYGLALNTVINEGGWQVVKAGGTAGNTTINQNGELRVHAGGEASDVTQNTGGALVTSTAATVTGTNRLGAFSVVEGKADNVVLENGGRLDVLSGHTATRTLVDDGGTLDVRNGGTATAVSMGNGGVLLADSGAAVSGTR…	1039	MKRHLNTSYRLVWNHITGAFVVASELARARGKRAGVAVALSLAAATSLPALA	52	NTSYRLVWNHITGAFVVASELAR	23	ADSVVPAGETVNGGTLINHDRQFVSGTADGMTVSTGLELGADSDNNTGGQQIARGGTARNTRVTANGLQDVMAGGSTSDTVISTGGGQNLRGKASGTVLNGGDQWIHAGGRASGTVINQDGYQTIKHGGLVTGTIVNTGAEGGPDSENVSTGQMVGGIAESTTINKNGRQVIWSSGIARDTLIYTGGDQTVHGEAHNTRLEGGNQYVHKYGLALNTVINEGGWQVVKAGGTAGNTTINQNGELRVHAGGEASDVTQNTGGALVTSTAATVTGTNRLGAFSVVEGKADNVVLENGGRLDVLSGHTATRTLVDDGGTLDVRNGGTATAVSMGNGGVLLADSGAAVSGTRSDGTAFRIGGGQADALMLEKGSSFTLNAGDTATDTTVNGGLFTARGGSLAGT…	499	ADSVVPAGETVNGGTLINHDRQFVSGTADGMTVSTGLELGADSDNNTGGQQIARGGTARNTRVTANGLQDVMAGGSTSDTVISTGGGQNLRGKASGTVLNGGDQWIHAGGRASGTVINQDGYQTIKHGGLVTGTIVNTGAEGGPDSENVSTGQMVGGIAESTTINKNGRQVIWSSGIARDTLIYTGGDQTVHGEAHNTRLEGGNQYVHKYGLALNTVINEGGWQVVKAGGTAGNTTINQNGELRVHAGGEASDVTQNTGGALVTSTAATVT	271	GTNRLGAFSVVEGKADNVVLENGGRLDVLSGHTATRTLVDDGGTLDVRNGGTATAVSMGNGGVLLADSGAAVSGTRSDGTAFRIG	85	GGQADALMLEKGSSFTLNAGDTATDTTVNGGLFTARGGSLAGTTTLNNGATFTLAGKTVNNDTLTIREGDALLQGGALTGNGRVEKSGSGTLTVSNTTLTQKAVNLNEGTLTLNDSTVTTDIIAHRGTALKLTGSTVLNGAID	143	DLSHAGQIHFTSARTGKFVPTT	22	PTNVTLTSGATWNIPDNATVQSVVDDLSHAGQIHFTSARTGKFVPTTLQVKNLNGQNGTISLRVRPDMAQNNADRLVIDGGRATGKTILNLVNAGNSGTGLATTGKGIQVVEAINGATTEEGAFVQGNMLQAGAFNYTLNRDSDESWYLRSEERYRAEVPLYASMLTQAMDYDRILAGSRSHQTGVNGENNSVRLSIQGGHLGHDNNGGIARGATPESSGSYGFVRLEGDLLRTEVAGMSLTTGVYGAAGHSSVDVKDDDGSRAGTVRDDAGSLGGYMNLTHTSSGLWADIVAQGTRHSMKASSDNNDFRARGRGWLGSLETGLPFSITDNLMLEPRLQYTWQGLSLDDGKDNAGYVKFGHGSAQHVRAGFRLGSHNDMTFGEGTSSRAPLRDSAKHSV…	488
VAEP_340.20	C3	20	MKRHLNTSYRLVWNHITGAFVVASELARARGKRAGVAVALSLAAATSLPALAADSVVPAGETVNGGTLINHDRQFVSGTADGMTVSTGLELGADSDNNTGGQQIARGGTARNTRVTANGLQDVMAGGSTSDTVISTGGGQNLRGKASGTVLNGGDQWIHAGGRASGTVINQDGYQTIKHGGLATGTIVNTGAEGGPDSENVSTGQMVGGIAESTTINKNGRQVIWSSGIARDTLIYTGGDQTVHGEAHNTRLEGGNQYVHKYGLALNTVINEGGWQVVKAGGTAGNTTINQNGELRVHAGGEASDVTQNTGGALVTSTAATVTGTNRLGAFSVVEGKADNVVLENGGRLDVLSGHTATRTLVDDGGTLDVRNGGAATTVSMGNGGVLLADSGAAVSGTR…	1039	MKRHLNTSYRLVWNHITGAFVVASELARARGKRAGVAVALSLAAATSLPALA	52	NTSYRLVWNHITGAFVVASELAR	23	ADSVVPAGETVNGGTLINHDRQFVSGTADGMTVSTGLELGADSDNNTGGQQIARGGTARNTRVTANGLQDVMAGGSTSDTVISTGGGQNLRGKASGTVLNGGDQWIHAGGRASGTVINQDGYQTIKHGGLATGTIVNTGAEGGPDSENVSTGQMVGGIAESTTINKNGRQVIWSSGIARDTLIYTGGDQTVHGEAHNTRLEGGNQYVHKYGLALNTVINEGGWQVVKAGGTAGNTTINQNGELRVHAGGEASDVTQNTGGALVTSTAATVTGTNRLGAFSVVEGKADNVVLENGGRLDVLSGHTATRTLVDDGGTLDVRNGGAATTVSMGNGGVLLADSGAAVSGTRSDGTAFHIGGGQADALMLEKGSSFTLNAGDTATDTTVNGGLFTARGGSLAGT…	499	ADSVVPAGETVNGGTLINHDRQFVSGTADGMTVSTGLELGADSDNNTGGQQIARGGTARNTRVTANGLQDVMAGGSTSDTVISTGGGQNLRGKASGTVLNGGDQWIHAGGRASGTVINQDGYQTIKHGGLATGTIVNTGAEGGPDSENVSTGQMVGGIAESTTINKNGRQVIWSSGIARDTLIYTGGDQTVHGEAHNTRLEGGNQYVHKYGLALNTVINEGGWQVVKAGGTAGNTTINQNGELRVHAGGEASDVTQNTGGALVTSTAATVT	271	GTNRLGAFSVVEGKADNVVLENGGRLDVLSGHTATRTLVDDGGTLDVRNGGAATTVSMGNGGVLLADSGAAVSGTRSDGTAFHIG	85	GGQADALMLEKGSSFTLNAGDTATDTTVNGGLFTARGGSLAGTTTLNNGATLTLSGKTVNNDTLTIREGDALLQGGALTGNGRVEKSGSGTLTVSNTTLTQKTVNLNEGTLTLNNSTVTTDVIAQRGTALKLTGSTVLNGAID	143	DLSHAGQIHFTSARTGKFVPTT	22	PTNVTLTSGATWNVPDNATVQSVVDDLSHAGQIHFTSARTGKFVPTTLQVKNLNGQNGTISLRVRPDMAQNNADRLVIDGGRATGKTILNLVNAGNSGTGLATSGKGIQVVEAINGATTEEGAFVQGNRLQAGAFNYTLNRDSDESWYLRSEERYRAEVPLYASMLTQAMDYDRILAGSRSHQTGVNGENNSVRLSIQGGHLGHDNNGGIARGATPESSGSYGFVRLESDLLRTEVAGMSLTTGVYGAAGHSSVDVKDDDGSRAGTVRDDAGSLGGYMNLTHTSSGLWADIVAQGTRHSMKASSGNNDFRARGRGWLGSLETGLPFSITDNLMLEPRLQYTWQGLSLDDGKDNAGYVKFGHGSAQHVRAGFRLGSHNDMTFGEGTSSRAPLRDSAKHSV…	488
VAEP_377.21	C3	21	MKRHLNTSYKLVWNHITGAFVVASELARSRGKRAGVAVALSLAAATSLPAPAADTVVQAGETVSGGTLINHDRQTVSGTADGVTVSTGLELGPDSDDNTGGQQITPGGTARNTTVTADGLQDVMAGGSATDTVISAGGGQNLRGQASGTVLNGGEQWIHAGGSASGTVINRDGYQTIKHGGLATGTIVNTGAEGGPDSENVSTGQMVGGTAESTTINKNGRQVIWSSGLARDTLIYAGGDQTVHGEAHNTRLEGGNQYVHKDGLALNTVINDGGWQVVKEGAVAENTTVNQKGRLQVNAGGKATDVTQNTGSALVTSTAATVTGTNRLGVFSVVEGKADNVVLENGGRLDVLSGHTATNTHVDEGGTLDVRSGGTATTISMGDGGVLLADSGAAVSGTR…	1039	MKRHLNTSYKLVWNHITGAFVVASELARSRGKRAGVAVALSLAAATSLPAPA	52	NTSYKLVWNHITGAFVVASELAR	23	ADTVVQAGETVSGGTLINHDRQTVSGTADGVTVSTGLELGPDSDDNTGGQQITPGGTARNTTVTADGLQDVMAGGSATDTVISAGGGQNLRGQASGTVLNGGEQWIHAGGSASGTVINRDGYQTIKHGGLATGTIVNTGAEGGPDSENVSTGQMVGGTAESTTINKNGRQVIWSSGLARDTLIYAGGDQTVHGEAHNTRLEGGNQYVHKDGLALNTVINDGGWQVVKEGAVAENTTVNQKGRLQVNAGGKATDVTQNTGSALVTSTAATVTGTNRLGVFSVVEGKADNVVLENGGRLDVLSGHTATNTHVDEGGTLDVRSGGTATTISMGDGGVLLADSGAAVSGTRSDGTAFRIGGGQADALMLGKGSAFTLNAGDTATDTTVNGGQLTAHGGILEGT…	499	ADTVVQAGETVSGGTLINHDRQTVSGTADGVTVSTGLELGPDSDDNTGGQQITPGGTARNTTVTADGLQDVMAGGSATDTVISAGGGQNLRGQASGTVLNGGEQWIHAGGSASGTVINRDGYQTIKHGGLATGTIVNTGAEGGPDSENVSTGQMVGGTAESTTINKNGRQVIWSSGLARDTLIYAGGDQTVHGEAHNTRLEGGNQYVHKDGLALNTVINDGGWQVVKEGAVAENTTVNQKGRLQVNAGGKATDVTQNTGSALVTSTAATVT	271	GTNRLGVFSVVEGKADNVVLENGGRLDVLSGHTATNTHVDEGGTLDVRSGGTATTISMGDGGVLLADSGAAVSGTRSDGTAFRIG	85	GGQADALMLGKGSAFTLNAGDTATDTTVNGGQLTAHGGILEGTTTLNNGATLTLSGKTVNNDTLTIREGDALLQGGALTGNGSVEKSGSGTLTVSNTTLTQKAVNLNEGTLTLNNSTVTTDVTAQRGTALKLTGSTVLNGAID	143	DLSHAGQIHFTSTRTGKFVPAT	22	PTNVTLASGATWNIPDNATVQSVVDDLSHAGQIHFTSTRTGKFVPATLKVKNLNGQNGTISLRVRPDMAQNNADRLVIDGGRATGKTILNLVNAGNSASGLATTGKGIRVVEAINGATTEEGAFVQGNRLQAGAFNYSLNRDSDESWYLRSENVYRAEVPLYASMLTQAMDYDRILAGSRSHQTGVNGENNSVRLSIQGGHLGHDNNGGIARGVTPESSGSYGFVRLEGDLLRTEVAGMSVTAGVYGAAGHSSVDVKDDDGSRAGTVRDDAGSLGGYLNLVHTSSGLWADIVAQGTRHSMKASSDNNDFRARGRGWLGSLETGLPFSITDNLMLEPQLQYTWQGLSLDDGRDSAGYVKFGHGSAQHVRAGFRLGSHNDMSSGKGTSSRDTLRDSARHSV…	488
VAEP_398.22	C3	22	MKRHLNTCYRLVWNHITGAFVVASELARARGKRGGVAVALSLAAVTSLPVLAADIVVHPGETVNGGTLVNHDNQFVSGTADGVTVSTGLELGPDSDDNTGGQQIARGGTARNTTVTANGLQDVMAGGSATDTVISAGGGQNLRGQAYGTVLNGGEQWIHAGGSASGTVINQSGYQTIKHGGQATGTIVNTGAEGGPESENVSSGQMVGGTAESTTINKNGRQVIWSSGMARDTLIYAGGDQSVHGRALNTTLNGGYQYVHKDGLALNTVINEGGWQVVKAGGAVGNTTINQNGELRVHAGGEATAVTQNTGGALVTSTAATVTGINRLGAFSVVEGKADNVVLENGGRLDVLTGHTATNTRVDDGGTLDVRNGGAATTVSMGNGGVLLADSGAAVSGTR…	1039	MKRHLNTCYRLVWNHITGAFVVASELARARGKRGGVAVALSLAAVTSLPVLA	52	NTCYRLVWNHITGAFVVASELAR	23	ADIVVHPGETVNGGTLVNHDNQFVSGTADGVTVSTGLELGPDSDDNTGGQQIARGGTARNTTVTANGLQDVMAGGSATDTVISAGGGQNLRGQAYGTVLNGGEQWIHAGGSASGTVINQSGYQTIKHGGQATGTIVNTGAEGGPESENVSSGQMVGGTAESTTINKNGRQVIWSSGMARDTLIYAGGDQSVHGRALNTTLNGGYQYVHKDGLALNTVINEGGWQVVKAGGAVGNTTINQNGELRVHAGGEATAVTQNTGGALVTSTAATVTGINRLGAFSVVEGKADNVVLENGGRLDVLTGHTATNTRVDDGGTLDVRNGGAATTVSMGNGGVLLADSGAAVSGTRSDGKAFSIGGGQADALMLEKGSSFTLNAGDTATDTTVNGGLFTARGGSLAGT…	499	ADIVVHPGETVNGGTLVNHDNQFVSGTADGVTVSTGLELGPDSDDNTGGQQIARGGTARNTTVTANGLQDVMAGGSATDTVISAGGGQNLRGQAYGTVLNGGEQWIHAGGSASGTVINQSGYQTIKHGGQATGTIVNTGAEGGPESENVSSGQMVGGTAESTTINKNGRQVIWSSGMARDTLIYAGGDQSVHGRALNTTLNGGYQYVHKDGLALNTVINEGGWQVVKAGGAVGNTTINQNGELRVHAGGEATAVTQNTGGALVTSTAATVT	271	GINRLGAFSVVEGKADNVVLENGGRLDVLTGHTATNTRVDDGGTLDVRNGGAATTVSMGNGGVLLADSGAAVSGTRSDGKAFSIG	85	GGQADALMLEKGSSFTLNAGDTATDTTVNGGLFTARGGSLAGTTTLNNGATLTLSGKTVNNDTLTIREGDALLQGGALTGNGRVEKSGSGILTVSNTTLTQKTVNLNEGTLTLNDSTVTTDVIAQRGTALKLTGSTVLNGAID	143	DLSHAGQIHFTSTRTGKFVPAT	22	PTNVTLTSGATWNIPDNATVQSVVDDLSHAGQIHFTSTRTGKFVPATLQVKNLNGQNGTISLRVRPDMAQNNADRLVIDGGRATGKTILNLVNAGNSGTGLATTGKGIQVVEAINGATTEEGAFVQGNMLQAGAFNYTLNRDSDESWYLRSEERYRAEVPLYASMLTQAMDYDRIVAGSRSHQTGVNGENNSVRLSIQGGHLGHDNNGGIARGATPESSGSYGFVRLEGDLMRTEVAGMSVTAGVYGAAGHSSVDVKDDDGSRAGTVRDDAGSLGGYMNLTHTSSGLWADIVAQGTRHSMKASSDNNDFRARGWGWLGSLETGLPFSITDNLMLEPQLQYTWQGLSLDDGKDNAGYVKFGHGSAQHVRAGFRLGSHNDMTFGEGTSSRAPLRDSAKHSV…	488
VAEP_399.23	C3	23	MKRHLNTCYRLVWNHITGAFVVASELARTRGKRGGVAVALSLAAVTSLPVLSADIVVHPGETVNGGTLVNHDNQFVSGTANGVTVSTGLELGPDSDDNTGGQQIARGGTTRNTTVTANGLQDVMAGGSATDTVISAGGGQNLRGQAYGTVLNGGEQWIHAGGSASGTVINQSGYQTIKHGGQATGTIVNTGAEGGPESENVSTGQMVGGIAESTTINKNGRQVIWSSGIARDTLIYTGGDQTVHGEAHNTRLEGGNQYVHNGGTATETLINRDGWQVIKEGGTAAHTTINQKGKLQVNAGGKASDVTQNTGGALVTSTAATVTGTNCLGAFSVVAGKADNVVLENGGRLDVLSGHTATNTRVDDGGTLDVRNGGAATTVSMGNGGVLLVDSGAAVSGTR…	954	MKRHLNTCYRLVWNHITGAFVVASELARTRGKRGGVAVALSLAAVTSLPVLS	52	NTCYRLVWNHITGAFVVASELAR	23	ADIVVHPGETVNGGTLVNHDNQFVSGTANGVTVSTGLELGPDSDDNTGGQQIARGGTTRNTTVTANGLQDVMAGGSATDTVISAGGGQNLRGQAYGTVLNGGEQWIHAGGSASGTVINQSGYQTIKHGGQATGTIVNTGAEGGPESENVSTGQMVGGIAESTTINKNGRQVIWSSGIARDTLIYTGGDQTVHGEAHNTRLEGGNQYVHNGGTATETLINRDGWQVIKEGGTAAHTTINQKGKLQVNAGGKASDVTQNTGGALVTSTAATVTGTNCLGAFSVVAGKADNVVLENGGRLDVLSGHTATNTRVDDGGTLDVRNGGAATTVSMGNGGVLLVDSGAAVSGTRSDGTAFRIGGGQADALMLEKGSSFTLNAGDTATDTTVNGGLFTARGGSLAGT…	499	ADIVVHPGETVNGGTLVNHDNQFVSGTANGVTVSTGLELGPDSDDNTGGQQIARGGTTRNTTVTANGLQDVMAGGSATDTVISAGGGQNLRGQAYGTVLNGGEQWIHAGGSASGTVINQSGYQTIKHGGQATGTIVNTGAEGGPESENVSTGQMVGGIAESTTINKNGRQVIWSSGIARDTLIYTGGDQTVHGEAHNTRLEGGNQYVHNGGTATETLINRDGWQVIKEGGTAAHTTINQKGKLQVNAGGKASDVTQNTGGALVTSTAATVT	271	GTNCLGAFSVVAGKADNVVLENGGRLDVLSGHTATNTRVDDGGTLDVRNGGAATTVSMGNGGVLLVDSGAAVSGTRSDGTAFRIG	85	GGQADALMLEKGSSFTLNAGDTATDTTVNGGLFTARGGSLAGTTTLNNGATLTLSGKTVNNDTLTIREGDALLQGGALTGNGRVEKSGSGTLTVSNTTLTQKTVNLNEGTLTLNDSTVTTDVIAQRGTALKLTGSTVLNGAID	143	DLSHAGQIHFTSARTGKFVPTT	22	PTNVTLTSGATWNIPDNATVQSVVDDLSHAGQIHFTSARTGKFVPTTLKVKNLNGQNGTISLRVRPDMAQNNADRLVIDGGRATGKTILNLVNAGNSGTGLATTGKGIQVVEAINGATTEEGAFVQGNMLQAGAFNYTLNRDSDESWYLRSEERYRAEVPLYASMLTQAMDYDRILAGSRSHQTGVNGENNSVRLSIQGGHLGHDNNGGIARGATPESSGSYGFVRLESDLLRTEVAGMSLTTGVYGAAGHSSVDVKDDDGSRAGTVRDDAGSLGGYMNLTHTSSGLWADIVAQGTRHSMKASSGNNDFRARGRGWLGSLETGLPFSITDNLMLEPRLQYTWQGLSLDDGKDNAGYVKFGHGSAQHVRAGFRLGSHNDMTFGEGTSSVPPCVTVQNTVC…	403
VAEP_411.24	C3	24	MKRHLNTCYRLVWNHITGAFVVASELARARGKRGGVAVALSLAAVTSLPVLAADIVVHPGETVNGGTLVNHDNQFVSGTADGVTVSTGLELGPDSDDNTGGQQIARGGTARNTTVTANGLQDVMAGGSATDTVISAGGGQNLRGQAYGTVLNGGEQWIHAGGSASGTVINQSGYQTIKHGGQATGTIINTGAEGGPESENVSSGQMVGGTAESTTINKNGRQVIWSSGMARDTLIYAGGDQTVHGEAHNTRLEGGNQYVHKYGLALNTVINEGGWQVIKEGGTTAHTTINQKGKLQVNAGGKASDVTQNTGGALVTSTAATVTGTNRLGAFSVVAGKADNVVLENGGRLDVLTGHTATNTRVDDGGTLDVRNGGTATTVSMGNGGVLLADSGAAVSGTR…	1039	MKRHLNTCYRLVWNHITGAFVVASELARARGKRGGVAVALSLAAVTSLPVLA	52	NTCYRLVWNHITGAFVVASELAR	23	ADIVVHPGETVNGGTLVNHDNQFVSGTADGVTVSTGLELGPDSDDNTGGQQIARGGTARNTTVTANGLQDVMAGGSATDTVISAGGGQNLRGQAYGTVLNGGEQWIHAGGSASGTVINQSGYQTIKHGGQATGTIINTGAEGGPESENVSSGQMVGGTAESTTINKNGRQVIWSSGMARDTLIYAGGDQTVHGEAHNTRLEGGNQYVHKYGLALNTVINEGGWQVIKEGGTTAHTTINQKGKLQVNAGGKASDVTQNTGGALVTSTAATVTGTNRLGAFSVVAGKADNVVLENGGRLDVLTGHTATNTRVDDGGTLDVRNGGTATTVSMGNGGVLLADSGAAVSGTRSDGKAFSIGGGQADALMLEKGSSFTLNAGDTATDTTVNGGLFTARGGTLAGT…	499	ADIVVHPGETVNGGTLVNHDNQFVSGTADGVTVSTGLELGPDSDDNTGGQQIARGGTARNTTVTANGLQDVMAGGSATDTVISAGGGQNLRGQAYGTVLNGGEQWIHAGGSASGTVINQSGYQTIKHGGQATGTIINTGAEGGPESENVSSGQMVGGTAESTTINKNGRQVIWSSGMARDTLIYAGGDQTVHGEAHNTRLEGGNQYVHKYGLALNTVINEGGWQVIKEGGTTAHTTINQKGKLQVNAGGKASDVTQNTGGALVTSTAATVT	271	GTNRLGAFSVVAGKADNVVLENGGRLDVLTGHTATNTRVDDGGTLDVRNGGTATTVSMGNGGVLLADSGAAVSGTRSDGKAFSIG	85	GGQADALMLEKGSSFTLNAGDTATDTTVNGGLFTARGGTLAGTTTLNNGAILTLSGKTVNNDTLTIREGDALLQGGSLTGNGSVEKSGSGTLTVSNTTLTQKAVNLNEGTLTLNDSTVTTDVIAQRGTALKLTGSTVLNGAID	143	DLSHAGQIHFTSARTGKFVPTT	22	PTNVTLASGATWNIPDNATVQSVVDDLSHAGQIHFTSARTGKFVPTTLQVKNLNGQNGTISLRVRPDMAQNNADRLVIDGGRATGKTILNLVNAGNSGTGLATTGKGIQVVEAINGATTEEGAFVQGNMLQAGAFNYTLNRDSDESWYLRSEERYRAEVPLYASMLTQAMDYDRILAGSRSHQTGVNGENNSVRLSIQGGHLGHDNNGGIARGATPESSGSYGFVRLEGDLLRTEVAGMSLTTGVYGAAGHSSVDVKDDDGSRAGTVRDDAGSLGGYMNLTHTSSGLWADIVAQGTRHSMKASSDNNDFRARGRGWLGSLETGLPFSITDNLMLEPQLQYTWQGLSLDDGQDNAGYVKFGHGSTQHVRAGFRLGSHNDMTFGEGTSSRDTLRDSTKHSV…	488
VAEP_418.25	C3	25	MKRHLNTSYRLVWNHITGAFVVASELARARGKRAGVAVALSLAAVTSLPVLAADIVVHPGETVNGGTLVNHDNQFVSGTADGVTVSTGLELGPDSDDNTGGQQIARGGTTRNTTVTANGLQDVMAGGSATDTVISAGGGQNLRGQAYGTVLNGGEQWIHAGGSASGTVINQSGYQTIKHGGQATGTIVNTGAEGGPESENVSTGQMVGGIAESTTINKNGRQVIWSSGIARDTLIYTGGDQTVHGEAHNTRLEGGNQYVHKYGLALNTVINEGGWQVVKAGGTAGNTTINQNGELRVHAGGEASDVTQNTGGALVTSTAATVTGTNRLGAFSVVEGKADNVVLENGGRLDVLSGHTATRTLVDDGGTLDVRNGGTATTVSMGNGGVLLADSGAAVSGTR…	1039	MKRHLNTSYRLVWNHITGAFVVASELARARGKRAGVAVALSLAAVTSLPVLA	52	NTSYRLVWNHITGAFVVASELAR	23	ADIVVHPGETVNGGTLVNHDNQFVSGTADGVTVSTGLELGPDSDDNTGGQQIARGGTTRNTTVTANGLQDVMAGGSATDTVISAGGGQNLRGQAYGTVLNGGEQWIHAGGSASGTVINQSGYQTIKHGGQATGTIVNTGAEGGPESENVSTGQMVGGIAESTTINKNGRQVIWSSGIARDTLIYTGGDQTVHGEAHNTRLEGGNQYVHKYGLALNTVINEGGWQVVKAGGTAGNTTINQNGELRVHAGGEASDVTQNTGGALVTSTAATVTGTNRLGAFSVVEGKADNVVLENGGRLDVLSGHTATRTLVDDGGTLDVRNGGTATTVSMGNGGVLLADSGAAVSGTRSDGTAFRIGGGQVDALMLEKGSSFTLNAGDTATDTTVNGGLFTARGGSLAGT…	499	ADIVVHPGETVNGGTLVNHDNQFVSGTADGVTVSTGLELGPDSDDNTGGQQIARGGTTRNTTVTANGLQDVMAGGSATDTVISAGGGQNLRGQAYGTVLNGGEQWIHAGGSASGTVINQSGYQTIKHGGQATGTIVNTGAEGGPESENVSTGQMVGGIAESTTINKNGRQVIWSSGIARDTLIYTGGDQTVHGEAHNTRLEGGNQYVHKYGLALNTVINEGGWQVVKAGGTAGNTTINQNGELRVHAGGEASDVTQNTGGALVTSTAATVT	271	GTNRLGAFSVVEGKADNVVLENGGRLDVLSGHTATRTLVDDGGTLDVRNGGTATTVSMGNGGVLLADSGAAVSGTRSDGTAFRIG	85	GGQVDALMLEKGSSFTLNAGDTATDTTVNGGLFTARGGSLAGTTTLNNGATFTLAGKTVNNDTLTIREGDALLQGGALTGNGRVEKSGSGTLTVSNTTLTQKAVNLNEGTLTLNDSTVTTDIIAHRGTALKLTGCTVLNGAID	143	DLSHAGQIHFTSTRTGKFVPAT	22	PTNVTLASGATWNIPDNATVQSVVDDLSHAGQIHFTSTRTGKFVPATLKVKNLNGQNGTISLRVRPDMAQNNADRLVIDGGRATGKTILNLVNAGNSASGLATSGKGIQVVEAINGATTEEGAFVQGNRLQAGAFNYSLNRDSDESWYLRSENAYRAEVPLYASMLTQAMDYDRIVAGSRSHQTGVNGENNSVRLSIQGGHLGHDNNGGIARGATPESSGSYGFVRLEGDLMRTEVAGMSVTAGVYGAAGHSSVDVKDDDGSRAGTVRDDAGSLGGYLNLIHNASGLWADIVALGTRHSMKASTDNNDFRARGRGWLGSLETGLPFSITDNLMLEPRLQYTWQGLSLDDGKDNAGYVKFGHGSAQHVRAGFRLGSHNDMTFCEGTSSRAPLRDSAKHSV…	488
VAEP_424.26	C3	26	MKRHLNTSYRLVWNHITGAFVVASELARARGKRAGVAVALSLAAATSLPALAADSVVPAGETVNGGTLINHDRQFVSGTADGMTVSTGLELGADSDNNTGGQQIARGGTARNTRVTANGLQDVMAGGSTSDTVISTGGGQNLRGKASGTVLNGGDQWIHAGGRASGTVINQDGYQTIKHGGLATGTIVNTGAEGGPDSENVSTGQMVGGIAESTTINKNGRQVIWSSGMARDTLIYAGGDQTVHGEAHNTRLEGGNQYVHNGGTATETLINRDGWQVIKEGGTAAHTTINQKGKLQVNAGGKASDVTQNTGGALVTSTAATVTGTNRLGAFSVVAGKADNVVLENGGRLDVLSGHTATNTRVDDGGTLDVRNGGAATTVSMGNGGVLLADSGAAVSGTR…	1039	MKRHLNTSYRLVWNHITGAFVVASELARARGKRAGVAVALSLAAATSLPALA	52	NTSYRLVWNHITGAFVVASELAR	23	ADSVVPAGETVNGGTLINHDRQFVSGTADGMTVSTGLELGADSDNNTGGQQIARGGTARNTRVTANGLQDVMAGGSTSDTVISTGGGQNLRGKASGTVLNGGDQWIHAGGRASGTVINQDGYQTIKHGGLATGTIVNTGAEGGPDSENVSTGQMVGGIAESTTINKNGRQVIWSSGMARDTLIYAGGDQTVHGEAHNTRLEGGNQYVHNGGTATETLINRDGWQVIKEGGTAAHTTINQKGKLQVNAGGKASDVTQNTGGALVTSTAATVTGTNRLGAFSVVAGKADNVVLENGGRLDVLSGHTATNTRVDDGGTLDVRNGGAATTVSMGNGGVLLADSGAAVSGTRSDGTAFHIGGGQADALMLEKGSSFTLNAGDTATDTTVNGGLFTARGGSLAGT…	499	ADSVVPAGETVNGGTLINHDRQFVSGTADGMTVSTGLELGADSDNNTGGQQIARGGTARNTRVTANGLQDVMAGGSTSDTVISTGGGQNLRGKASGTVLNGGDQWIHAGGRASGTVINQDGYQTIKHGGLATGTIVNTGAEGGPDSENVSTGQMVGGIAESTTINKNGRQVIWSSGMARDTLIYAGGDQTVHGEAHNTRLEGGNQYVHNGGTATETLINRDGWQVIKEGGTAAHTTINQKGKLQVNAGGKASDVTQNTGGALVTSTAATVT	271	GTNRLGAFSVVAGKADNVVLENGGRLDVLSGHTATNTRVDDGGTLDVRNGGAATTVSMGNGGVLLADSGAAVSGTRSDGTAFHIG	85	GGQADALMLEKGSSFTLNAGDTATDTTVNGGLFTARGGSLAGTTTLNNGATLILSGKTVNNDTLTIREGDALLQGGALTGNGRVEKSGSGTLTVSNTTLTQKTVNLNEGTLTLNNSTVTTDVIAQRGTALKLTGSTVLNGAID	143	DLSHAGQIHFTSARTGKFVPTT	22	PTNVILTSGATWNIPDNATVQSVVDDLSHAGQIHFTSARTGKFVPTTLQVKNLNGQNGTISLRVRPDMAQNNADRLVIDGGRATGKTILNLVNAGNSGTGLATTGKGIQVVEAINGATTEEGAFVQGNRLQAGAFNYTLNRDSDESWYLRSEERYRAEVPLYASMLTQAMDYDRILAGSRSHQTGVNGENNSVRLSIQGGHLGHDNNGGIARGATPESSGSYGFVRLESDLLRTEVAGMSLTTGVYGAAGHSSVDVKDDDGSRAGTVRDDAGSLGGYMNLTHTSSGLWADIVAQGTRHSMKASSGNNDFRARGRGWLGSLETGLPFSITDNLMLEPRLQYTWQGLSLDDGKDNAGYVKFGHGSAQHVRAGFRLGSHNDMTFGEGTSSRAPLRDSAKHSV…	488
VAEP_837.27	C3	27	MKRHLNTSYRLVWNHITGAFVVASELARSRGKRAGVAVALSLAAATSLPAPAADTVVQAGETVSGGTLINHDRQTVSGTADGVTVSTGLELGPDSDDNTGGQQITPGGTARNTTVTADGLQDVMAGGSATDTVISAGGGQNLRGQASGTVLNGGEQWIHAGGSASGTVINRDGYQTIKHGGLATGTIVNTGAEGGPDSENVSTGQMVGGTAESTTINKNGRQVIWSSGLARDTLIYAGGDQTVHGEAHNTRLEGGNQYVHKDGLALNTVINDGGWQVVKEGAVAENTTVNQKGRLQVNAGGKATDVTQNTGSALVTSTAATVTGINRLGAFSVVEGKADNVVLENGGRLDVLTGHTATNTRVDDGGTLDVRNGGTATTVSMGNGGVLLADSGAAVSGTR…	1039	MKRHLNTSYRLVWNHITGAFVVASELARSRGKRAGVAVALSLAAATSLPAPA	52	NTSYRLVWNHITGAFVVASELAR	23	ADTVVQAGETVSGGTLINHDRQTVSGTADGVTVSTGLELGPDSDDNTGGQQITPGGTARNTTVTADGLQDVMAGGSATDTVISAGGGQNLRGQASGTVLNGGEQWIHAGGSASGTVINRDGYQTIKHGGLATGTIVNTGAEGGPDSENVSTGQMVGGTAESTTINKNGRQVIWSSGLARDTLIYAGGDQTVHGEAHNTRLEGGNQYVHKDGLALNTVINDGGWQVVKEGAVAENTTVNQKGRLQVNAGGKATDVTQNTGSALVTSTAATVTGINRLGAFSVVEGKADNVVLENGGRLDVLTGHTATNTRVDDGGTLDVRNGGTATTVSMGNGGVLLADSGAAVSGTRSDGKAFSIGGGQADALMLEKGSSFTLNAGDTATDTTVNGGLFTARGGTLAGT…	499	ADTVVQAGETVSGGTLINHDRQTVSGTADGVTVSTGLELGPDSDDNTGGQQITPGGTARNTTVTADGLQDVMAGGSATDTVISAGGGQNLRGQASGTVLNGGEQWIHAGGSASGTVINRDGYQTIKHGGLATGTIVNTGAEGGPDSENVSTGQMVGGTAESTTINKNGRQVIWSSGLARDTLIYAGGDQTVHGEAHNTRLEGGNQYVHKDGLALNTVINDGGWQVVKEGAVAENTTVNQKGRLQVNAGGKATDVTQNTGSALVTSTAATVT	271	GINRLGAFSVVEGKADNVVLENGGRLDVLTGHTATNTRVDDGGTLDVRNGGTATTVSMGNGGVLLADSGAAVSGTRSDGKAFSIG	85	GGQADALMLEKGSSFTLNAGDTATDTTVNGGLFTARGGTLAGTTTLNNGAILTLSGKTVNNDTLTIREGDALLQGGSLTGNGSVEKSGSGTLTVSNTTLTQKAVNLNEGTLTLNDSTVTTDVIAQRGTALKLTGSTVLNGAID	143	DLSHAGQIHFTSTRTGKFVPAT	22	PTNVTLASGATWNIPDNATVQSVVDDLSHAGQIHFTSTRTGKFVPATLKVKNLNGQNGTISLRVRPDMAQNNADRLVIDGGRATGKTILNLVNAGNSASGLATTGKGIRVVEAINGATTEEGAFVQGNRLQAGAFNYSLNRDSDESWYLRSENVYRAEVPLYASMLTQAMDYDRILAGSRSHQTGVNGENNSVRLSIQGGHLGHDNNGGIARGVTPESSGSYGFVRLEGDLLRTEVAGMSVTAGVYGAAGHSSVDVKDDDGSRAGTVRDDAGSLGGYLNLVHTSSGLWADIVAQGTRHSMKASSDNNDFRARGRGWLGSLETGLPFSITDNLMLEPQLQYTWQGLSLDDGRDSAGYVKFGHGSAQHVRAGFRLGSHNDMSSGKGTSSRDTLRDSARHSV…	488
VAEP_838.28	C3	28	MKRHLNTSYRLVWNHITGAFVVASELARARGKRAGVAVALSLAAATSLPALAADSVVPAGETVNGGTLINHDRQFVSGTADGMTVSTGLELGADSDNNTGGQQIARGGTARNTRVTANGLQDVMAGGSTSDTVISTGGGQNLRGKASGTVLNGGDQWIHAGGRTSGTVINQDGYQTIKHGGLATGTIVNTGAEGGPDSENVSTGQMVGGIAESTTINKNGRQVIWSSGIARDTLIYTGGDQTVHGEAHNTRLEGGNQYVHKYGLALNTVINEGGWQVVKAGGTAGNTTINQNGELRVHAGGEASDVTQNTGGALVTSTAATVTGTNRLGAFSVVEGKADNVVLENGGRLDVLTGHTATNTRVDDGGTLDVRNGGTATTVSMGNGGVLLADSGAAVSGTR…	1039	MKRHLNTSYRLVWNHITGAFVVASELARARGKRAGVAVALSLAAATSLPALA	52	NTSYRLVWNHITGAFVVASELAR	23	ADSVVPAGETVNGGTLINHDRQFVSGTADGMTVSTGLELGADSDNNTGGQQIARGGTARNTRVTANGLQDVMAGGSTSDTVISTGGGQNLRGKASGTVLNGGDQWIHAGGRTSGTVINQDGYQTIKHGGLATGTIVNTGAEGGPDSENVSTGQMVGGIAESTTINKNGRQVIWSSGIARDTLIYTGGDQTVHGEAHNTRLEGGNQYVHKYGLALNTVINEGGWQVVKAGGTAGNTTINQNGELRVHAGGEASDVTQNTGGALVTSTAATVTGTNRLGAFSVVEGKADNVVLENGGRLDVLTGHTATNTRVDDGGTLDVRNGGTATTVSMGNGGVLLADSGAAVSGTRSDGKAFSIGGGQANALMLEKGSSFTLNAGDTATDTTVNGGLFTARGGTLAGT…	499	ADSVVPAGETVNGGTLINHDRQFVSGTADGMTVSTGLELGADSDNNTGGQQIARGGTARNTRVTANGLQDVMAGGSTSDTVISTGGGQNLRGKASGTVLNGGDQWIHAGGRTSGTVINQDGYQTIKHGGLATGTIVNTGAEGGPDSENVSTGQMVGGIAESTTINKNGRQVIWSSGIARDTLIYTGGDQTVHGEAHNTRLEGGNQYVHKYGLALNTVINEGGWQVVKAGGTAGNTTINQNGELRVHAGGEASDVTQNTGGALVTSTAATVT	271	GTNRLGAFSVVEGKADNVVLENGGRLDVLTGHTATNTRVDDGGTLDVRNGGTATTVSMGNGGVLLADSGAAVSGTRSDGKAFSIG	85	GGQANALMLEKGSSFTLNAGDTATDTTVNGGLFTARGGTLAGTTTLNNGATFTLAGKTVNNDTLTIREGDALLQGGSLTGNGSVEKSGSGTLTVSNTTLTQKAVNLNEGTLTLNDSTVTTDVIAHRGTALKLTGCTVLNGAID	143	DLSHAGQIHFTSTRTGKFVPAT	22	PTNVTLASGATWNIPDNATVQSVVDDLSHAGQIHFTSTRTGKFVPATLKVKNLNGQNGTISLRVRPDMAQNNADRLVIDGGRATGKTILNLVNAGNSASGLATSGKGIQVVEAINGATTEEGAFVQGNRLQAGAFNYSLNRDSDESWYLRSENAYRAEVPLYASMLTQAMDYDRIVAGSRSHQTGVNGENNSVRLSIQGGHLGHDNNGGIARGATPESSGSYGFVRLEGDLMRTEVAGMSVTAGVYGAAGHSSVDVKDDDGSRAGTVRDDAGSLGGYLNLAHTSSGLWADIVAQGTRHSMKASSDNNDFRARGRGWLGSLETGLPFSITDNLMLEPQLQYTWQGLSLDDGKDNAGYVKFGHGSAQHVRAGFRLGSHNDMTFGEGTSSRAPLRDSAKHSV…	488
VAEP_994.29	C3	29	MKRHLNTCYRLVWNHITGAFVVASELARARGKRGGVAVALSLAAVTSLPVLAADIVVHPGETVNGGTLVNHDNQFVSGTADGVTVSTGLELGPDSDDNTGGQQIARGGTARNTTVTANGLQDVMAGGSATDTVISAGGGQNLRGQAYGTVLNGGEQWIHAGGSASGTVINQSGYQTIKHGGQATGTIVNTGAEGGPESENVSSGQMVGGTAESTTINKNGRQVIWSSGMARDTLIYAGGDQTVHGEAHNTRLEGGNQYVHKYGLALNTVINEGGWQVIKEGGTTAHTTINQKGKLQVNAGGKASDVTQNTGGALVTSTAATVTGTNRLGAFSVLAGKADNVVLENGGRLDVLSGHTATNTRVDDGGTLDVRNGGAATTVSMGNGGVLLADSGAAVSGTR…	1039	MKRHLNTCYRLVWNHITGAFVVASELARARGKRGGVAVALSLAAVTSLPVLA	52	LNTCYRLVWNHITGAFVVASELAR	24	ADIVVHPGETVNGGTLVNHDNQFVSGTADGVTVSTGLELGPDSDDNTGGQQIARGGTARNTTVTANGLQDVMAGGSATDTVISAGGGQNLRGQAYGTVLNGGEQWIHAGGSASGTVINQSGYQTIKHGGQATGTIVNTGAEGGPESENVSSGQMVGGTAESTTINKNGRQVIWSSGMARDTLIYAGGDQTVHGEAHNTRLEGGNQYVHKYGLALNTVINEGGWQVIKEGGTTAHTTINQKGKLQVNAGGKASDVTQNTGGALVTSTAATVTGTNRLGAFSVLAGKADNVVLENGGRLDVLSGHTATNTRVDDGGTLDVRNGGAATTVSMGNGGVLLADSGAAVSGTRSDGTAFRIGGGQADALMLEKGSSFTLNAGDTATDTTVNGGLFTARGGSLAGT…	499	ADIVVHPGETVNGGTLVNHDNQFVSGTADGVTVSTGLELGPDSDDNTGGQQIARGGTARNTTVTANGLQDVMAGGSATDTVISAGGGQNLRGQAYGTVLNGGEQWIHAGGSASGTVINQSGYQTIKHGGQATGTIVNTGAEGGPESENVSSGQMVGGTAESTTINKNGRQVIWSSGMARDTLIYAGGDQTVHGEAHNTRLEGGNQYVHKYGLALNTVINEGGWQVIKEGGTTAHTTINQKGKLQVNAGGKASDVTQNTGGALVTSTAATVT	271	GTNRLGAFSVLAGKADNVVLENGGRLDVLSGHTATNTRVDDGGTLDVRNGGAATTVSMGNGGVLLADSGAAVSGTRSDGTAFRIG	85	GGQADALMLEKGSSFTLNAGDTATDTTVNGGLFTARGGSLAGTTTLNNGATLTLSGKTVNNDTLTIREGDALLQGGALTGNGRVEKSGSGTLTVSNTTLTQKTVNLNEGTLTLNDSTVTTDVIAQRGTALKLTGSTVLNGAID	143	DLSHAGQIHFTSTRTGKFVPAT	22	PTNVTLTSGATWNIPDNATVQSVVDDLSHAGQIHFTSTRTGKFVPATLQVKNLNGQNGTISLRVCPDMAQNNADRLVIDGGRATGKTILNLVNAGNSGTGLATTGKGIQVVEAINGATTEEGAFVQGNMLQAGAFNYTLNRDSDESWYLRSEERYRAEVPLYASMLTQAMDYDRILAGSRSHQTGVNGENNSVRLSIQGGHLGHDNNGGIARGATPESSGSYGFVRLEGDLLRTEVAGMSLTTGVYGAAGHSSVDVKDDDGSRAGTVRDDAGSLGGYMNLTHTSSGLWADIVAQGTRHSMKASSGNNDFRARGWGWLGSLETGLPFSITDNLMLEPRLQYTWQGLSLDDGKDNAGYVKFGHGSAQHVRAGFRLGSHNDMTFGEGTSSRAPLRDSAKHSV…	488
WP_014640065.1	C4	PT	MKRHLNTSYRLVWNHITGTLVVASELARSRGKRTGVAVALSLATATSVPALAADSVVQAGETVSGGTLENHDNQIVFGTTNGITISTGLEYGPDNEANTGGQWVQDGGTASNTTISSGGLQFVGAGGKATDTIINEGGGQSLKGLALNTTLNGGEQWMHEGAIATGTVINDKGWQVVKPGAVATDTVVNTGAEGGPDAENADTGQFVRGDAVRTTINKNGRQIVVATGVANTTVVYAGGDQTVHGYALDTTLNGGNQYVHNGGTASDTVVNSDGWQIIKEGGLADFTTVNQKGKLQVNAGGTATNVTLKQGGALVTSTAATVLGSNRLGNFTVENGKADGVVLESGGRLDVLEGHSAWKTLVDDGGILAVSAGGKATDVTMTSGGALIADSGATVEGTN…	948	MKRHLNTSYRLVWNHITGTLVVASELARSRGKRTGVAVALSLATATSVPALA	52	NTSYRLVWNHITGTLVVASELAR	23	ADSVVQAGETVSGGTLENHDNQIVFGTTNGITISTGLEYGPDNEANTGGQWVQDGGTASNTTISSGGLQFVGAGGKATDTIINEGGGQSLKGLALNTTLNGGEQWMHEGAIATGTVINDKGWQVVKPGAVATDTVVNTGAEGGPDAENADTGQFVRGDAVRTTINKNGRQIVVATGVANTTVVYAGGDQTVHGYALDTTLNGGNQYVHNGGTASDTVVNSDGWQIIKEGGLADFTTVNQKGKLQVNAGGTATNVTLKQGGALVTSTAATVLGSNRLGNFTVENGKADGVVLESGGRLDVLEGHSAWKTLVDDGGILAVSAGGKATDVTMTSGGALIADSGATVEGTNASGKFSIDGISGQASGLLLENGGSFTVNAGGQAGNTTVGHRGTLTLAAGGSL…	430	ADSVVQAGETVSGGTLENHDNQIVFGTTNGITISTGLEYGPDNEANTGGQWVQDGGTASNTTISSGGLQFVGAGGKATDTIINEGGGQSLKGLALNTTLNGGEQWMHEGAIATGTVINDKGWQVVKPGAVATDTVVNTGAEGGPDAENADTGQFVRGDAVRTTINKNGRQIVVATGVANTTVVYAGGDQTVHGYALDTTLNGGNQYVHNGGTASDTVVNSDGWQIIKEGGLADFTTVNQKGKLQVNAGGTATNVT	255	LKQGGALVTSTAATVLGSNRLGNFTVENGKADGVVLESGGRLDVLEGHSAWKTLVDDGGILAVSAGGKATDVTMTSGGALIADSG	85	ATVEGTNASGKFSIDGISGQASGLLLENGGSFTVNAGGQAGNTTVGHRGTLTLAAGGSLSGRTQLSKGASMVLNGDVVSTGDIVNAGEIH	90	AVLSRAVAKSNSPVTFHKLTTTNLTGQGGTINMRVSLDGSNASDQLVINGGQATGKTWLAFTNVGNSNLGVATSGQGIRVVDAQNGATTEEGAFALSRPLQAGAFNYTL	109	FDNQTTQDAVLSRAVAKSNSPVTFHKLTTTNLTGQGGTINMRVSLDGSNASDQLVINGGQATGKTWLAFTNVGNSNLGVATSGQGIRVVDAQNGATTEEGAFALSRPLQAGAFNYTLNRDSDEDWYLRSENAYRAEVPLYTSMLTQAMDYDRILAGSRSHQTGVNGENNSVRLSIQGGHLGHDNNGGIARGATPESSGSYGFVRLEGDLLRTEVAGMSVTAGVYGAAGHSSVDVKDDDGSRAGTVRDDAGSLGGYLNLVHTSSGLWADIVAQGTRHSMKASTDNNDFRARGWGWLGSLETGLPFSITDNLMLEPQLQYTWQGLSLDDGKDNAGYVKFGHGSAQHVRAGFRLGSHNDMTFGEGTSSRAPLRDSAKHSMRELPVNWWVQPSVIRTFSSRGD…	466
VAEP_471.10	C4	10	MKRHLNTSYRLVWNHITGTLVVASELARSRGKRAGVAVALSLATATSVPALAADSVVQAGETVSGGTLENHDNQIVFGTTNGITISTGLEYGPDNEANTGGQWVQDGGTASNTTISSGGLQFVGAGGKATDTIINEGGGQSLKGLALNTTLNGGEQWMHEGAIATGTVINDKGWQVVKPGAVATDTVVNTGAEGGPDAENGDTGQFVRGNAVRTTINKNGRQIVAAEGTANTTVVYAGGDQTVHGHALDTTLNGGYQYVHNGGTASDTVVNSDGWQIVKEGGLADFTTVNQKGKLQVNAGGTATNVTLKQGGALVTSTAATVTGSNRLGNFTVENGKADGVVLESGGRLDVLEGHSAWKTLVDDGGTLAVSAGGKATDVTMTSGGALIADSGATVEGTN…	948	MKRHLNTSYRLVWNHITGTLVVASELARSRGKRAGVAVALSLATATSVPALA	52	NTSYRLVWNHITGTLVVASELAR	23	ADSVVQAGETVSGGTLENHDNQIVFGTTNGITISTGLEYGPDNEANTGGQWVQDGGTASNTTISSGGLQFVGAGGKATDTIINEGGGQSLKGLALNTTLNGGEQWMHEGAIATGTVINDKGWQVVKPGAVATDTVVNTGAEGGPDAENGDTGQFVRGNAVRTTINKNGRQIVAAEGTANTTVVYAGGDQTVHGHALDTTLNGGYQYVHNGGTASDTVVNSDGWQIVKEGGLADFTTVNQKGKLQVNAGGTATNVTLKQGGALVTSTAATVTGSNRLGNFTVENGKADGVVLESGGRLDVLEGHSAWKTLVDDGGTLAVSAGGKATDVTMTSGGALIADSGATVEGTNASGKFSIDGTSGQASGLLLENGGSFTVNAGGQAGNTTVGHRGTLTLAAGGSL…	430	ADSVVQAGETVSGGTLENHDNQIVFGTTNGITISTGLEYGPDNEANTGGQWVQDGGTASNTTISSGGLQFVGAGGKATDTIINEGGGQSLKGLALNTTLNGGEQWMHEGAIATGTVINDKGWQVVKPGAVATDTVVNTGAEGGPDAENGDTGQFVRGNAVRTTINKNGRQIVAAEGTANTTVVYAGGDQTVHGHALDTTLNGGYQYVHNGGTASDTVVNSDGWQIVKEGGLADFTTVNQKGKLQVNAGGTATNVT	255	LKQGGALVTSTAATVTGSNRLGNFTVENGKADGVVLESGGRLDVLEGHSAWKTLVDDGGTLAVSAGGKATDVTMTSGGALIADSG	85	ATVEGTNASGKFSIDGTSGQASGLLLENGGSFTVNAGGQAGNTTVGHRGTLTLAAGGSLSGRTQLSKGASMVLNGDVVSTGDIVNAGEIH	90	AVLSRAVAKSNSPVTFHKLTTTNLTGQGGTINMRVSLDGSNASDQLVINGGQATGKTWLAFTNVGNSNLGVATSGQGIRVVDAQNGATTEEGAFALSRPLQAGAFNYTL	109	FDNQTTQDAVLSRAVAKSNSPVTFHKLTTTNLTGQGGTINMRVSLDGSNASDQLVINGGQATGKTWLAFTNVGNSNLGVATSGQGIRVVDAQNGATTEEGAFALSRPLQAGAFNYTLNRDSDEDWYLRSENAYRAEVPLYASMLTQAMDYDRILAGSRSHQTGVNGENNSVRLSIQGGHLGHDNNGGIARGDTPESSGSYGFVRLEGDLLRTEVAGMSVTAGAYGAAGHSSVDVKDDDGSHAGTVRDDAGSLGGYLNLVHTSSGLWADIVAQGTRHSMKASSDNNDFRARGWGWLGSLETGLPFSITDNLMLEPQLQYTWQGLSLDDGQDNAGYVKFGHGSAQHVRAGFRLGSHNDITFGEGTSSRDTLRDSAKHSVSELPVNWWVQPSVIRTFSSRGD…	466
VAEP_643.15	C4	15	MKRHLNTSYRLVWNHITGTLVVASELARSRGKRTGVAVALSLATVTSVPVLAADTVVQAGETVSGGALENHDNQIVFGTTNGMTISTGLEYGPDNEANTGGQWVQDGGTASNTTISSGGLQFVGAGGKATDTIINEGGGQSLKGLALNTTLNGGEQWMHEGAIATGTVINDKGWQVVKPGAVATDTVVNTGAEGGPDAENGDTGQFVRGNAVRTTINENGRQIVATEGTANTTVVYAGGNQTVHGYALDTTLNGGNQYVHNGGTASDTVVNSDGWQIIKEGGLADFTTVNQKGKLQVNAGGTATNVTLKQGGALVTSTAATVTGTNRLGNFSVENGMADNVVLENGGRLDVLEGHSARKTRVDDGGTLAVSAGGKATDVTMTSGGALIADSGATVEGTN…	948	MKRHLNTSYRLVWNHITGTLVVASELARSRGKRTGVAVALSLATVTSVPVLA	52	NTSYRLVWNHITGTLVVASELAR	23	ADTVVQAGETVSGGALENHDNQIVFGTTNGMTISTGLEYGPDNEANTGGQWVQDGGTASNTTISSGGLQFVGAGGKATDTIINEGGGQSLKGLALNTTLNGGEQWMHEGAIATGTVINDKGWQVVKPGAVATDTVVNTGAEGGPDAENGDTGQFVRGNAVRTTINENGRQIVATEGTANTTVVYAGGNQTVHGYALDTTLNGGNQYVHNGGTASDTVVNSDGWQIIKEGGLADFTTVNQKGKLQVNAGGTATNVTLKQGGALVTSTAATVTGTNRLGNFSVENGMADNVVLENGGRLDVLEGHSARKTRVDDGGTLAVSAGGKATDVTMTSGGALIADSGATVEGTNASGKFSIDGISGQASGLLLENGGSFTVNAGGQAGNTTVGHRGTLTLAAGGSL…	430	ADTVVQAGETVSGGALENHDNQIVFGTTNGMTISTGLEYGPDNEANTGGQWVQDGGTASNTTISSGGLQFVGAGGKATDTIINEGGGQSLKGLALNTTLNGGEQWMHEGAIATGTVINDKGWQVVKPGAVATDTVVNTGAEGGPDAENGDTGQFVRGNAVRTTINENGRQIVATEGTANTTVVYAGGNQTVHGYALDTTLNGGNQYVHNGGTASDTVVNSDGWQIIKEGGLADFTTVNQKGKLQVNAGGTATNVT	255	LKQGGALVTSTAATVTGTNRLGNFSVENGMADNVVLENGGRLDVLEGHSARKTRVDDGGTLAVSAGGKATDVTMTSGGALIADSG	85	ATVEGTNASGKFSIDGISGQASGLLLENGGSFTVNAGGQAGNTTVGHRGTLTLAAGGSLSGRTQLSKGASMVLNGDVVSTGDIVNAGEIH	90	AALSRAVAKGDSPVTFHKLTTSNLTGQGGTINMRVSLDGSNASDQLVINGGQATGKTWLAFTNVGNSNLGVATTGQGIRVVDAQNGATTEEGAFALSRPLQAGAFNYTL	109	FDNQTTQEAALSRAVAKGDSPVTFHKLTTSNLTGQGGTINMRVSLDGSNASDQLVINGGQATGKTWLAFTNVGNSNLGVATTGQGIRVVDAQNGATTEEGAFALSRPLQAGAFNYTLNRDNDEDWYLRSENAYRAEVPLYASMLTQAMDYDRILAGSRSHQTGVNGENNSVRFSIQGGHLGHDNNGGIARGATPESSGSYGLVRLEGDLLRTEVAGMSLTTGVYGAAGHSSVDVKDDDGSRAGTVRDDAGSLGGYLNLAHTSSGLWADIVAQGTRHSMKASSDNNDFRARGWGWLGSLETGLPFSITDNLMLEPQLQYTWQGVSLDDGQDNAGYVKFGHGSAQHMRAGFRLGSHNDMTFGEGTSSRAPLRDSAKHSVSELPVNWWVQPSVIRTFSSRGD…	466
VAEP_743.18	C4	18	MKRHLNTSYRLVWNHITGTLVVASELARSRGKRTGVAVALSLATATSVPALAADSVVQAGETVSGGTLENHDNQIVFGTTNGITISTGLEYGPDNEANTGGQWVQDGGTASNTTISSGGLQFVGAGGKATDTIINEGGGQSLKGLALNTTLNGGEQWMHEGAIATGTVINDKGWQVVKPGAVATDTVVNTGAEGGPDAENADTGQFVRGDAVRTTINKNGRQIVVATGVANTTVVYAGGDQTVHGYALDTTLNGGNQYVHNGGTASDTVVNSDGWQIIKEGGLADFTTVNQKGKLQVNAGGTATNVTLKQGGALVTSTAATVLGSNRLGNFTVENGKADGVVLESGGRLDVLEGHSAWKTLVDDGGILAVSAGGKATDVTMTSGGALIADSGATVEGTN…	948	MKRHLNTSYRLVWNHITGTLVVASELARSRGKRTGVAVALSLATATSVPALA	52	NTSYRLVWNHITGTLVVASELAR	23	ADSVVQAGETVSGGTLENHDNQIVFGTTNGITISTGLEYGPDNEANTGGQWVQDGGTASNTTISSGGLQFVGAGGKATDTIINEGGGQSLKGLALNTTLNGGEQWMHEGAIATGTVINDKGWQVVKPGAVATDTVVNTGAEGGPDAENADTGQFVRGDAVRTTINKNGRQIVVATGVANTTVVYAGGDQTVHGYALDTTLNGGNQYVHNGGTASDTVVNSDGWQIIKEGGLADFTTVNQKGKLQVNAGGTATNVTLKQGGALVTSTAATVLGSNRLGNFTVENGKADGVVLESGGRLDVLEGHSAWKTLVDDGGILAVSAGGKATDVTMTSGGALIADSGATVEGTNASGKFSIDGISGQASGLLLENGGSFTVNAGGQAGNTTVGHRGTLTLAAGGSL…	430	ADSVVQAGETVSGGTLENHDNQIVFGTTNGITISTGLEYGPDNEANTGGQWVQDGGTASNTTISSGGLQFVGAGGKATDTIINEGGGQSLKGLALNTTLNGGEQWMHEGAIATGTVINDKGWQVVKPGAVATDTVVNTGAEGGPDAENADTGQFVRGDAVRTTINKNGRQIVVATGVANTTVVYAGGDQTVHGYALDTTLNGGNQYVHNGGTASDTVVNSDGWQIIKEGGLADFTTVNQKGKLQVNAGGTATNVT	255	LKQGGALVTSTAATVLGSNRLGNFTVENGKADGVVLESGGRLDVLEGHSAWKTLVDDGGILAVSAGGKATDVTMTSGGALIADSG	85	ATVEGTNASGKFSIDGISGQASGLLLENGGSFTVNAGGQAGNTTVGHRGTLTLAAGGSLSGRTQLSKGASMVLNGDVVSTGDIVNAGEIH	90	AVLSRAVAKSNSPVTFHKLTTTNLTGQGGTINMRVSLDGSNASDQLVINGGQATGKTWLAFTNVGNSNLGVATSGQGIRVVDAQNGATTEEGAFALSRPLQAGAFNYTL	109	FDNQTTQDAVLSRAVAKSNSPVTFHKLTTTNLTGQGGTINMRVSLDGSNASDQLVINGGQATGKTWLAFTNVGNSNLGVATSGQGIRVVDAQNGATTEEGAFALSRPLQAGAFNYTLNRDSDEDWYLRSENAYRAEVPLYTSMLTQAMDYDRILAGSRSHQTGVNGENNSVRLSIQGGHLGHDNNGGIARGATPESSGSYGFVRLEGDLLRTEVAGMSVTAGVYGAAGHSSVDVKDDDGSRAGTVRDDAGSLGGYLNLVHTSSGLWADIVAQGTRHSMKASTDNNDFRARGWGWLGSLETGLPFSITDNLMLEPQLQYTWQGLSLDDGKDNAGYVKFGHGSAQHVRAGFRLGSHNDMTFGEGTSSRAPLRDSAKHSMRELPVNWWVQPSVIRTFSSRGD…	466
VAEP_745.19	C4	19	MKRHLNTSYRLVWNHITGTLVVASELARSRGKRAGVAIALSLAAVTSVPALAADTVVQAGETVSGGTLTNHDNQIVLGTANGMTISTGLEYGPDNEANTGGQWVQDGGTASNTTISSGGLQFVDAGGKATDTIINEGGGQSLKGLALNTTLNGGEQWMHEGAIATGTVINDKGWQVVKPGAVATDTVVNTGAEGGPDAENADTGQFVRGDAVRTTINKNGRQIVAVEGTANTTVVYAGGDQTVHGHALDTTLNGGYQYVHNGGTASDTVVNSDGWQIVKEGGLADFTTVNQKGKLQVNAGGTATNVTLKQGGALVTSTAATVTGSNRLGNFTVENGNADGVVLESGGRLDVLEGHSAWKTLVDDGGTLAVSAGGKATDVTMTSGGALIADSGATVEGTN…	948	MKRHLNTSYRLVWNHITGTLVVASELARSRGKRAGVAIALSLAAVTSVPALA	52	NTSYRLVWNHITGTLVVASELAR	23	ADTVVQAGETVSGGTLTNHDNQIVLGTANGMTISTGLEYGPDNEANTGGQWVQDGGTASNTTISSGGLQFVDAGGKATDTIINEGGGQSLKGLALNTTLNGGEQWMHEGAIATGTVINDKGWQVVKPGAVATDTVVNTGAEGGPDAENADTGQFVRGDAVRTTINKNGRQIVAVEGTANTTVVYAGGDQTVHGHALDTTLNGGYQYVHNGGTASDTVVNSDGWQIVKEGGLADFTTVNQKGKLQVNAGGTATNVTLKQGGALVTSTAATVTGSNRLGNFTVENGNADGVVLESGGRLDVLEGHSAWKTLVDDGGTLAVSAGGKATDVTMTSGGALIADSGATVEGTNASGKFSIDGISGQASGLLLENGGSFTVNAGGQAGNTTVGHRGTLTLAAGGSL…	430	ADTVVQAGETVSGGTLTNHDNQIVLGTANGMTISTGLEYGPDNEANTGGQWVQDGGTASNTTISSGGLQFVDAGGKATDTIINEGGGQSLKGLALNTTLNGGEQWMHEGAIATGTVINDKGWQVVKPGAVATDTVVNTGAEGGPDAENADTGQFVRGDAVRTTINKNGRQIVAVEGTANTTVVYAGGDQTVHGHALDTTLNGGYQYVHNGGTASDTVVNSDGWQIVKEGGLADFTTVNQKGKLQVNAGGTATNVT	255	LKQGGALVTSTAATVTGSNRLGNFTVENGNADGVVLESGGRLDVLEGHSAWKTLVDDGGTLAVSAGGKATDVTMTSGGALIADSG	85	ATVEGTNASGKFSIDGISGQASGLLLENGGSFTVNAGGQAGNTTVGHRGTLTLAAGGSLSGRTQLSKGASMVLNGDVVSTGDIVNAGEIH	90	AALSRAVAKSNSPVTFHKLTTTNLTGQGGTINMRVSLDGSNASDQLVINGGQATGKTWLAFTNVGNSNLGVATSGQGIRVVDAQNGATTEEGAFALSRPLQAGAFNYTL	109	FDNQTTQEAALSRAVAKSNSPVTFHKLTTTNLTGQGGTINMRVSLDGSNASDQLVINGGQATGKTWLAFTNVGNSNLGVATSGQGIRVVDAQNGATTEEGAFALSRPLQAGAFNYTLNRDSDEDWYLRSENAYRAEVPLYASMLTQAMDYDRILAGSRSHQTGVNGENNSVRLSIQGGHLGHDNNGGIARGATPESSGSYGFVRLEGDLLRTEVAGMSLTTGVYGAAGHSSVDVKDDDGSRAGTVRDDAGSLGGYLNLVHTSSGLWADIVAQGTRHSMKASSDNNDFRARGWGWLGSLETGLPFSITDNLMLEPQLQYTWQGLSLDDGQDNAGYVKFGHGSAQHVRAGFRLGSHNDMTFGEGTSSRAPLRDSAKHSVSELPVNWWVQPSVIRTFSSRGD…	466
VAEP_856.23	C4	23	MKRHLNTSYRLVWNHITGTLVVASELARSRGKRTGVAVALSLATVTSVPVLAADTVVQAGETVSGGALENHDNQIVFGTTNGMTISTGLEYGPDNEANTGGQWVQDGGTASNTTISSGGLQFVGAGGKATDTIINEGGGQSLKGLALNTTLNGGEQWMHEGAIATGTVINDKGWQVVKPGAVATDTVVNTGAEGGPDAENGDTGQFVRGNAVRTTINENGRQIVATEGTANTTVVYAGGNQTVHGYALDTTLNGGNQYVHNGGTASDTVVNSDGWQIIKEGGLADFTTVNQKGKLQVNAGGTATNVTLKQGGALVTSTAATVLGSNRLGNFTVENGKADGVVLESGGRLDVLEGHSAQNTLVDDGGTLAVSAGGKATDVTMTSGGALIADSGATVEGTN…	948	MKRHLNTSYRLVWNHITGTLVVASELARSRGKRTGVAVALSLATVTSVPVLA	52	NTSYRLVWNHITGTLVVASELAR	23	ADTVVQAGETVSGGALENHDNQIVFGTTNGMTISTGLEYGPDNEANTGGQWVQDGGTASNTTISSGGLQFVGAGGKATDTIINEGGGQSLKGLALNTTLNGGEQWMHEGAIATGTVINDKGWQVVKPGAVATDTVVNTGAEGGPDAENGDTGQFVRGNAVRTTINENGRQIVATEGTANTTVVYAGGNQTVHGYALDTTLNGGNQYVHNGGTASDTVVNSDGWQIIKEGGLADFTTVNQKGKLQVNAGGTATNVTLKQGGALVTSTAATVLGSNRLGNFTVENGKADGVVLESGGRLDVLEGHSAQNTLVDDGGTLAVSAGGKATDVTMTSGGALIADSGATVEGTNASGKFSIDGISGQASGLLLENGGSFTVNAGGQAGNTTVGHRGTLTLAAGGSL…	430	ADTVVQAGETVSGGALENHDNQIVFGTTNGMTISTGLEYGPDNEANTGGQWVQDGGTASNTTISSGGLQFVGAGGKATDTIINEGGGQSLKGLALNTTLNGGEQWMHEGAIATGTVINDKGWQVVKPGAVATDTVVNTGAEGGPDAENGDTGQFVRGNAVRTTINENGRQIVATEGTANTTVVYAGGNQTVHGYALDTTLNGGNQYVHNGGTASDTVVNSDGWQIIKEGGLADFTTVNQKGKLQVNAGGTATNVT	255	LKQGGALVTSTAATVLGSNRLGNFTVENGKADGVVLESGGRLDVLEGHSAQNTLVDDGGTLAVSAGGKATDVTMTSGGALIADSG	85	ATVEGTNASGKFSIDGISGQASGLLLENGGSFTVNAGGQAGNTTVGHRGTLTLAAGGSLSGRTQLSKGASMVLNGDVVSTGDIVNAGEIH	90	AALSRAVAKGDSPVTFHKLTTSNLTGQGGTINMRVSLDGSNASDQLVINGGQATGKTWLAFTNVGNSNLGVATTGQGIRVVDAQNGATTEEGAFALSRPLQAGAFNYTL	109	FDNQTTQEAALSRAVAKGDSPVTFHKLTTSNLTGQGGTINMRVSLDGSNASDQLVINGGQATGKTWLAFTNVGNSNLGVATTGQGIRVVDAQNGATTEEGAFALSRPLQAGAFNYTLNRDNDEDWYLRSENAYRAEVPLYASMLTQAMDYDRILAGSRSHQTGVNGENNSVRFSIQGGHLGHDNNGGIARGATPESSGSYGLVRLEGDLLRTEVAGMSLTTGVYGAAGHSSVDVKDDDGSRAGTVRDDAGSLGGYLNLAHTSSGLWADIVAQGTRHSMKASSDNNDFRARGWGWLGSLETGLPFSITDNLMLEPQLQYTWQGVSLDDGQDNAGYVKFGHGSAQHMRAGFRLGSHNDMTFGEGTSSRAPLRDSAKHSVSELPVNWWVQPSVIRTFSSRGD…	466
VAEP_883.25	C4	25	MKRHLNTSYRLVWNHITGTLVVASELARSRGKRTGVALSLATATSVPALAADSVVQAGEIVNGGTLVNHDNQIVFGTTNGMTISTGLEYGPDNEANTGGQWVQDGGTASNTTISNGGLQFVGAGGKATDTIINEGGGQSLKGLALNTTLNGGEQWMHEGAIATGTVINDKGWQVVKPGAVATDTVVNTGAEGGPDAENGDTGQFVRGNAVRTTINKNGRQIVVATGVANTTVVYAGGDQTVHGHALDTTLNGGNQYVHNGGTTSDTVVNSDGWQIIKEGGLADFTTVNQKGKLQVNAGGTATNVTLKQGGALVTSTAATVLGSNRLGNFTVENGKADGVVLESGGRLDVLEGHSAQNTLVDDGGTLAVSAGGKATDVTMTSGGALIADSGATVEGTNAS…	946	MKRHLNTSYRLVWNHITGTLVVASELARSRGKRTGVALSLATATSVPALA	50	NTSYRLVWNHITGTLVVASELAR	23	ADSVVQAGEIVNGGTLVNHDNQIVFGTTNGMTISTGLEYGPDNEANTGGQWVQDGGTASNTTISNGGLQFVGAGGKATDTIINEGGGQSLKGLALNTTLNGGEQWMHEGAIATGTVINDKGWQVVKPGAVATDTVVNTGAEGGPDAENGDTGQFVRGNAVRTTINKNGRQIVVATGVANTTVVYAGGDQTVHGHALDTTLNGGNQYVHNGGTTSDTVVNSDGWQIIKEGGLADFTTVNQKGKLQVNAGGTATNVTLKQGGALVTSTAATVLGSNRLGNFTVENGKADGVVLESGGRLDVLEGHSAQNTLVDDGGTLAVSAGGKATDVTMTSGGALIADSGATVEGTNASGKFSIDGISGQASGLLLENGGSFTVNAGGQAGNTTVGYRGTLTLAAGGSL…	430	ADSVVQAGEIVNGGTLVNHDNQIVFGTTNGMTISTGLEYGPDNEANTGGQWVQDGGTASNTTISNGGLQFVGAGGKATDTIINEGGGQSLKGLALNTTLNGGEQWMHEGAIATGTVINDKGWQVVKPGAVATDTVVNTGAEGGPDAENGDTGQFVRGNAVRTTINKNGRQIVVATGVANTTVVYAGGDQTVHGHALDTTLNGGNQYVHNGGTTSDTVVNSDGWQIIKEGGLADFTTVNQKGKLQVNAGGTATNVT	255	LKQGGALVTSTAATVLGSNRLGNFTVENGKADGVVLESGGRLDVLEGHSAQNTLVDDGGTLAVSAGGKATDVTMTSGGALIADSG	85	ATVEGTNASGKFSIDGISGQASGLLLENGGSFTVNAGGQAGNTTVGYRGTLTLAAGGSLSGRTQLSKGASMVLNGDVVSTGDIVNAGEIR	90	AALSRAVAKSNSPVTFHKLTTSNLTGQGGTINMRVSLDGSNASDQLVINGGQATGKTWLAFTNVGNSNLGVATSGQGIRVVDAQNGATTEEGAFALSRPLQAGAFNYT	108	FDNQTTPDAALSRAVAKSNSPVTFHKLTTSNLTGQGGTINMRVSLDGSNASDQLVINGGQATGKTWLAFTNVGNSNLGVATSGQGIRVVDAQNGATTEEGAFALSRPLQAGAFNYTLNRDSDEDWYLRSENTYRAEVPLYASMLTQAMDYDRILAGSRSHQTGVSGENNSVRLSIQGGHLGHDNNGGIARGATPESSGSYGFVRLEGDLLRTEVAGMSLTTGVYGAAGHSSVEVKDDDGSRAGTVRDDAGSLGGYLNLVHTSSGLWADIVAQGTRHSMKASSDNNDFRARGWGWLGSLETGLPFSITDNLMLEPQLQYTWQGLSLDDGQDNAGYVKFGHGSAQHVRAGFRLGSHNDMTFGEGTSSRDTLRDSAKHSVRELPVNWWVQPSVIRTFSSRGD…	466
VAEP_1403.29	C4	29	MKRHLNTSYRLVWNHITGTLVVASELARSRGKRTGVAVALSLATATSVPTLAADSVVQAGETVSGGTLENHDNQIVFGTTNGITISTGLEYGPDNEANTGGQWVQDGGTASNTTISSGGLQFVGAGGKATDTIINEGGGQSLKGLALNTTLNGGEQWMHEGAIATGTVINDKGWQVVKPGAVATDTVVNTGAEGGPDAENGDTGQFVRGNAVRTTINKNGRQIVVATGVANTTVVYAGGDQTVHGHALDTTLNGGNQYVHNGGTASDTVVNSDGWQIIKEGGLADFTTVNQKGNLQVNAGGTATNVTLKQGGALVTSTAATVTGTNRLGNFSVENGMADNVVLENGGRLDVLEGHSARKTLVDDGGTLAVSAGGKATDVTMTSGGALIADSGATVEGTN…	948	MKRHLNTSYRLVWNHITGTLVVASELARSRGKRTGVAVALSLATATSVPTLA	52	NTSYRLVWNHITGTLVVASELAR	23	ADSVVQAGETVSGGTLENHDNQIVFGTTNGITISTGLEYGPDNEANTGGQWVQDGGTASNTTISSGGLQFVGAGGKATDTIINEGGGQSLKGLALNTTLNGGEQWMHEGAIATGTVINDKGWQVVKPGAVATDTVVNTGAEGGPDAENGDTGQFVRGNAVRTTINKNGRQIVVATGVANTTVVYAGGDQTVHGHALDTTLNGGNQYVHNGGTASDTVVNSDGWQIIKEGGLADFTTVNQKGNLQVNAGGTATNVTLKQGGALVTSTAATVTGTNRLGNFSVENGMADNVVLENGGRLDVLEGHSARKTLVDDGGTLAVSAGGKATDVTMTSGGALIADSGATVEGTNASGKFSIDGISGQASGLLLENGGSFTVNAGGQAGNTTVGHRGTLTLAAGGSL…	430	ADSVVQAGETVSGGTLENHDNQIVFGTTNGITISTGLEYGPDNEANTGGQWVQDGGTASNTTISSGGLQFVGAGGKATDTIINEGGGQSLKGLALNTTLNGGEQWMHEGAIATGTVINDKGWQVVKPGAVATDTVVNTGAEGGPDAENGDTGQFVRGNAVRTTINKNGRQIVVATGVANTTVVYAGGDQTVHGHALDTTLNGGNQYVHNGGTASDTVVNSDGWQIIKEGGLADFTTVNQKGNLQVNAGGTATNVT	255	LKQGGALVTSTAATVTGTNRLGNFSVENGMADNVVLENGGRLDVLEGHSARKTLVDDGGTLAVSAGGKATDVTMTSGGALIADSG	85	ATVEGTNASGKFSIDGISGQASGLLLENGGSFTVNAGGQAGNTTVGHRGTLTLAAGGSLSGRTQLSKGASMVLNGDVVSTGDIVNAGEIH	90	AALSRAVAKSNSPVTFHKLTTTNLTGQGGTINMRVSLDGSNASDQLVINGGQATGKTWLAFTNVGNSNLGVATSGQGIRVVDAQNGATTEEGAFALSRPLQAGAFNYTL	109	FDNQTTQEAALSRAVAKSNSPVTFHKLTTTNLTGQGGTINMRVSLDGSNASDQLVINGGQATGKTWLAFTNVGNSNLGVATSGQGIRVVDAQNGATTEEGAFALSRPLQAGAFNYTLNRDSDEDWYLRSENAYRAEVPLYASMLTQAMDYDRILAGSRSHQTGVNGENNSVRLSIQGGHLGHDNNGGIARGATPESSGSYGFVRLEGDLLRTEVAGMSLTTGVYGAAGHSSVDVKDDDGSRAGTVRDDAGSLGGYLNLVHTSSGLWADIVAQGTRHSMKASSDNNDFRARGWGWLGSLETGLPFSITDNLMLEPQLQYTWQGLSLDDGQDNAGYVKFGHGSAQHVRAGFRLGSHNDMTFGEGTSSRAPLRDSAKHSVSELPVNWWVQPSVIRTFSSRGD…	466
VAEP_1459.33	C4	33	MKRHLNTSYRLVWNHITGTLVVASELARSRGKRAGVAVALSLATATSVPALAADSVVQAGEIVNGGTLVNHDNQIVFGTTNGITISTGLEYGPDNEANTGGQWVQDGGTANNTTISSGGLQFVGAGGKATDTIINEGGGQSLKGLALNTMLNGGEQWMHEGAIATGTVINDKGWQVVKPGAVATDTVVNTGAEGGPDAENADTGQFVRGDAVRTTINKNGRQIVVATGVANTTVVYAGGDQTVHGHALDTTLNGGNQYVHNGGTTSDTVVNSDGWQIIKEGGLADFTTVNQKGKLQVNAGGTATNVTLKQGGALVTSTAATVTGTNRLGHFSVGNGMADNVVLENGGRLDVQEGHSAWKTLVDDGGTLAVSAGGKATDVTMTSGGALIADSGATVEGTN…	948	MKRHLNTSYRLVWNHITGTLVVASELARSRGKRAGVAVALSLATATSVPALA	52	NTSYRLVWNHITGTLVVASELAR	23	ADSVVQAGEIVNGGTLVNHDNQIVFGTTNGITISTGLEYGPDNEANTGGQWVQDGGTANNTTISSGGLQFVGAGGKATDTIINEGGGQSLKGLALNTMLNGGEQWMHEGAIATGTVINDKGWQVVKPGAVATDTVVNTGAEGGPDAENADTGQFVRGDAVRTTINKNGRQIVVATGVANTTVVYAGGDQTVHGHALDTTLNGGNQYVHNGGTTSDTVVNSDGWQIIKEGGLADFTTVNQKGKLQVNAGGTATNVTLKQGGALVTSTAATVTGTNRLGHFSVGNGMADNVVLENGGRLDVQEGHSAWKTLVDDGGTLAVSAGGKATDVTMTSGGALIADSGATVEGTNASGKFSIDGISGQASGLLLENGGSFTVNAGGQAGNTTVGHRGTLTLAAGGSL…	430	ADSVVQAGEIVNGGTLVNHDNQIVFGTTNGITISTGLEYGPDNEANTGGQWVQDGGTANNTTISSGGLQFVGAGGKATDTIINEGGGQSLKGLALNTMLNGGEQWMHEGAIATGTVINDKGWQVVKPGAVATDTVVNTGAEGGPDAENADTGQFVRGDAVRTTINKNGRQIVVATGVANTTVVYAGGDQTVHGHALDTTLNGGNQYVHNGGTTSDTVVNSDGWQIIKEGGLADFTTVNQKGKLQVNAGGTATNVT	255	LKQGGALVTSTAATVTGTNRLGHFSVGNGMADNVVLENGGRLDVQEGHSAWKTLVDDGGTLAVSAGGKATDVTMTSGGALIADSG	85	ATVEGTNASGKFSIDGISGQASGLLLENGGSFTVNAGGQAGNTTVGHRGTLTLAAGGSLSGRTQLSKGASMVLNGDVVSTGDIVNAGEIH	90	AALSRAAAKGDSPVTFHKLTTSNLTGQGGTINMRVRLDGSNASDQLVINGGQATGKTWLAFTNVGNSNLGVATSGQGIRVVDAQNGATTEEGAFALSRPLQAGAFNYTL	109	FDNQTTPDAALSRAAAKGDSPVTFHKLTTSNLTGQGGTINMRVRLDGSNASDQLVINGGQATGKTWLAFTNVGNSNLGVATSGQGIRVVDAQNGATTEEGAFALSRPLQAGAFNYTLNRDSDEDWYLRSENAYRAEVPLYASMLTQAMDYDRILAGSRSHQTGVNGENNSVRLSIQGGHLGHDNNGGIARGATPESSGSYGFVRLEGDLMRTEVAGMSVTAGIYGAAGHSSVDVKDDDGSRAGTVRDDAGSLGGYLNLTHTSSGLWADIVALGSRHSMKASTDNNDFRARGWGWLGSLETGLPFSITDNLMLEPQLQYTWQGLSLDDGKDNAGYVKFGHGSAQHVRAGFRLGSHNDMTFGEGTSSRAPLRDSAKHSVSELPVNWWVQPSVIRTFSSRGD…	466
VAEP_162.73	C4	73	MKRHLNTSYRLVWNHITGTLVVASELARSRGKRAGVAVALSLAAVTSVPALAADTVVQAGETVSGGTLTNHDNQIVFGTANGMTISTGLEYGPDNEANTGGQWVQDGGTANNTTISSGGLQFVGAGGKATDTIINEGGGQSLKGLALNTTLNGGEQWMHEGAIATGTVINDKGWQVVKPGAVATDTVVNTGAEGGPDAENGDTGQFVRGNAVRTTINKNGRQIVAAEGAANTTVVYAGGDQTVHGHALDTTLNGGYQYVHNGGTASDTVVNSDGWQIVKEGGLADFTTVNQKGKLQVNAGGTATNVTLKQGGALVTSTAATVTGSNRLGNFTVENGKADGVVLESGGRLDVLESHSAQNILVDDGGTLAVSAGGKATDVTMTSGGALIADSGATVEGTN…	948	MKRHLNTSYRLVWNHITGTLVVASELARSRGKRAGVAVALSLAAVTSVPALA	52	NTSYRLVWNHITGTLVVASELAR	23	ADTVVQAGETVSGGTLTNHDNQIVFGTANGMTISTGLEYGPDNEANTGGQWVQDGGTANNTTISSGGLQFVGAGGKATDTIINEGGGQSLKGLALNTTLNGGEQWMHEGAIATGTVINDKGWQVVKPGAVATDTVVNTGAEGGPDAENGDTGQFVRGNAVRTTINKNGRQIVAAEGAANTTVVYAGGDQTVHGHALDTTLNGGYQYVHNGGTASDTVVNSDGWQIVKEGGLADFTTVNQKGKLQVNAGGTATNVTLKQGGALVTSTAATVTGSNRLGNFTVENGKADGVVLESGGRLDVLESHSAQNILVDDGGTLAVSAGGKATDVTMTSGGALIADSGATVEGTNASGKFSIDGISGQASDLLLENGGSFTVNAGGQACNTTVGHRGTLTLAAGGSL…	430	ADTVVQAGETVSGGTLTNHDNQIVFGTANGMTISTGLEYGPDNEANTGGQWVQDGGTANNTTISSGGLQFVGAGGKATDTIINEGGGQSLKGLALNTTLNGGEQWMHEGAIATGTVINDKGWQVVKPGAVATDTVVNTGAEGGPDAENGDTGQFVRGNAVRTTINKNGRQIVAAEGAANTTVVYAGGDQTVHGHALDTTLNGGYQYVHNGGTASDTVVNSDGWQIVKEGGLADFTTVNQKGKLQVNAGGTATNVT	255	LKQGGALVTSTAATVTGSNRLGNFTVENGKADGVVLESGGRLDVLESHSAQNILVDDGGTLAVSAGGKATDVTMTSGGALIADSG	85	ATVEGTNASGKFSIDGISGQASDLLLENGGSFTVNAGGQACNTTVGHRGTLTLAAGGSLSGRTQLSKGASMVLNGDVVSTGDIVNAGEIY	90	AVLSRAVAKGNAPVTFHKLTTSNLTGQGGTINMRVRLDGSNASDQLVINGGQATGKTWLAFTNVGNSNLGVATSGQGIRVVDAQNGATTEEGAFALSRPLQAGAFNYTL	109	FDNQTTPDAVLSRAVAKGNAPVTFHKLTTSNLTGQGGTINMRVRLDGSNASDQLVINGGQATGKTWLAFTNVGNSNLGVATSGQGIRVVDAQNGATTEEGAFALSRPLQAGAFNYTLNRDSDEDWYLRSEHAYRAEVPLYASMLTQAMDYDRILAGSRSHQTSVSGENNSVRLSIQGGHLGHDNNGGIARGATPESSGSYGLVRLEGDLLRTEVAGMSLTTGVYGAAGHSSVDVKDDDGSRAGTVRDDAGSLGGYLNLTHTSSGLWADIVAQGTRHSMKASSDNNDFRARGWGWLGSLETGLPFSITDNLMLEPQLQYTWQGLSLDDGQDNAGYVKFGHGSAQHVRAGFRLGSHNDMSFGEGTSSRDTLRDSAKHSVSELPVNWWVQPSVIRTFSSRGD…	466
VAEP_166.76	C4	76	MKRHLNTSYRLVWNHITGTLVVASELARSRGKRTGVAVALSLAAVTSLPALAADTVVQAGETVNGGTLENHDNQIVFGTANGMTISTGLEYGPDNEANTGGQWVQDGGTASNTAISSGGLQFVGAGGKATDTIINEGGGQSLKGLALNTTLNGGEQWMHEGAIATGTVINDKGWQVVKPGAVATDTVVNTGAEGGPDAENGDTGQFVRGNAVRTTINENGRQIVATEGTANTTVVYAGGDQTVHGYALDTTLNGGNQYVHNGGTASDTVVNSNGWQIIKEGGLADFTTVNQKGKLQVNAGGTATNVTLKQGGALVTSTAATVTGSNRLGNFTVENGNADGVVLESGGRLDVLEGHSAWKTLVDDGGTLAVSAGGKATDVTMTSGSALIADSGATVEGTN…	948	MKRHLNTSYRLVWNHITGTLVVASELARSRGKRTGVAVALSLAAVTSLPALA	52	NTSYRLVWNHITGTLVVASELAR	23	ADTVVQAGETVNGGTLENHDNQIVFGTANGMTISTGLEYGPDNEANTGGQWVQDGGTASNTAISSGGLQFVGAGGKATDTIINEGGGQSLKGLALNTTLNGGEQWMHEGAIATGTVINDKGWQVVKPGAVATDTVVNTGAEGGPDAENGDTGQFVRGNAVRTTINENGRQIVATEGTANTTVVYAGGDQTVHGYALDTTLNGGNQYVHNGGTASDTVVNSNGWQIIKEGGLADFTTVNQKGKLQVNAGGTATNVTLKQGGALVTSTAATVTGSNRLGNFTVENGNADGVVLESGGRLDVLEGHSAWKTLVDDGGTLAVSAGGKATDVTMTSGSALIADSGATVEGTNASGKFSIDGTSGQASGLLLENGGSFTVNAGGQAGNTTVGHRGTLTLAAGGSL…	430	ADTVVQAGETVNGGTLENHDNQIVFGTANGMTISTGLEYGPDNEANTGGQWVQDGGTASNTAISSGGLQFVGAGGKATDTIINEGGGQSLKGLALNTTLNGGEQWMHEGAIATGTVINDKGWQVVKPGAVATDTVVNTGAEGGPDAENGDTGQFVRGNAVRTTINENGRQIVATEGTANTTVVYAGGDQTVHGYALDTTLNGGNQYVHNGGTASDTVVNSNGWQIIKEGGLADFTTVNQKGKLQVNAGGTATNVT	255	LKQGGALVTSTAATVTGSNRLGNFTVENGNADGVVLESGGRLDVLEGHSAWKTLVDDGGTLAVSAGGKATDVTMTSGSALIADSG	85	ATVEGTNASGKFSIDGTSGQASGLLLENGGSFTVNAGGQAGNTTVGHRGTLTLAAGGSLSGRTQLSKGASMVLNGDVVSTGDIVNAGEIR	90	AALSRAVAKGDSPVTFHKLTTSNLTGQGGTINMRVRLDGSNASDQLVINGGQATGKTWLAFTNVGNSNLGVATSGQGIRVVDAQNGATTEEGAFALSRPLQAGAFNYTL	109	FDNQTTPDAALSRAVAKGDSPVTFHKLTTSNLTGQGGTINMRVRLDGSNASDQLVINGGQATGKTWLAFTNVGNSNLGVATSGQGIRVVDAQNGATTEEGAFALSRPLQAGAFNYTLNRDSDESWYLRSENAYRAEVPLYASMLTQAMDYDRILAGSRSHQTGVNDENNSVRLSIQGGHLGHDNNGGIARGVTPESSGSYGFVRLEGDLLRTEVAGMSVTAGVYGAAGHSSVDVKDDDGSRAGTVRDDAGSLGGYLNLVHTSSGLWADIVAQGTRHSMKASSDNNDFRARGWGWLGSLETGLPFSITDNLMLEPQLQYTWQGLSLDDGQDNAGYVKFGHGSAQHVRAGFRLGSHNDMNFGKGTSSRDTLHDSAKHSVRELPVNWWVQPSVIRTFSSRGD…	466
VAEP_245.80	C4	80	MKRHLNTSYRLVWNHITGTLVVASELAHSRGKRTGVAVALSLAAVTSVPALAADTVVQAGETVSGGTLVNHDNQIVFGTTNGMTISTGLEYGPDNEANTGGQWVQDGGTASNTTISSGGLQFVGAGGKATDTIINEGGGQSLKGLALNTTLNGGEQWMHEGAIATGTVINDKGWQVVKPGAVATDTVVNTGAEGGPDAENADTGQFVRGDAVRTTINKNGRQIVVATGVANTTVVYAGGDQTVHGHALDTTLNGGNQYVHNGGTTSDTVVNSDGWQIIKEGGLADFTTVNQKGKLQVNAGGTATNVTLKQGGALVTSTAATVTGTNRLGHFSVGNGMADNVVLENGGRLDVLEGHSAWKTLVDDGGTLAVSAGGKATGVTMTSGGALIADSGATVEGTN…	948	MKRHLNTSYRLVWNHITGTLVVASELAHSRGKRTGVAVALSLAAVTSVPALA	52	NTSYRLVWNHITGTLVVASELAH	23	ADTVVQAGETVSGGTLVNHDNQIVFGTTNGMTISTGLEYGPDNEANTGGQWVQDGGTASNTTISSGGLQFVGAGGKATDTIINEGGGQSLKGLALNTTLNGGEQWMHEGAIATGTVINDKGWQVVKPGAVATDTVVNTGAEGGPDAENADTGQFVRGDAVRTTINKNGRQIVVATGVANTTVVYAGGDQTVHGHALDTTLNGGNQYVHNGGTTSDTVVNSDGWQIIKEGGLADFTTVNQKGKLQVNAGGTATNVTLKQGGALVTSTAATVTGTNRLGHFSVGNGMADNVVLENGGRLDVLEGHSAWKTLVDDGGTLAVSAGGKATGVTMTSGGALIADSGATVEGTNASGKFSIDGISGQASGLLLENGGSFTVNAGGQAGNTTVGHRGTLTLAAGGSL…	430	ADTVVQAGETVSGGTLVNHDNQIVFGTTNGMTISTGLEYGPDNEANTGGQWVQDGGTASNTTISSGGLQFVGAGGKATDTIINEGGGQSLKGLALNTTLNGGEQWMHEGAIATGTVINDKGWQVVKPGAVATDTVVNTGAEGGPDAENADTGQFVRGDAVRTTINKNGRQIVVATGVANTTVVYAGGDQTVHGHALDTTLNGGNQYVHNGGTTSDTVVNSDGWQIIKEGGLADFTTVNQKGKLQVNAGGTATNVT	255	LKQGGALVTSTAATVTGTNRLGHFSVGNGMADNVVLENGGRLDVLEGHSAWKTLVDDGGTLAVSAGGKATGVTMTSGGALIADSG	85	ATVTGTNRLGHFSVGNGMADNVVLENGGRLDVLEGHSAWKTLVDDGGTLAVSAGGKATGVTMTSGGALIADSGATVEGTNASGKFSIDGISGQASGLLLENGGSFTVNAGGQAGNTTVGHRGTLTLAAGGSLSGRTQLSKGASMVLNGDVVSTGDIVNAGEIR	163	AALSRAVAKGDSPVTFHKLTTSNLTGQGGTINMRVRLDGSNASDQLVINGGQATGKTWLAFTNVGNSNLGVATSGQGIRVVDAQNGATTEEGAFALSRPLQAGAFNYTL	109	FDNQTTPDAALSRAVAKGDSPVTFHKLTTSNLTGQGGTINMRVRLDGSNASDQLVINGGQATGKTWLAFTNVGNSNLGVATSGQGIRVVDAQNGATTEEGAFALSRPLQAGAFNYTLNRDSDEDWYLRSENAYRAEVPLYASMLTQAMDYDRILAGSRSHQTGVSGENNSVRLSIQGGHLGHDNNGGIARGATPESNGSYGFVRLEGDLLRTEVAGMSVTAGVYGVAGHSSVDVKDDDGSRAGTVRDDAGSLGGYLNLVHTSSGLWADIVAQGTRHSMKASSDNNDFRARGWGWLGSLETGLPFSITDNLMLEPQLQYTWQGLSLDDGQDNAGYVKFGHGSAQHVRAGFRLGSHHDMNFGKGTSSRDTLRGSAKHSVRELPVNWWVQPSVIRTFSSRGD…	466
VAEP_279.89	C4	89	MKRHLNTSYRLVWNHITGTLVVASELARSRGKRAGVAVALSLAAVTSVPALAADTVVQAGETVSGGTLTNHDNQIVFGTANGMTISTGLEYGPDNEANTGGQWVQDGGTANNTTISSGGLQFVGAGGKATDTIINEGGGQSLKGLALNTTLNGGEQWMHEGAIATGTVINDKGWQVVKPGAVATDTVVNTGAEGGPDAENGDTGQFVRGNAVRTTINKNGRQIVAAEGTANTTVVYAGGDQTVHGHALDTTLNGGYQYVHNGGTASDTVVNSDGWQIVKEGGLADFTTVNQKGKLQVNAGGTATNVTLKQGGALVTSTAATVTGSNRLGNFTVENGKADGVVLESGGRLDVLEGHSAQKTRVDDGGTLAVSAGGKATGVTMTSGGALIADSGATVEGTN…	948	MKRHLNTSYRLVWNHITGTLVVASELARSRGKRAGVAVALSLAAVTSVPALA	52	NTSYRLVWNHITGTLVVASELAR	23	ADTVVQAGETVSGGTLTNHDNQIVFGTANGMTISTGLEYGPDNEANTGGQWVQDGGTANNTTISSGGLQFVGAGGKATDTIINEGGGQSLKGLALNTTLNGGEQWMHEGAIATGTVINDKGWQVVKPGAVATDTVVNTGAEGGPDAENGDTGQFVRGNAVRTTINKNGRQIVAAEGTANTTVVYAGGDQTVHGHALDTTLNGGYQYVHNGGTASDTVVNSDGWQIVKEGGLADFTTVNQKGKLQVNAGGTATNVTLKQGGALVTSTAATVTGSNRLGNFTVENGKADGVVLESGGRLDVLEGHSAQKTRVDDGGTLAVSAGGKATGVTMTSGGALIADSGATVEGTNASGKFSIDGISGQASGLLLENGGSFTVNAGGQASNTTVGHRGTLMLAAGGSL…	430	ADTVVQAGETVSGGTLTNHDNQIVFGTANGMTISTGLEYGPDNEANTGGQWVQDGGTANNTTISSGGLQFVGAGGKATDTIINEGGGQSLKGLALNTTLNGGEQWMHEGAIATGTVINDKGWQVVKPGAVATDTVVNTGAEGGPDAENGDTGQFVRGNAVRTTINKNGRQIVAAEGTANTTVVYAGGDQTVHGHALDTTLNGGYQYVHNGGTASDTVVNSDGWQIVKEGGLADFTTVNQKGKLQVNAGGTATNVT	255	LKQGGALVTSTAATVTGSNRLGNFTVENGKADGVVLESGGRLDVLEGHSAQKTRVDDGGTLAVSAGGKATGVTMTSGGALIADSG	85	ATVEGTNASGKFSIDGISGQASGLLLENGGSFTVNAGGQASNTTVGHRGTLMLAAGGSLSGRTQLSKGASMVLNGDVVSTGDIVNAGEIH	90	AALSRAVAKGVSPVTFHKLTTSNLTGQGGTINMRVRLDGSNASDQLVINGGQATGKTWLAFTNVGNSNLGVVTSGQGIRVVDAQNGATTEEGAFALSRPLQAGAFNYTL	109	FDNQTTPDAALSRAVAKGVSPVTFHKLTTSNLTGQGGTINMRVRLDGSNASDQLVINGGQATGKTWLAFTNVGNSNLGVVTSGQGIRVVDAQNGATTEEGAFALSRPLQAGAFNYTLNRDSDEDWYLRSENAYRAEVPLYASMLTQAMDYDRILAGSRSHQTGVNGENNSVRLSIQGGHLGHDNNGGIARGATPESSGSYGFVRLEGDLLRTEVAGMSLTTGVYGAAGHSSVDVKDDGGSRAGTVRDDAGSLGGYLNLVHTSSGLWADIVAQGTRHSMKASSDNNDFRARGWGWLGSLETGLPFSITDNLMLEPQLQYTWQGLSLDDGQDNAGYVKFGHGSAQHVRAGFRLGSHNDMTFGEGTSSRDTLRDSAKHSVRELPVNWWVQPSVIRTFSSRGA…	466
VAEP_1682.111	C4	111	MKRHLNTSYRLVWNHITGTLVVASELARSRGKRTGVALALSLATATSVPALAADSVVQAGEIVNGGTLVNHDNQIVFGTTNGITISTGLEYGPDNEANTGGQWVQDGGTASNTTISSGGLQFVGAGGKATDTIINEGGGQSLKGLALNTTLNGGEQWMHEGAIATGTVINEKGWQVVKPGAVATDTVVNTGAEGGPDAENADTGQFVRGDAVRTTINKNGRQIVVATGVANTTVVYAGGDQTVHGHALDTTLNGGYQYVHNGGTASDTVVNSDGWQIIKEGGLADFTTVNQKGKLQVNAGGTATNVTLTQGGALVTSTAATVTGSNRLGNFTVENGKADGVVLESGGRLDVLEGHSAWKTLVDDGGTLAVSAGGKATDVTMTSGGALIADSGATVEGTN…	948	MKRHLNTSYRLVWNHITGTLVVASELARSRGKRTGVALALSLATATSVPALA	52	NTSYRLVWNHITGTLVVASELAR	23	ADSVVQAGEIVNGGTLVNHDNQIVFGTTNGITISTGLEYGPDNEANTGGQWVQDGGTASNTTISSGGLQFVGAGGKATDTIINEGGGQSLKGLALNTTLNGGEQWMHEGAIATGTVINEKGWQVVKPGAVATDTVVNTGAEGGPDAENADTGQFVRGDAVRTTINKNGRQIVVATGVANTTVVYAGGDQTVHGHALDTTLNGGYQYVHNGGTASDTVVNSDGWQIIKEGGLADFTTVNQKGKLQVNAGGTATNVTLTQGGALVTSTAATVTGSNRLGNFTVENGKADGVVLESGGRLDVLEGHSAWKTLVDDGGTLAVSAGGKATDVTMTSGGALIADSGATVEGTNASGKFSIDGTSGQASGLLLENGGSFTVNAGGLASNTTVGHRGTLTLAAGGSL…	430	ADSVVQAGEIVNGGTLVNHDNQIVFGTTNGITISTGLEYGPDNEANTGGQWVQDGGTASNTTISSGGLQFVGAGGKATDTIINEGGGQSLKGLALNTTLNGGEQWMHEGAIATGTVINEKGWQVVKPGAVATDTVVNTGAEGGPDAENADTGQFVRGDAVRTTINKNGRQIVVATGVANTTVVYAGGDQTVHGHALDTTLNGGYQYVHNGGTASDTVVNSDGWQIIKEGGLADFTTVNQKGKLQVNAGGTATNVT	255	LTQGGALVTSTAATVTGSNRLGNFTVENGKADGVVLESGGRLDVLEGHSAWKTLVDDGGTLAVSAGGKATDVTMTSGGALIADSG	85	ATVEGTNASGKFSIDGTSGQASGLLLENGGSFTVNAGGLASNTTVGHRGTLTLAAGGSLSGRTQLSKGASMVLNGDVVSTGDIVNAGEIH	90	AALSRAVAKSNSPVTFHKLTTTNLTGQGGTINMRVSLDGSNASDQLVIDGGQATGKTWLAFTNVGNSNLGVATSGQGIRVVDAQNGATTEEGAFALSRPLQAGAFNYT	108	FDNQTTQEAALSRAVAKSNSPVTFHKLTTTNLTGQGGTINMRVSLDGSNASDQLVIDGGQATGKTWLAFTNVGNSNLGVATSGQGIRVVDAQNGATTEEGAFALSRPLQAGAFNYTLNRDSDEDWYLRSENAYRAEVPLYASMLTQAMDYDRILAGSRSHQTGVNGENNSVRLSIQGGHLGHDNNGGIARGATPESSGSYGFVRLEGDLLRTEVAGMSLTTGVYGAAGHSSVDVKDDDGSRAGTVRDDAGSLGGYLNLVHTSSGLWADIVAQGTRHSMKASSDNNDFRARGWGWLGSLETGLPFSITDNLMLEPQLQYTWQGLSLDDGQDNAGYVKFGHGSAQHVRAGFRLGSHNDMNFGKGTSSRDTLRDSAKHSVRELPVNWWVQPSVIRTFSSRGD…	466
VAEP_2087.126	C4	126	MKRHLNTSYRLVWNHITGTLVVASELARSRGKRTGVALALSLATATSVPALAADSVVQAGEIVNGGTLVNHDNQIVFGTTNGITISTGLEYGPDNEANTGGQWVQDGGTASNTTISSGGLQFVGAGGKATDTIINEGGGQSLKGLALNTTLNGGEQWMHEGAIATGTVINDKGWQVVKPGAVATDTVVNTGAEGGPDAENADTGQFVRGNAVRTTINKNGRQIVAVEGTANTTVVYAGGDQTVHGHALDTTLNGGYQYVHNGGTASDTVVNSDGWQIVKEGGLADFTTVNQKGKLQVNAGGTATNVTLKQGGALVTSTAATVTGTNRLGHFSVGNGMADNVVLENGGRLDVLEGHSAWKTLVDDGGTLAVSAGGKATDVTMTSGGALIADSGATVEGTN…	948	MKRHLNTSYRLVWNHITGTLVVASELARSRGKRTGVALALSLATATSVPALA	52	NTSYRLVWNHITGTLVVASELAR	23	ADSVVQAGEIVNGGTLVNHDNQIVFGTTNGITISTGLEYGPDNEANTGGQWVQDGGTASNTTISSGGLQFVGAGGKATDTIINEGGGQSLKGLALNTTLNGGEQWMHEGAIATGTVINDKGWQVVKPGAVATDTVVNTGAEGGPDAENADTGQFVRGNAVRTTINKNGRQIVAVEGTANTTVVYAGGDQTVHGHALDTTLNGGYQYVHNGGTASDTVVNSDGWQIVKEGGLADFTTVNQKGKLQVNAGGTATNVTLKQGGALVTSTAATVTGTNRLGHFSVGNGMADNVVLENGGRLDVLEGHSAWKTLVDDGGTLAVSAGGKATDVTMTSGGALIADSGATVEGTNASGKFSIDGISGQASGLLLENGGSFTVNAGGQAGNTTVGHRGTLTLAAGGSL…	430	ADSVVQAGEIVNGGTLVNHDNQIVFGTTNGITISTGLEYGPDNEANTGGQWVQDGGTASNTTISSGGLQFVGAGGKATDTIINEGGGQSLKGLALNTTLNGGEQWMHEGAIATGTVINDKGWQVVKPGAVATDTVVNTGAEGGPDAENADTGQFVRGNAVRTTINKNGRQIVAVEGTANTTVVYAGGDQTVHGHALDTTLNGGYQYVHNGGTASDTVVNSDGWQIVKEGGLADFTTVNQKGKLQVNAGGTATNVT	255	LKQGGALVTSTAATVTGTNRLGHFSVGNGMADNVVLENGGRLDVLEGHSAWKTLVDDGGTLAVSAGGKATDVTMTSGGALIADSG	85	ATVEGTNASGKFSIDGISGQASGLLLENGGSFTVNAGGQAGNTTVGHRGTLTLAAGGSLSGRTQLSKGASMVLNGDVVSTGDIVNAGEIH	90	AALSRAVAKGDSPVTFHKLTTNNLTGQGGTINMRVRLDGSNASDQLVINGGQATGKTWLAFTNVGNSNLGVATTGQGIRVVDAQNGATTEEGAFALSRPLQAGAFNYTL	109	FDNQTTPDAALSRAVAKGDSPVTFHKLTTNNLTGQGGTINMRVRLDGSNASDQLVINGGQATGKTWLAFTNVGNSNLGVATTGQGIRVVDAQNGATTEEGAFALSRPLQAGAFNYTLNRDSDEDWYLRSENAYRAEVPLYTSMLTQAMDYDRILAGSRSHQTGVNGENNSVRLSIQGGHLGHDNNGGIARGATPESSGSYGFVRLEGDLLRTEVAGMSLTTGVYGAAGHSSVDVKDDDGSRAGTVRDDAGSLGGYLNLTHTSSGLWADIVAQGTRHSMKASSDNNNFRARGWGWLGSLESGLPFSITDNLMLEPQLQYTWQGLSLDDGQDNAGYVKFGHGSAQHVRAGFRLGSHNDMTFGEGTSSRAPLRDSAKHSVSELPVNWWVQPSVIRTFSSRGD…	465
VAEP_2113.128	C4	128	MKRHLNTSYRLVWNHITGTLVVASELARSRGKRAGVAVALSLAAVTSVPALAADTVVQAGETVSGGTLTNHDNQIVFGTANGMTISTGLEYGPDNEANTGGQWVQDGGTANNTTISSGGLQFVGAGGKATDTIINEGGGQSLKGLALNTTLNGGEQWMHEGAIATGTVINDKGWQVVKPGAVATDTVVNTGAEGGPDAENGDTGQFVRGDAVRTTINENGRQIVAAEGTANTTVVYAGGDQTVHGHALDTTLNGGYQYVHNGGTASDTVVNSDGWQIIKEGGLADFTTVNQKGKLQVNAGGTATNVTLKQGGALVTSTAATVLGSNRLGNFTVENGKADGVVLESGGRLDVLEGHSSWKTLVDDGGTLAVSAGGKATDVTMTSGGALIADSGATVEGTN…	948	MKRHLNTSYRLVWNHITGTLVVASELARSRGKRAGVAVALSLAAVTSVPALA	52	NTSYRLVWNHITGTLVVASELAR	23	ADTVVQAGETVSGGTLTNHDNQIVFGTANGMTISTGLEYGPDNEANTGGQWVQDGGTANNTTISSGGLQFVGAGGKATDTIINEGGGQSLKGLALNTTLNGGEQWMHEGAIATGTVINDKGWQVVKPGAVATDTVVNTGAEGGPDAENGDTGQFVRGDAVRTTINENGRQIVAAEGTANTTVVYAGGDQTVHGHALDTTLNGGYQYVHNGGTASDTVVNSDGWQIIKEGGLADFTTVNQKGKLQVNAGGTATNVTLKQGGALVTSTAATVLGSNRLGNFTVENGKADGVVLESGGRLDVLEGHSSWKTLVDDGGTLAVSAGGKATDVTMTSGGALIADSGATVEGTNASGKFSIDGISGQASDLLLENGGSFTVNAGGQACNTTVGHRGTLTLAAGGSL…	430	ADTVVQAGETVSGGTLTNHDNQIVFGTANGMTISTGLEYGPDNEANTGGQWVQDGGTANNTTISSGGLQFVGAGGKATDTIINEGGGQSLKGLALNTTLNGGEQWMHEGAIATGTVINDKGWQVVKPGAVATDTVVNTGAEGGPDAENGDTGQFVRGDAVRTTINENGRQIVAAEGTANTTVVYAGGDQTVHGHALDTTLNGGYQYVHNGGTASDTVVNSDGWQIIKEGGLADFTTVNQKGKLQVNAGGTATNVT	255	LKQGGALVTSTAATVLGSNRLGNFTVENGKADGVVLESGGRLDVLEGHSSWKTLVDDGGTLAVSAGGKATDVTMTSGGALIADSG	85	ATVEGTNASGKFSIDGISGQASDLLLENGGSFTVNAGGQACNTTVGHRGTLTLAAGGSLSGRTQLSKGASMVLNGDVVSTGDIVNAGEIY	90	AVLSRAVAKGNAPVTFHKLTTSNLTGQGGTINMRVRLDGSNASDQLVINGGQATGKTWLAFTNVGNSNLGVATSGQGIRVVDAQNGATTEEGAFALSRPLQAGAFNYTL	109	FDNQTTPDAVLSRAVAKGNAPVTFHKLTTSNLTGQGGTINMRVRLDGSNASDQLVINGGQATGKTWLAFTNVGNSNLGVATSGQGIRVVDAQNGATTEEGAFALSRPLQAGAFNYTLNRDSDEDWYLRSEHAYRAEVPLYASMLTQAMDYDRILAGSRSHQTSVSGENNSVRLSIQGGHLGHDNNGGIARGATPESSGSYGLVRLEGDLLRTEVAGMSLTTGVYGAAGHSSVDVKDDDGSRAGTVRDDAGSLGGYLNLTHTSSGLWADIVAQGTRHSMKASSDNNDFRARGWGWLGSLETGLPFSITDNLMLEPQLQYTWQGLSLDDGQDNAGYVKFGHGSAQHVRAGFRLGSHNDMSFGEGTSSRDTLRDSAKHSVSELPVNWWVQPSVIRTFSSRGD…	466
VAEP_2394.133	C4	133	MKRHLNTSYRLVWNHITGTLVVASELARSRGKCAGVAVALSLAAVTSVPALAADTVVQAGETMSGGTLTNHDNQIVFGTTNGMTISTGLEYGPDNEANTGGQWVQDGGTASSTAISSGGLQFVGAGGKATDTIINEGGGQSLKGLALNTTLNGGEQWMHEGAIATGTVINDKGWQVVKPGAVATDTVVNTGAEGGPDAENGDTGQFVRGNAVRTTINKNGRQIVAAEGTANTTVVYAGGDQTVHGYALDTTLNGGNQYVHNGGTASDTVVNSDGWQIVKEGGLADFTTVNQKGKLQVNAGGTATNVTLKQGGALVTSTAATVLGSNRLGNFTVENGKADGVVLESGGRLDVLEGHSAQKTRVDDGGTLAVSAGGKATDVTMTSGSALIADSGATVEGTN…	948	MKRHLNTSYRLVWNHITGTLVVASELARSRGKCAGVAVALSLAAVTSVPALA	52	NTSYRLVWNHITGTLVVASELAR	23	ADTVVQAGETMSGGTLTNHDNQIVFGTTNGMTISTGLEYGPDNEANTGGQWVQDGGTASSTAISSGGLQFVGAGGKATDTIINEGGGQSLKGLALNTTLNGGEQWMHEGAIATGTVINDKGWQVVKPGAVATDTVVNTGAEGGPDAENGDTGQFVRGNAVRTTINKNGRQIVAAEGTANTTVVYAGGDQTVHGYALDTTLNGGNQYVHNGGTASDTVVNSDGWQIVKEGGLADFTTVNQKGKLQVNAGGTATNVTLKQGGALVTSTAATVLGSNRLGNFTVENGKADGVVLESGGRLDVLEGHSAQKTRVDDGGTLAVSAGGKATDVTMTSGSALIADSGATVEGTNASGKFSIDGISGQASGLLLENGGSFTVNAGGQAGNTTVGHRGTLTLAAGGSL…	430	ADTVVQAGETMSGGTLTNHDNQIVFGTTNGMTISTGLEYGPDNEANTGGQWVQDGGTASSTAISSGGLQFVGAGGKATDTIINEGGGQSLKGLALNTTLNGGEQWMHEGAIATGTVINDKGWQVVKPGAVATDTVVNTGAEGGPDAENGDTGQFVRGNAVRTTINKNGRQIVAAEGTANTTVVYAGGDQTVHGYALDTTLNGGNQYVHNGGTASDTVVNSDGWQIVKEGGLADFTTVNQKGKLQVNAGGTATNVT	255	LKQGGALVTSTAATVLGSNRLGNFTVENGKADGVVLESGGRLDVLEGHSAQKTRVDDGGTLAVSAGGKATDVTMTSGSALIADSG	85	ATVEGTNASGKFSIDGISGQASGLLLENGGSFTVNAGGQAGNTTVGHRGTLTLAAGGSLSGRTQLSKGASMVLNGDVVSTGDIVNAGEIH	90	AVLSRAVAKGNAPVTFHKLTTSNLTGQGGTINMRVRLDGSNTSDQLVINGGQATGKTWLAFTNVGNSNLGVATSGQGIRVVDAQNGATTEEGAFALSRPLQAGAFNYTL	109	FDNQTTQEAVLSRAVAKGNAPVTFHKLTTSNLTGQGGTINMRVRLDGSNTSDQLVINGGQATGKTWLAFTNVGNSNLGVATSGQGIRVVDAQNGATTEEGAFALSRPLQAGAFNYTLNRDSDEDWYLRSENAYRAEVPLYTSMLTQAMDYDRILAGSRSHQTGVNGENNSVRLSIQGGHLGHDNNGGIARGATPESSGSYGFVRLEGDLLRTEVAGMSLTTGVYGAAGHSSVDVKDDDGSRAGTVRDDAGSLGGYLNLVHNASGLWADIVAQGTRHSMKASSDNNDFRTRGWGWLGSLETGLPFSITDNLMLEPQLQYTWQGLSLDDGQDNAGYVKFGHGSAQHVRAGFRLGSHNDMSFGEGTSSRDTLRDSAKHRVRELPVNWWVQPSVIRTFSSRGD…	466
VAEP_2460.137	C4	137	MKRHLNTSYRLVWNHITGTLVVASELARSRGKRAGVAVALSLAAVTSVPALAADTVVQAGETMSGGTLTNHDNQIVFGTTNGMTISTGLEYGPDNEANTGGQWVQDGGTASNTAISSGGLQFVGAGGKATDTIINEGGGQSLKGLALNTTLNGGEQWVHEGGIATGTVINEKGWQAVKSGAVATDTVVNTGAEGGPDAENGDTGQTVYGDAVRTTINKNGRQIVAAEGTANTTVVYAGGDQTVHGHALDTTLNGGYQYVHNGGTASDTVVNSDGWQIVKEGGLADFTTVNQKGKLQVNAGGTATNVTLKQGGALVTSTAATVTGSNRLGNFTVENGNADGVVLESGGRLDVLEGHSAWKTLVDDGGTLAVSAGGKATDVTMTSGSALIADSGATVEGTN…	948	MKRHLNTSYRLVWNHITGTLVVASELARSRGKRAGVAVALSLAAVTSVPALA	52	NTSYRLVWNHITGTLVVASELAR	23	ADTVVQAGETMSGGTLTNHDNQIVFGTTNGMTISTGLEYGPDNEANTGGQWVQDGGTASNTAISSGGLQFVGAGGKATDTIINEGGGQSLKGLALNTTLNGGEQWVHEGGIATGTVINEKGWQAVKSGAVATDTVVNTGAEGGPDAENGDTGQTVYGDAVRTTINKNGRQIVAAEGTANTTVVYAGGDQTVHGHALDTTLNGGYQYVHNGGTASDTVVNSDGWQIVKEGGLADFTTVNQKGKLQVNAGGTATNVTLKQGGALVTSTAATVTGSNRLGNFTVENGNADGVVLESGGRLDVLEGHSAWKTLVDDGGTLAVSAGGKATDVTMTSGSALIADSGATVEGTNAGGKFSIDGTSGQASGLLLENGGSFTVNAGGLASNTTVGHRGTLTLAAGGSL…	430	ADTVVQAGETMSGGTLTNHDNQIVFGTTNGMTISTGLEYGPDNEANTGGQWVQDGGTASNTAISSGGLQFVGAGGKATDTIINEGGGQSLKGLALNTTLNGGEQWVHEGGIATGTVINEKGWQAVKSGAVATDTVVNTGAEGGPDAENGDTGQTVYGDAVRTTINKNGRQIVAAEGTANTTVVYAGGDQTVHGHALDTTLNGGYQYVHNGGTASDTVVNSDGWQIVKEGGLADFTTVNQKGKLQVNAGGTATNVT	255	LKQGGALVTSTAATVTGSNRLGNFTVENGNADGVVLESGGRLDVLEGHSAWKTLVDDGGTLAVSAGGKATDVTMTSGSALIADSG	85	ATVEGTNAGGKFSIDGTSGQASGLLLENGGSFTVNAGGLASNTTVGHRGTLTLAAGGSLSGRTQLSKGASMVLNGDVVSTGDIVNAGEIR	90	VALSRAVAKGDSPVTFHKLTTSNFTGQGGTINMRVRLDGSNASDQLVINGGQATGKTWLAFTNVGNSNLGVATSGQGIRVVDAQNGATTEEGAFALSRPLQAGAFNYTL	109	FDNQTTPDVALSRAVAKGDSPVTFHKLTTSNFTGQGGTINMRVRLDGSNASDQLVINGGQATGKTWLAFTNVGNSNLGVATSGQGIRVVDAQNGATTEEGAFALSRPLQAGAFNYTLNRDSDEDWYLRSENAYRAEVPLYTSMLTQAMDYDRILAGSRSHQTGVNGENNSVRLSIQGGHLGHDNNGGIARGATPESSGSYGLVRLEGDLLRTEVAGMSVTAGVYGAAGHSSVDVKDDDGSRAGTVRDDAGSLGGYLNLVHSSSGLWADIVAQGTRHSMKASSDNNDFRARGRGWLGSLETGLPFSITDNLMLEPQLQYTWQGLSLDDGQDNAGYVKFGHGSAQHVRAGFRLGSHSDMSFGEGTSSRDTLRDSAKHSVSELPVNWWVQPSVIRTFSSRGD…	466
VAEP_2487.140	C4	140	MKRHLNTSYRLVWNHITGTLVVASELARSRGKRAGVAVALSLAAVTSVPALAADTVVQAGETVNGGTLTNHDNQIVFGATNGMTISTGLEYGPDNEANTGGQWVQDGGTASNTTISSGGLQFVGAGGKATDTIINEGGGQSLKGLALNTTLNGGEQWMHEGAIATGTVINDKGWQVVKPGAVATDTVVNTGAEGGPDVENGDTGQFVRGNAVRTTINENGRQIVAAEGTANTTVVYAGGDQTVHGHALDTTLNGGYQYVHNGGTASDTVVNSDGWQIIKEGGLANFTTVNQKGKLQVNAGGTATNVTLKQGGVLVTSTAATVTGSNRLGNFAVENGKADGVVLESGGRLDVLESHSAQNTLVDDGGTLAVSAGGQATGVTMTSGGALIADSGATVEGTN…	948	MKRHLNTSYRLVWNHITGTLVVASELARSRGKRAGVAVALSLAAVTSVPALA	52	NTSYRLVWNHITGTLVVASELAR	23	ADTVVQAGETVNGGTLTNHDNQIVFGATNGMTISTGLEYGPDNEANTGGQWVQDGGTASNTTISSGGLQFVGAGGKATDTIINEGGGQSLKGLALNTTLNGGEQWMHEGAIATGTVINDKGWQVVKPGAVATDTVVNTGAEGGPDVENGDTGQFVRGNAVRTTINENGRQIVAAEGTANTTVVYAGGDQTVHGHALDTTLNGGYQYVHNGGTASDTVVNSDGWQIIKEGGLANFTTVNQKGKLQVNAGGTATNVTLKQGGVLVTSTAATVTGSNRLGNFAVENGKADGVVLESGGRLDVLESHSAQNTLVDDGGTLAVSAGGQATGVTMTSGGALIADSGATVEGTNASGKFSIDGISGQASGLLLENGGSFTVNVGGQASNTTVGHRGTLTLAAGGSL…	430	ADTVVQAGETVNGGTLTNHDNQIVFGATNGMTISTGLEYGPDNEANTGGQWVQDGGTASNTTISSGGLQFVGAGGKATDTIINEGGGQSLKGLALNTTLNGGEQWMHEGAIATGTVINDKGWQVVKPGAVATDTVVNTGAEGGPDVENGDTGQFVRGNAVRTTINENGRQIVAAEGTANTTVVYAGGDQTVHGHALDTTLNGGYQYVHNGGTASDTVVNSDGWQIIKEGGLANFTTVNQKGKLQVNAGGTATNVT	255	LKQGGVLVTSTAATVTGSNRLGNFAVENGKADGVVLESGGRLDVLESHSAQNTLVDDGGTLAVSAGGQATGVTMTSGGALIADSG	85	ATVEGTNASGKFSIDGISGQASGLLLENGGSFTVNVGGQASNTTVGHRGTLTLAAGGSLSGRTQLSKGASMVLNGDVVSTGDIVNAGEIR	90	AALSRAVAKSNSPVTFHKLTTTNLTGQGGTINMRVSLDGSNASDQLVINGGQATGKTWLAFTNVGNSNLGVATSGQGIRVVDAQNGATTEEGAFALSRPLQAGAFNYTL	109	FDNQTTQDAALSRAVAKSNSPVTFHKLTTTNLTGQGGTINMRVSLDGSNASDQLVINGGQATGKTWLAFTNVGNSNLGVATSGQGIRVVDAQNGATTEEGAFALSRPLQAGAFNYTLNRDSDEDWYLRSENAYRAEVPLYTSMLTQAMDYDRILAGSRSHQTGVNGENNSVRLSIQGGHLGHDNNGGIARGATPESSGSYGFVRLEGDLLRTEVAGMSVTAGVYGAAGHSSVDVKDDDGSRAGTVRDDAGSLGGYLNLTHTSSGLWADIVAQGTRHSMKASSDNNDFRARGWGWLGSLETGLPFSITDNLMLEPQLQYTWQGLSLDDGQDNAGYVKFGHGSTQHVRAGFRLGSHNDMTFGEGTSSRDTLRDSTKHRVSELPVNWWVQPSVIRTFSSRGD…	466
VAEP_2506.141	C4	141	MKRHLNTSYRLVWNHITGTLVVASELARSRGKRASVVVALSLAAVTSVPALAADTVVQAGETVSGGTLANHDNQIVFGTTNGMTISTGLEYGPDNEANTGGQWVQDGGTASNTAISSGGLQFVGAGGKATDTIINEGGGQSLKGLALNTTLNGGEQWMHEGAIATGTVINDKGWQVVKPGAVATDTVVNTGAEGGPDAENGDTGQFVRGNAVRTTINKNGRQIVAVEGTANTTVVYAGGDQTVHGHALDTTLNGGYQYVHNGGTASDTVVNSDGWQIVKEGGLADFTTVNQKGKLQVNAGGTATNVTLKQGGALVTSTAATVLGSNRLGNFTVENGKADGVVLESGGRLDVLEGHSAWKTRVDDGGTLAVSAGGKATGVTMTSGGALIADSDATVEGTN…	948	MKRHLNTSYRLVWNHITGTLVVASELARSRGKRASVVVALSLAAVTSVPALA	52	NTSYRLVWNHITGTLVVASELAR	23	ADTVVQAGETVSGGTLANHDNQIVFGTTNGMTISTGLEYGPDNEANTGGQWVQDGGTASNTAISSGGLQFVGAGGKATDTIINEGGGQSLKGLALNTTLNGGEQWMHEGAIATGTVINDKGWQVVKPGAVATDTVVNTGAEGGPDAENGDTGQFVRGNAVRTTINKNGRQIVAVEGTANTTVVYAGGDQTVHGHALDTTLNGGYQYVHNGGTASDTVVNSDGWQIVKEGGLADFTTVNQKGKLQVNAGGTATNVTLKQGGALVTSTAATVLGSNRLGNFTVENGKADGVVLESGGRLDVLEGHSAWKTRVDDGGTLAVSAGGKATGVTMTSGGALIADSDATVEGTNASGKFSIDGISGQASGLLLENGGSFTVNAGGQASNTTVGHRGTLMLAAGGSL…	430	ADTVVQAGETVSGGTLANHDNQIVFGTTNGMTISTGLEYGPDNEANTGGQWVQDGGTASNTAISSGGLQFVGAGGKATDTIINEGGGQSLKGLALNTTLNGGEQWMHEGAIATGTVINDKGWQVVKPGAVATDTVVNTGAEGGPDAENGDTGQFVRGNAVRTTINKNGRQIVAVEGTANTTVVYAGGDQTVHGHALDTTLNGGYQYVHNGGTASDTVVNSDGWQIVKEGGLADFTTVNQKGKLQVNAGGTATNVT	255	LKQGGALVTSTAATVLGSNRLGNFTVENGKADGVVLESGGRLDVLEGHSAWKTRVDDGGTLAVSAGGKATGVTMTSGGALIADSD	85	ATVEGTNASGKFSIDGISGQASGLLLENGGSFTVNAGGQASNTTVGHRGTLMLAAGGSLSGRTQLSKGASMVLNGDVVSTGDIVNAGEIY	90	AALSRAVAKGDSPVTFHKLTTSNLTGQGGTINMRVRLDGSNASDQLVINGGQATGKTWLAFTNVGNSNLGVATSGQGIRVVDAQNGATTEEGAFALSRPLQAGAFNYTL	109	FDNQTTPDAALSRAVAKGDSPVTFHKLTTSNLTGQGGTINMRVRLDGSNASDQLVINGGQATGKTWLAFTNVGNSNLGVATSGQGIRVVDAQNGATTEEGAFALSRPLQAGAFNYTLNRDSDEDWYLRSENAYRAEVPLYTSMLTQAMDYDRILAGSRSHQTGVNGENNSVRLSIQGGHLGHDNNGGIARGATPESSGSYGFVRLEGDLLRTEVAGMSLTTGVYGAAGHSSVDVKDDDGSRAGTVRDDAGSLGGYLNLTHTSSGLWADIVAQGTRHSMKASSDNNDFRARGWGWLGSLETGLPFSITDNLMLEPQLQYTWQGLSLDDGQDNAGYVKFGHGSAQHVRAGFRLGSHNDMNFGKGTSSRDTLRDSAKHSVRELPVNWWVQPSVIRTFSSRGD…	466
VAEP_2822.146	C4	146	MKRHLNTSYRLVWNHITGTLVVASELACSRGKRTGVALALSLATATSVPALAADSVVQAGEIVNGGTLTNHDNQIVFGTANGMTISTGLEYGPDNETNTGGQWVQDGGTASNTTISSGGLQFVGAGGKATDTIINEGGGQSLKGLALNTTLNGGEQWMHEGAIATGTVINDKGWQVVKPGAVATDTVVNTGAEGGPDAENGDTGQFVRGNAVRTTINKNGRQIVAVEGTANTTVVYAGGDQTVHGHALDTTLNGGYQYVHNGGTASDTVVNSDGWQIVKEGGLADFTTVNQKGKLQVNAGGTATHVTLKQGGALVTSTAATVLGSNRLGNFTVENGKADGVVLESGGRLDVLEGHSAQKTRVDDGGTLAVSAGGKATGVTMTSGGALIADSGATVEGTN…	948	MKRHLNTSYRLVWNHITGTLVVASELACSRGKRTGVALALSLATATSVPALA	52	NTSYRLVWNHITGTLVVASELAC	23	ADSVVQAGEIVNGGTLTNHDNQIVFGTANGMTISTGLEYGPDNETNTGGQWVQDGGTASNTTISSGGLQFVGAGGKATDTIINEGGGQSLKGLALNTTLNGGEQWMHEGAIATGTVINDKGWQVVKPGAVATDTVVNTGAEGGPDAENGDTGQFVRGNAVRTTINKNGRQIVAVEGTANTTVVYAGGDQTVHGHALDTTLNGGYQYVHNGGTASDTVVNSDGWQIVKEGGLADFTTVNQKGKLQVNAGGTATHVTLKQGGALVTSTAATVLGSNRLGNFTVENGKADGVVLESGGRLDVLEGHSAQKTRVDDGGTLAVSAGGKATGVTMTSGGALIADSGATVEGTNASGKFSIDCISGQASGLLLENGGSFTVNAGGQAGNTTVGYRGTLTLAAGGSL…	430	ADSVVQAGEIVNGGTLTNHDNQIVFGTANGMTISTGLEYGPDNETNTGGQWVQDGGTASNTTISSGGLQFVGAGGKATDTIINEGGGQSLKGLALNTTLNGGEQWMHEGAIATGTVINDKGWQVVKPGAVATDTVVNTGAEGGPDAENGDTGQFVRGNAVRTTINKNGRQIVAVEGTANTTVVYAGGDQTVHGHALDTTLNGGYQYVHNGGTASDTVVNSDGWQIVKEGGLADFTTVNQKGKLQVNAGGTATHVT	255	LKQGGALVTSTAATVLGSNRLGNFTVENGKADGVVLESGGRLDVLEGHSAQKTRVDDGGTLAVSAGGKATGVTMTSGGALIADSG	85	ATVEGTNASGKFSIDCISGQASGLLLENGGSFTVNAGGQAGNTTVGYRGTLTLAAGGSLSGRTQLSKGASMVLNGDVVSTGDIVNAGEIR	90	AALSRAVAKSNSPVTFHKLTTSNLTGQGGTINMRVSLDGSNASDQLVINGGQATGKTWLAFTNVGNSNLGVATSGQGIRVVDAQNGATTEEGAFALSRPLQAGAFNYTL	109	FDNQTTPDAALSRAVAKSNSPVTFHKLTTSNLTGQGGTINMRVSLDGSNASDQLVINGGQATGKTWLAFTNVGNSNLGVATSGQGIRVVDAQNGATTEEGAFALSRPLQAGAFNYTLNRDSDEDWYLRSENAYRAEVPLYASMLTQAMDYDRILAGSRSHQTGVNGENNSVRLSIQGGHLGHDNNGGIARGATPESSGSYGFVRLEGDLLRTEVAGMSLTTGVYGAAGHSSVEVKDDDGSRAGTVRDDAGSLGGYLNLVHTSSGLWADIVAQGTRHSMKASSDNNDFRARGWGWLGSLETGLPFSITDNLMLEPQLQYTWQGLSLDDGQDNAGYVKFGHGSAQHVRAGFRLGSHNDMTFGEGTSSRDTLRDSAKHSVRELPVNWWVQPSVIRTFSSRGD…	466
VAEP_2825.148	C4	148	MKRHLNTSYRLVWNHITGTLVVASELARSRGKRTGVAVALSLAAVTSVPALAADTVVEAGETVNGGTLTNHDNQIVFGTTNGMTISTGLEYGTDNEANTGGQWVQDGGTASNTTISSGGLQFVGAGGKATDTIINEGGGQSLKGLALNTTLNGGEQWMHEGAIATGTVINDKGWQVVKPGAVATDTVVNTGAEGGPDAENGDTGQFVRGNAVRTTINKNGRQIVTVEGTANTTVVYAGGDQTVHGHALDTTLNGGNQYVHNGGTTSDTVVNSDGWQIIKEGGLADFTTVNQKGKLQVNAGGTATNVTLKQGGALVTSTAATVTGTNRLGHFSVGNGMADNVVLENGGRLDVLEGHSAWKTLVDDGGTLAVSAGGKATGVTMTSGGALIADSGATVEGTN…	948	MKRHLNTSYRLVWNHITGTLVVASELARSRGKRTGVAVALSLAAVTSVPALA	52	NTSYRLVWNHITGTLVVASELAR	23	ADTVVEAGETVNGGTLTNHDNQIVFGTTNGMTISTGLEYGTDNEANTGGQWVQDGGTASNTTISSGGLQFVGAGGKATDTIINEGGGQSLKGLALNTTLNGGEQWMHEGAIATGTVINDKGWQVVKPGAVATDTVVNTGAEGGPDAENGDTGQFVRGNAVRTTINKNGRQIVTVEGTANTTVVYAGGDQTVHGHALDTTLNGGNQYVHNGGTTSDTVVNSDGWQIIKEGGLADFTTVNQKGKLQVNAGGTATNVTLKQGGALVTSTAATVTGTNRLGHFSVGNGMADNVVLENGGRLDVLEGHSAWKTLVDDGGTLAVSAGGKATGVTMTSGGALIADSGATVEGTNASGKFSIDGTSGQASGLLLENGGSFTVNAGGLASNTTVGHRGTLTLAAGGSL…	430	ADTVVEAGETVNGGTLTNHDNQIVFGTTNGMTISTGLEYGTDNEANTGGQWVQDGGTASNTTISSGGLQFVGAGGKATDTIINEGGGQSLKGLALNTTLNGGEQWMHEGAIATGTVINDKGWQVVKPGAVATDTVVNTGAEGGPDAENGDTGQFVRGNAVRTTINKNGRQIVTVEGTANTTVVYAGGDQTVHGHALDTTLNGGNQYVHNGGTTSDTVVNSDGWQIIKEGGLADFTTVNQKGKLQVNAGGTATNVT	255	LKQGGALVTSTAATVTGTNRLGHFSVGNGMADNVVLENGGRLDVLEGHSAWKTLVDDGGTLAVSAGGKATGVTMTSGGALIADSG	85	ATVEGTNASGKFSIDGTSGQASGLLLENGGSFTVNAGGLASNTTVGHRGTLTLAAGGSLSGRTQLSKGASMVLNGDVVSTGDIVNAGEIH	90	AALSRAVAKGDSPVTFHKLTTSNLTGQGGTINMRVRLDGSNASDQLVINGGQATGKTWLAFTNVGNSNLGVATTGQGIRVVDAQNGATTEEGAFALSRPLQAGAFNYTL	109	FDNQTTQEAALSRAVAKGDSPVTFHKLTTSNLTGQGGTINMRVRLDGSNASDQLVINGGQATGKTWLAFTNVGNSNLGVATTGQGIRVVDAQNGATTEEGAFALSRPLQAGAFNYTLNRDSDEDWYLRSENAYRAEVPLYASMLTQAMDYDRILAGSRSHQTGVNGENNSVRLSIQGGHLGHDNNGGIARGATPESSGSYGFVRLEGDLLRTEVAGMSLTAGVYGAAGHSSVDVKDDDGSRAGTVRDDAGSLGGYLNLVHTSSGLWADIVAQGTRHSMKASSDNNDFRARGWGWLGSLETGLPFSITDNLMLEPQLQYTWQGLSLDDGQDNTGYVKFGHGSAQHVRAGFRLGSHNDMTFGEGTSSRDTLRDSTKHGVSELPVNWWVQPSVIRTFSSRGD…	466
VAEP_4.152	C4	152	MKRHLNTSYRLVWNHITGTLVVASELARSRGKRAGVAVALSLAAVTSLPALAADTVVEAGETVNGGTLVNHDNQIVFGTTNGMTISTGLEYGTDNEANTGGQWVQDGGTASNTTISSGGLQFVGAGGKATDTIINEGGGQSLKGLALNTTLNGGEQWMHEGAIATGTVINDKGWQVVKPGAVATDTVVNTGAEGGPDAENGDTGQFVRGNAVRTTINENGRQIVAAEGTANTTVVYAGGDQTVHGHALDTTLNGGNQYVHNGGTASDTVVNSDGWQIIKEGGLADFTTVNQKGKLQVNAGGTATHVTLKQGSALVTSTAATVLGSNRLGNFTVENGKADGVVLESGGRLDVLEGHSAWKTLVDDGGTLAVSAGGKATGVTMTSGGALIADSGSTVEGTN…	948	MKRHLNTSYRLVWNHITGTLVVASELARSRGKRAGVAVALSLAAVTSLPALA	52	NTSYRLVWNHITGTLVVASELAR	23	ADTVVEAGETVNGGTLVNHDNQIVFGTTNGMTISTGLEYGTDNEANTGGQWVQDGGTASNTTISSGGLQFVGAGGKATDTIINEGGGQSLKGLALNTTLNGGEQWMHEGAIATGTVINDKGWQVVKPGAVATDTVVNTGAEGGPDAENGDTGQFVRGNAVRTTINENGRQIVAAEGTANTTVVYAGGDQTVHGHALDTTLNGGNQYVHNGGTASDTVVNSDGWQIIKEGGLADFTTVNQKGKLQVNAGGTATHVTLKQGSALVTSTAATVLGSNRLGNFTVENGKADGVVLESGGRLDVLEGHSAWKTLVDDGGTLAVSAGGKATGVTMTSGGALIADSGSTVEGTNASGKFSIDGISGQASGLLLENGGSFTVNAGGQAGNTTVGHRGTLTLAAGGRL…	430	ADTVVEAGETVNGGTLVNHDNQIVFGTTNGMTISTGLEYGTDNEANTGGQWVQDGGTASNTTISSGGLQFVGAGGKATDTIINEGGGQSLKGLALNTTLNGGEQWMHEGAIATGTVINDKGWQVVKPGAVATDTVVNTGAEGGPDAENGDTGQFVRGNAVRTTINENGRQIVAAEGTANTTVVYAGGDQTVHGHALDTTLNGGNQYVHNGGTASDTVVNSDGWQIIKEGGLADFTTVNQKGKLQVNAGGTATHVT	255	LKQGSALVTSTAATVLGSNRLGNFTVENGKADGVVLESGGRLDVLEGHSAWKTLVDDGGTLAVSAGGKATGVTMTSGGALIADSG	85	STVEGTNASGKFSIDGISGQASGLLLENGGSFTVNAGGQAGNTTVGHRGTLTLAAGGRLSGRTQLSKGASMVLNGDVVSTGDIVNAGEIR	90	AVLSRAVAKGDSPVTFHKLTTTNLTGQGGTINMRVRLDGSNASDQLVINGGQATGKTWLAFTNIGNSNLGVATSGQGIRVVDAQNGATTEEGAFALSRPLQAGAFNYTL	109	FDNQTTQDAVLSRAVAKGDSPVTFHKLTTTNLTGQGGTINMRVRLDGSNASDQLVINGGQATGKTWLAFTNIGNSNLGVATSGQGIRVVDAQNGATTEEGAFALSRPLQAGAFNYTLNRDSDEDWYLRSENAYRAEVPLYASMLTQAMDYDRILAGSRSHQTGVNGENNSVRLSIQGGHLGHDNNGGIARGATPESSGSYGFVRLEGDLLRTEVAGMSVTAGVYGAAGHSSVDVKDDDGSRAGTVRDDAGSLGGYLNLVHTSSGLWADIVAQGTRHSMKASSDNNDFRARGWGWLGSLETGLPFSITDDLMLEPQLQYTWQGLSLDDGQDNAGYVKFGHGSAQHVRAGFRLGRHNDMSFGEGTSSRDALRDSAKHSVSELPVNWWVQPSVIRTFSSRGD…	466
VAEP_399.163	C4	163	MKRHLNTSYRLVWNHITGTLVVASELARSRGKRAGVAVALSLAAVTPVPALAADTVVEAGETVNGGTLTNHDNQIVFGTTNGMTISTGLEYGTDNEANTGGQWVQDGGTASNTTISSGGLQFVGAGGKATDTIINEGGGQSLKGLALNTTLNGGEQWMHEGAIATGTVINDKGWQVVKPGAVATDTVVNTGAEGGPDAENGDTGQFVRGNAVRTTINKNGRQIVTVEGTANTTVVYAGGDQTVHGHALDTTLNGGNQYVHNGGTTSDTVVNSDGWQIIKEGGLADFTTVNQKGKLQVNAGGTATNVTLKQGGALVTSTAATVTGSNRLGNFAVENGKADGVVLESGGRLDVLEGHSAQKTLVDDGGTLAVSAGGKATGVTMTSGGALIADSGATVEGTN…	948	MKRHLNTSYRLVWNHITGTLVVASELARSRGKRAGVAVALSLAAVTPVPALA	52	NTSYRLVWNHITGTLVVASELAR	23	ADTVVEAGETVNGGTLTNHDNQIVFGTTNGMTISTGLEYGTDNEANTGGQWVQDGGTASNTTISSGGLQFVGAGGKATDTIINEGGGQSLKGLALNTTLNGGEQWMHEGAIATGTVINDKGWQVVKPGAVATDTVVNTGAEGGPDAENGDTGQFVRGNAVRTTINKNGRQIVTVEGTANTTVVYAGGDQTVHGHALDTTLNGGNQYVHNGGTTSDTVVNSDGWQIIKEGGLADFTTVNQKGKLQVNAGGTATNVTLKQGGALVTSTAATVTGSNRLGNFAVENGKADGVVLESGGRLDVLEGHSAQKTLVDDGGTLAVSAGGKATGVTMTSGGALIADSGATVEGTNASGKFSIDGISGQASGLLLENGGSFTVNAGGQAGNTTVGHRGTLTLAAGGSL…	430	ADTVVEAGETVNGGTLTNHDNQIVFGTTNGMTISTGLEYGTDNEANTGGQWVQDGGTASNTTISSGGLQFVGAGGKATDTIINEGGGQSLKGLALNTTLNGGEQWMHEGAIATGTVINDKGWQVVKPGAVATDTVVNTGAEGGPDAENGDTGQFVRGNAVRTTINKNGRQIVTVEGTANTTVVYAGGDQTVHGHALDTTLNGGNQYVHNGGTTSDTVVNSDGWQIIKEGGLADFTTVNQKGKLQVNAGGTATNVT	255	LKQGGALVTSTAATVTGSNRLGNFAVENGKADGVVLESGGRLDVLEGHSAQKTLVDDGGTLAVSAGGKATGVTMTSGGALIADSG	85	ATVEGTNASGKFSIDGISGQASGLLLENGGSFTVNAGGQAGNTTVGHRGTLTLAAGGSLSGRTQLSKGASMVLNGDVVSTGDIVNAGEIR	90	AVLSRAVAKGDAPVTFHKLTTSNLTGQGGTINMRVRLDGSNASDQLVINGGQATGKTWLAFTNVGNSNLGVATSGQGIRVVDAQNGATTEEGAFALSRPLQAGAFNYTL	109	FDNQTTQDAVLSRAVAKGDAPVTFHKLTTSNLTGQGGTINMRVRLDGSNASDQLVINGGQATGKTWLAFTNVGNSNLGVATSGQGIRVVDAQNGATTEEGAFALSRPLQAGAFNYTLNRDSDEDWYLRSENAYRAEVPLYTSMLTQAMDYDRILAGSRSHQTGVNGENNSVRLSIQGGHLGHDNNGGIARGATPESSGSYGFVRLEGDLLRTEVAGMSLTTGVHGAAGHSSVDVKDDDGSRAGTVRDDAGSLGGYLNLTHTSSGLWADIVAQGTRHSMKASSDNNDFRARGWGWLGSLETGLPFSITDNLMLEPQLHYTWQGLSLDDGQDNAGYVKFGHGSAQHVRAGFRLGSHNDMSFGEGTSSRDTLRDSAKHRVRELPVNWWVQPSVIRTFSSRGD…	466
VAEP_454.164	C4	164	MKRHLNTSYRLVWNHITGTLVVASELARSRGKRAGVAVALSLAAVTPVPALAADTVVEAGETVNGGTLTNHDNQIVFGTTNGMTISTGLEYGPDNEANTGGQWVQDGGTASNTTISSGGLQFVGAGGKATDTIINEGGGQSLKGLALNTTLNGGEQWMHEGAIATGTVINDKGWQVVKPGAVATDTVVNTGAEGGPDAENGDTGQTVYGDAVRTTINKNGRQIVAAEGTANTTVVYAGGDQTVHGHALDTTLNGGYQYVHNGGTASGTVVNSDGWQIIKEGGLADFTTVNQKGKLQVNAGGTATHVTLKQGGALVTSTAATVLGSNRLGNFTVENGKADGVVLESGGRLDVLEGHSARKTLVDDGGTLAVSAGGKATSVTITSGGALIADSGATVEGTN…	948	MKRHLNTSYRLVWNHITGTLVVASELARSRGKRAGVAVALSLAAVTPVPALA	52	NTSYRLVWNHITGTLVVASELAR	23	ADTVVEAGETVNGGTLTNHDNQIVFGTTNGMTISTGLEYGPDNEANTGGQWVQDGGTASNTTISSGGLQFVGAGGKATDTIINEGGGQSLKGLALNTTLNGGEQWMHEGAIATGTVINDKGWQVVKPGAVATDTVVNTGAEGGPDAENGDTGQTVYGDAVRTTINKNGRQIVAAEGTANTTVVYAGGDQTVHGHALDTTLNGGYQYVHNGGTASGTVVNSDGWQIIKEGGLADFTTVNQKGKLQVNAGGTATHVTLKQGGALVTSTAATVLGSNRLGNFTVENGKADGVVLESGGRLDVLEGHSARKTLVDDGGTLAVSAGGKATSVTITSGGALIADSGATVEGTNASGKFSIDGTSGQASGLLLENGGSFTVNAGGLASNTTVGHRGTLTLAAGGSL…	430	ADTVVEAGETVNGGTLTNHDNQIVFGTTNGMTISTGLEYGPDNEANTGGQWVQDGGTASNTTISSGGLQFVGAGGKATDTIINEGGGQSLKGLALNTTLNGGEQWMHEGAIATGTVINDKGWQVVKPGAVATDTVVNTGAEGGPDAENGDTGQTVYGDAVRTTINKNGRQIVAAEGTANTTVVYAGGDQTVHGHALDTTLNGGYQYVHNGGTASGTVVNSDGWQIIKEGGLADFTTVNQKGKLQVNAGGTATHVT	255	LKQGGALVTSTAATVLGSNRLGNFTVENGKADGVVLESGGRLDVLEGHSARKTLVDDGGTLAVSAGGKATSVTITSGGALIADSG	85	ATVEGTNASGKFSIDGTSGQASGLLLENGGSFTVNAGGLASNTTVGHRGTLTLAAGGSLSGRTQLSKGASMVLNGDVVSTGDIVNAGEIR	90	AVLSRAVAKGDSPVTFHKLTTSNLTGQGGTINMRVRLDGSNTSDQLVINGGQATGKTWLAFTNVGNSNLGVATSGQGIRVVDAQNGATTEEGAFALSRPLQAGAFNYTL	109	FDNQTTPDAVLSRAVAKGDSPVTFHKLTTSNLTGQGGTINMRVRLDGSNTSDQLVINGGQATGKTWLAFTNVGNSNLGVATSGQGIRVVDAQNGATTEEGAFALSRPLQAGAFNYTLNRDSDEDWYLRSENAYRAEVPLYTSMLTQAMDYDRILAGSRSHQTGVNGENNSVRLSIQGGHLGHDNNGGIARGATPESSGSYGFVRLEGDLLRTEVAGMSLTTGVYGAAGHSSVDVKDDDGSRAGTVRDDAGSLGGYLNLTHTSSGLWADIVAQGTRHSMKASSDNNDFRARGWGWLGSLETGLPFSITDNLMLEPQLQYTWQGLSLDDGQDNAGYVKFGHGSAQHVRAGFRLGSHNDMNFGKGTSSRDTLRDSAKHSVRELPVNWWVQPSVIRTFSSRGD…	466
VAEP_654.16	C5	16	MKRHLNTSYRLVWNHITGTLVVASELARSRGKRAGVAIALSLAAVTSVPALAADTVVQAGETVSGGTLTNHDNQIVLGTANGMTISTGLEYGPDNEANTGGQWVQDGGTASNTAISSGGLQFVGAGGKATDTIINEGGGQSLKGLALNTTLNGGEQWMHEGAIATGTVINDKGWQVVKPGAVATDTVVNTGAEGGPDAENGDTGQFVRGNAVRTTINKNGRQIVAAEGTANTTMVYAGGDQTVHGYALDTTLNGGNQYVHNGGTASDTVVNSDGWQVVKDGAVAENTTVNHKGKLQVNAGGVAVDVTQNQGGALVTSTAATVLGSNRLGNFAVENGKADGVVLESGGRLDVLESHSAQNTLVDDGGTLAVSAGGKATGVTMTSGGALIADSGATVEGTN…	948	MKRHLNTSYRLVWNHITGTLVVASELARSRGKRAGVAIALSLAAVTSVPALA	52	NTSYRLVWNHITGTLVVASELAR	23	ADTVVQAGETVSGGTLTNHDNQIVLGTANGMTISTGLEYGPDNEANTGGQWVQDGGTASNTAISSGGLQFVGAGGKATDTIINEGGGQSLKGLALNTTLNGGEQWMHEGAIATGTVINDKGWQVVKPGAVATDTVVNTGAEGGPDAENGDTGQFVRGNAVRTTINKNGRQIVAAEGTANTTMVYAGGDQTVHGYALDTTLNGGNQYVHNGGTASDTVVNSDGWQVVKDGAVAENTTVNHKGKLQVNAGGVAVDVTQNQGGALVTSTAATVLGSNRLGNFAVENGKADGVVLESGGRLDVLESHSAQNTLVDDGGTLAVSAGGKATGVTMTSGGALIADSGATVEGTNASGKFSIDGISGQASGLLLENGGSFTVNAGGQASNTTIGHRGTLTLAAGGSL…	430	ADTVVQAGETVSGGTLTNHDNQIVLGTANGMTISTGLEYGPDNEANTGGQWVQDGGTASNTAISSGGLQFVGAGGKATDTIINEGGGQSLKGLALNTTLNGGEQWMHEGAIATGTVINDKGWQVVKPGAVATDTVVNTGAEGGPDAENGDTGQFVRGNAVRTTINKNGRQIVAAEGTANTTMVYAGGDQTVHGYALDTTLNGGNQYVHNGGTASDTVVNSDGWQVVKDGAVAENTTVNHKGKLQVNAGGVAVDVT	255	QNQGGALVTSTAATVLGSNRLGNFAVENGKADGVVLESGGRLDVLESHSAQNTLVDDGGTLAVSAGGKATGVTMTSGGALIADSG	85	ATVEGTNASGKFSIDGISGQASGLLLENGGSFTVNAGGQASNTTIGHRGTLTLAAGGSLSGRTQLSKGASMVLNGDVVSTGDIVNAGEIR	90	AVLSRAVAKGDAPVTFHKLTTNNLTGQGGTINMRVRLDGSNASDQLVINGGQATGKTWLAFTNVGNSNLGVATTGQGIRVVDAQNGATTEEGAFALSRPLQAGAFNYTL	109	FDNQTTQDAVLSRAVAKGDAPVTFHKLTTNNLTGQGGTINMRVRLDGSNASDQLVINGGQATGKTWLAFTNVGNSNLGVATTGQGIRVVDAQNGATTEEGAFALSRPLQAGAFNYTLNRDSDEDWYLRSENAYRAEVPLYASMLTQAMDYDRILAGSRSHQTGVNGENNSVRLSIQGGHLGHDNNGGIARGATPESSGSYGFVRLEGDLLRTEVAGMSVTAGVYGAAGHSSVDVKDDDGSRAGTVRDDAGSLGGYLNLTHTSSGLWADIVAQGTRHSMKASSDNNDFRARGWGWLGSLETGLPFSITDNLMLEPQLQYTWQGLSLDDGQDNAGYVKFGHGSAQHVRAGFRLGSHNDMTFGEGTSSRDTLRDSTKHRVSELPVNWWVQPSVIRTFSSRGD…	466
VAEP_672.17	C5	17	MKRHLNTSYRLVWNHITGTLVVASELARSRGKRAGVAVALSLATATSVPALAADSVVQAGEIVNGGTLVNHDNQIVFGTTNGMTISTGLEYGPDNEANTGGQWVQDGGTASNTAISSGGLQFVGAGGKATDTIINEGGGQSLKGLALNTTLNGGEQWMHEGAIATGTVINDKGWQVVKPGAVATDTVVNTGAEGGPDAENGDTGQFVRGNAVRTTINKNGRQIVAAEGTANTTVVYAGGDQTVHGYALDTTLNGGNQYVHNGGTASDTVVNSDDWQVVKDGAVAENTTVNHKGKLQVNAGGVAVDVTQNQGGALVTSTAATVLGSNRLGNFAVENGKADGVVLESGGRLDVLESHSAQNTLVDDGGTLAVSAGGKATGVTMTSGGALIADSGATVEGTN…	948	MKRHLNTSYRLVWNHITGTLVVASELARSRGKRAGVAVALSLATATSVPALA	52	NTSYRLVWNHITGTLVVASELAR	23	ADSVVQAGEIVNGGTLVNHDNQIVFGTTNGMTISTGLEYGPDNEANTGGQWVQDGGTASNTAISSGGLQFVGAGGKATDTIINEGGGQSLKGLALNTTLNGGEQWMHEGAIATGTVINDKGWQVVKPGAVATDTVVNTGAEGGPDAENGDTGQFVRGNAVRTTINKNGRQIVAAEGTANTTVVYAGGDQTVHGYALDTTLNGGNQYVHNGGTASDTVVNSDDWQVVKDGAVAENTTVNHKGKLQVNAGGVAVDVTQNQGGALVTSTAATVLGSNRLGNFAVENGKADGVVLESGGRLDVLESHSAQNTLVDDGGTLAVSAGGKATGVTMTSGGALIADSGATVEGTNASGKFSIDGISGQASGLLLENGGSFTVNAGGQASNTTIGYRGTLTLAAGGSL…	430	ADSVVQAGEIVNGGTLVNHDNQIVFGTTNGMTISTGLEYGPDNEANTGGQWVQDGGTASNTAISSGGLQFVGAGGKATDTIINEGGGQSLKGLALNTTLNGGEQWMHEGAIATGTVINDKGWQVVKPGAVATDTVVNTGAEGGPDAENGDTGQFVRGNAVRTTINKNGRQIVAAEGTANTTVVYAGGDQTVHGYALDTTLNGGNQYVHNGGTASDTVVNSDDWQVVKDGAVAENTTVNHKGKLQVNAGGVAVDVT	255	QNQGGALVTSTAATVLGSNRLGNFAVENGKADGVVLESGGRLDVLESHSAQNTLVDDGGTLAVSAGGKATGVTMTSGGALIADSG	85	ATVEGTNASGKFSIDGISGQASGLLLENGGSFTVNAGGQASNTTIGYRGTLTLAAGGSLSGRTQLSKGASMVLNGDVVSTGDIVNAGEIR	90	AVLSRAVAKGDAPVTFHKLTTSNLTGQGGTINMRVRLDGSNASDQLVINGGQATGKTWLAFTNVGNSNLGVATSGQGIRVVDAQNGATTEEGAFALSRPLQAGAFNYT	108	FDNQTTQDAVLSRAVAKGDAPVTFHKLTTSNLTGQGGTINMRVRLDGSNASDQLVINGGQATGKTWLAFTNVGNSNLGVATSGQGIRVVDAQNGATTEEGAFALSRPLQAGAFNYTLNRDSDEDWYLRSENAYRAEVPLYASMLTQAMDYDRILAGSRSHQTGVNGENNSVRLSIQGGHLGHDNNGGIARGATPESSGSYGFVRLEGDLLRTEVAGMFLTTGVYGAAGHSSVDVKDDDGSRAGTVRDDAGSLGGYLNLVHTSSGLWADIVAQGTRHSMKASSDNNDFRARGWGWLGSLETGLPFSITDNLMLEPQLQYTWQGLSLDDGQDNAGYVKFGHGSAQHVRAGFRLGSHNDMTFGEGTSSRAPLRDSAKHSVSELPVNWWVQPSVIRTFSSRGD…	466
VAEP_39.42	C5	42	MKRHLNTSYRLVWNHITGTLVVASELARSRGKRTGVALALSLATATSVPALAADTVVQAGETVSGGTLVNHDNQIVFGTTNGITISTGLEYGPDNEANTGGQWVQDGGTASNTAISSGGLQFVGAGGKATDTIINEGGGQSLKGLVLNTTLNGGEQWMHEGAIATGTVINDKGWQVVKPGAVATDTVVNTGAEGGPDAENGDTGQFVRGNAVRTTINKNGRQIVAAEGTANTTVVYAGGDQTVHGYALDTTLNGGNQYVHNGGTASDTVVNSDGWQVVKDGAVAENTTVNHKGKLQVNAGGVAVDVTQNQGGALVTSTAATVLGSNRLGNFAVENGKADGVVLESGGRLDVLESHSAQNTLVDDGGTLAVSAGGKATGVTMTSGGALIADSGATVEGTN…	948	MKRHLNTSYRLVWNHITGTLVVASELARSRGKRTGVALALSLATATSVPALA	52	NTSYRLVWNHITGTLVVASELAR	23	ADTVVQAGETVSGGTLVNHDNQIVFGTTNGITISTGLEYGPDNEANTGGQWVQDGGTASNTAISSGGLQFVGAGGKATDTIINEGGGQSLKGLVLNTTLNGGEQWMHEGAIATGTVINDKGWQVVKPGAVATDTVVNTGAEGGPDAENGDTGQFVRGNAVRTTINKNGRQIVAAEGTANTTVVYAGGDQTVHGYALDTTLNGGNQYVHNGGTASDTVVNSDGWQVVKDGAVAENTTVNHKGKLQVNAGGVAVDVTQNQGGALVTSTAATVLGSNRLGNFAVENGKADGVVLESGGRLDVLESHSAQNTLVDDGGTLAVSAGGKATGVTMTSGGALIADSGATVEGTNASGKFSIDGISGQASGLLLENGGSFTVNAGGQAGNTTVGHRGTLTLAAGGSL…	430	ADTVVQAGETVSGGTLVNHDNQIVFGTTNGITISTGLEYGPDNEANTGGQWVQDGGTASNTAISSGGLQFVGAGGKATDTIINEGGGQSLKGLVLNTTLNGGEQWMHEGAIATGTVINDKGWQVVKPGAVATDTVVNTGAEGGPDAENGDTGQFVRGNAVRTTINKNGRQIVAAEGTANTTVVYAGGDQTVHGYALDTTLNGGNQYVHNGGTASDTVVNSDGWQVVKDGAVAENTTVNHKGKLQVNAGGVAVDVT	255	QNQGGALVTSTAATVLGSNRLGNFAVENGKADGVVLESGGRLDVLESHSAQNTLVDDGGTLAVSAGGKATGVTMTSGGALIADSG	85	ATVEGTNASGKFSIDGISGQASGLLLENGGSFTVNAGGQAGNTTVGHRGTLTLAAGGSLSGRTQLSKGASMVLNGDVVSTGDIVNAGEIH	90	AVLSRAVAKGDSPVTFHKLTTSNLTGQGGTINMRVRLDGSNASDQLVINGGQATGKTWLAFTNVGNSNLGVATSGQGIRVVDAQNGATTEEGAFALSRPLQAGAFNYTL	109	FDNQTTQDAVLSRAVAKGDSPVTFHKLTTSNLTGQGGTINMRVRLDGSNASDQLVINGGQATGKTWLAFTNVGNSNLGVATSGQGIRVVDAQNGATTEEGAFALSRPLQAGAFNYTLNRDSDEDWYLRSENAYRAEVPLYASMLTQAMDYDRILAGSRSHQTGVSGENNSVRLSIQGGHLGHDNNGGIARGATPESSGSYGFVRLEGDLLRTEVAGMSLTTGVYGAAGHSSVDVKDDDGSRAGTVRDDAGSLGGYLNLVHTSSGLWADIVAQGTRHSMKASSDNNDFRARGWGWLGSLETGLPFSITDNLMLEPQLQYTWQGLSLDDGQDNAGYVKFGHGSAQHVRASFRLGSHNDMTFGEGTSSRDTLRDSAKHSVSELPVNWWVQPSVIRTFSSRGD…	466
VAEP_1911.118	C5	118	MKRHLNTSYRLVWNHITGTLVVASELARSRGKCAGVAVALSLAAVTSVPALAADTVVQAGETMSGGTLTNHDNQIVFGTTNGMTISTGLEYGPDNEANTGGQWVQDGGTASSTAISSGGLQFVGAGGKATDTIINEGGGQSLKGLALNTTLNGGEQWMHEGAIATGTVINDKGWQVVKPGAVATDTVVNTGAEGGPDAENGDTGQFVRGNAVRTTINKNGRQIVAAEGTANTTVVYAGGDQTVHGYALDTTLNGGNQYVHNGGTASDTVVNSDGWQIVKNGGVAGNTIINQKGKLQVDAGGVAVDVTQHQGGALVTSTAATVLGSNRQGNFAVENGKAEGVVLESGGRLDVLEGHSAWKTRVDDGGTLAVSAGGKATDVTMTSGGALIADSGATVEGTN…	948	MKRHLNTSYRLVWNHITGTLVVASELARSRGKCAGVAVALSLAAVTSVPALA	52	NTSYRLVWNHITGTLVVASELAR	23	ADTVVQAGETMSGGTLTNHDNQIVFGTTNGMTISTGLEYGPDNEANTGGQWVQDGGTASSTAISSGGLQFVGAGGKATDTIINEGGGQSLKGLALNTTLNGGEQWMHEGAIATGTVINDKGWQVVKPGAVATDTVVNTGAEGGPDAENGDTGQFVRGNAVRTTINKNGRQIVAAEGTANTTVVYAGGDQTVHGYALDTTLNGGNQYVHNGGTASDTVVNSDGWQIVKNGGVAGNTIINQKGKLQVDAGGVAVDVTQHQGGALVTSTAATVLGSNRQGNFAVENGKAEGVVLESGGRLDVLEGHSAWKTRVDDGGTLAVSAGGKATDVTMTSGGALIADSGATVEGTNASGKFSIDGISGQASGLLLENGGSFTVNAGGQAGNTTVGHRGTLTLAAGGSL…	430	ADTVVQAGETMSGGTLTNHDNQIVFGTTNGMTISTGLEYGPDNEANTGGQWVQDGGTASSTAISSGGLQFVGAGGKATDTIINEGGGQSLKGLALNTTLNGGEQWMHEGAIATGTVINDKGWQVVKPGAVATDTVVNTGAEGGPDAENGDTGQFVRGNAVRTTINKNGRQIVAAEGTANTTVVYAGGDQTVHGYALDTTLNGGNQYVHNGGTASDTVVNSDGWQIVKNGGVAGNTIINQKGKLQVDAGGVAVDVT	255	QHQGGALVTSTAATVLGSNRQGNFAVENGKAEGVVLESGGRLDVLEGHSAWKTRVDDGGTLAVSAGGKATDVTMTSGGALIADSG	85	ATVEGTNASGKFSIDGISGQASGLLLENGGSFTVNAGGQAGNTTVGHRGTLTLAAGGSLSGRTQLSKGASMVLNGDVVSTGDIVNAGEIH	90	AVLSRAVAKGNAPVTFHKLTTSNLTGQGGTINMRVRLDGSNTSDQLVINGGQATGKTWLAFTNVGNSNLGVATSGQGIRVVDAQNGATTEEGAFALSRPLQAGAFNYTL	109	FDNQTTQEAVLSRAVAKGNAPVTFHKLTTSNLTGQGGTINMRVRLDGSNTSDQLVINGGQATGKTWLAFTNVGNSNLGVATSGQGIRVVDAQNGATTEEGAFALSRPLQAGAFNYTLNRDSDEDWYLRSENAYRAEVPLYTSMLTQAMDYDRILAGSRSHQTGVNGENNSVRLSIQGGHLGHDNNGGIARGATPESSGSYGFVRLEGDLLRTEVAGMSLTTGVYGAAGHSSVDVKDDDGSRAGTVRDDAGSLGGYLNLVHNASGLWADIVAQGTRHSMKASSDNNDFRARGWGWLGSLETGLPFSITDNLMLEPQLQYTWQGLSLDDGKDNAGYVKFGHGSAQHVRAGFRLGSHNDMSFGEGTSSRDTLRDSAKHRVRELPVNWWVQPSVIRTFSSRGD…	466
VAEP_2091.127	C5	127	MKRHLNTSYRLVWNHITGTLVVASELARSRGKCAGVAVALSLAAVTSVPALAADTVVQAGETMSGGTLVNHDNQIVFGTTNGMTISTGLEYGPDNEANTGGQWVQDGGTAGNTAISSGGLQFVGAGGKATDTIINEGGGQSLKGLALNTTLNGGEQWMHEGAIATGTVINDKGWQVVKPGAVATDTVVNTGAEGGPDAENGDTGQFVRGNAVRTTINKNGRQIVAAEGTANTTVVYAGGDQTVHGYALDTTLNGGNQYVHNGGTASDTVVNSDGWQIVKNGGVAGNTIINQKGKLQVDAGGVAVDVTQHQGGALVTSTAATVLGSNRQGNFAVENGKAEGVVLESGGRLDVLENHSAQNTLVDDGGTLAVSAGGKATGVTMTSGGALIADSGATVEGTN…	948	MKRHLNTSYRLVWNHITGTLVVASELARSRGKCAGVAVALSLAAVTSVPALA	52	NTSYRLVWNHITGTLVVASELAR	23	ADTVVQAGETMSGGTLVNHDNQIVFGTTNGMTISTGLEYGPDNEANTGGQWVQDGGTAGNTAISSGGLQFVGAGGKATDTIINEGGGQSLKGLALNTTLNGGEQWMHEGAIATGTVINDKGWQVVKPGAVATDTVVNTGAEGGPDAENGDTGQFVRGNAVRTTINKNGRQIVAAEGTANTTVVYAGGDQTVHGYALDTTLNGGNQYVHNGGTASDTVVNSDGWQIVKNGGVAGNTIINQKGKLQVDAGGVAVDVTQHQGGALVTSTAATVLGSNRQGNFAVENGKAEGVVLESGGRLDVLENHSAQNTLVDDGGTLAVSAGGKATGVTMTSGGALIADSGATVEGTNASGKFSIDGISGQASGLLLENGGSFTVNAGGQAGNTTVGYRGTLTLAAGGSL…	430	ADTVVQAGETMSGGTLVNHDNQIVFGTTNGMTISTGLEYGPDNEANTGGQWVQDGGTAGNTAISSGGLQFVGAGGKATDTIINEGGGQSLKGLALNTTLNGGEQWMHEGAIATGTVINDKGWQVVKPGAVATDTVVNTGAEGGPDAENGDTGQFVRGNAVRTTINKNGRQIVAAEGTANTTVVYAGGDQTVHGYALDTTLNGGNQYVHNGGTASDTVVNSDGWQIVKNGGVAGNTIINQKGKLQVDAGGVAVDVT	255	QHQGGALVTSTAATVLGSNRQGNFAVENGKAEGVVLESGGRLDVLENHSAQNTLVDDGGTLAVSAGGKATGVTMTSGGALIADSG	85	ATVEGTNASGKFSIDGISGQASGLLLENGGSFTVNAGGQAGNTTVGYRGTLTLAAGGSLSGRTQLSKGASMVLNGDVVSTGDIVNAGEIY	90	AVLSRAVAKGNAPVTFHKLTTSNLTGQGGTINMRVRLDGSNTSDQLVINGGQATGKTWLAFTNVGNSNLGVATSGQGIRVVDAQNGATTEEGAFALSRPLQAGAFNYTL	109	FDNQTTPDAVLSRAVAKGNAPVTFHKLTTSNLTGQGGTINMRVRLDGSNTSDQLVINGGQATGKTWLAFTNVGNSNLGVATSGQGIRVVDAQNGATTEEGAFALSRPLQAGAFNYTLNRDSDEDWYLRSENAYRAEVPLYASMLTQAMDYDRILAGSRSHQTGVSGENNSVRLSIQGGHLGHDNNGGIARGATPESSGSYGFVRLEGDLLRTEVAGMSLTTGVYGAAGHSSVDVKDDDGSRAGTVRDDAGSLGGYLNLTHTSSGLWADIVAQGTRHSMKASSDNNDFRARGWGWLGSLETGLPFSITDNLMLEPQLQYTWQGLSLDDGKDNAGYVKFGHGSAQHVRAGFRLGSHNDMNFGKGTSSRDTLRDSAKHSVSELPVNWWVQPSVIRTFSSRGD…	466
VAEP_1.1	C6	1	MKRHLNTSYRLVWNHITGTLVVASELARSRGKCAGVAVALSLTAVTSVQALAADTIVQAGETVNDGTLTNHDNQIVFGTANGMTISTGLEYGPDNEANTGGQWIQNGGTANNTTVSGGGLQRVNAGGSVSDTVISAGGGQSLQGQAVNTTLNGGEQWVHEGGIATGTVINEKGWQAVKSGAVATDTVVNTGAEGGPDAENGDTGQFVRGNAVRTTINKNGRQIVAVEGTANTTVVYAGGDQTVHGHALDTTLNGGYQYVHNGGTASDTVVNSDGWQIVKEGGLADFTTVNQKGKLQVNAGGTATNVTLKQGGALVTSTAATVLGSNRLGNFTVENGKADGVVLESGGRLDVLEGHSAQKTRVDDGGTLAVSAGGKATGVTMTSGGALIADSGATVEGTN…	948	MKRHLNTSYRLVWNHITGTLVVASELARSRGKCAGVAVALSLTAVTSVQALA	52	NTSYRLVWNHITGTLVVASELAR	23	ADTIVQAGETVNDGTLTNHDNQIVFGTANGMTISTGLEYGPDNEANTGGQWIQNGGTANNTTVSGGGLQRVNAGGSVSDTVISAGGGQSLQGQAVNTTLNGGEQWVHEGGIATGTVINEKGWQAVKSGAVATDTVVNTGAEGGPDAENGDTGQFVRGNAVRTTINKNGRQIVAVEGTANTTVVYAGGDQTVHGHALDTTLNGGYQYVHNGGTASDTVVNSDGWQIVKEGGLADFTTVNQKGKLQVNAGGTATNVTLKQGGALVTSTAATVLGSNRLGNFTVENGKADGVVLESGGRLDVLEGHSAQKTRVDDGGTLAVSAGGKATGVTMTSGGALIADSGATVEGTNASGKFSIDGISGQASGLLLENGGSFTVNAGGLASNTTVGHRGTLTLAAGGSL…	430	ADTIVQAGETVNDGTLTNHDNQIVFGTANGMTISTGLEYGPDNEANTGGQWIQNGGTANNTTVSGGGLQRVNAGGSVSDTVISAGGGQSLQGQAVNTTLNGGEQWVHEGGIATGTVINEKGWQAVKSGAVATDTVVNTGAEGGPDAENGDTGQFVRGNAVRTTINKNGRQIVAVEGTANTTVVYAGGDQTVHGHALDTTLNGGYQYVHNGGTASDTVVNSDGWQIVKEGGLADFTTVNQKGKLQVNAGGTATNVT	255	LKQGGALVTSTAATVLGSNRLGNFTVENGKADGVVLESGGRLDVLEGHSAQKTRVDDGGTLAVSAGGKATGVTMTSGGALIADSG	85	ATVEGTNASGKFSIDGISGQASGLLLENGGSFTVNAGGLASNTTVGHRGTLTLAAGGSLSGRTQLSKGASMVLNGDVVSTGDIVNAGEIR	90	AALSRAVAKGDSPVTFHKLTTSNLTGQGGTINMRVRLDGSNTSDQLVINGGQATGKTWLAFTNVGNSNLGVATSGQGIRVVDAQNGATTEEGAFALSRPLQAGAFNYTL	109	FDNQTTPDAALSRAVAKGDSPVTFHKLTTSNLTGQGGTINMRVRLDGSNTSDQLVINGGQATGKTWLAFTNVGNSNLGVATSGQGIRVVDAQNGATTEEGAFALSRPLQAGAFNYTLNRDSDEDWYLRSENAYRAEVPLYASMLTQAMDYDRILAGSRSHQTGVNGENNSVRLSIQGGHLGHVNNGGIARGATPESSGSYGFVRLEGDLLRTEVAGMSVTAGVYGAAGHSSVDVKDDDGSRAGTVRDDAGSLGGYLNLVHTSSGLWADIVAQGTRHSMKASSDNNDFRARGWGWLGSLETGLPFSITDNLMLEPQLQYTWQGLSLDDGQDNAGYVKFGHGSAQHVRAGFRLGRHNDMTFGEGTSSRDTLRDSTKHSVRELPVNWWVQPSVIRTFSSRGD…	466
VAEP_74.2	C6	2	MKRHLNTSYRLVWNHITGTLVVASELARSRGKRAGVAIALSLAAVTSVPALAADTVVQAGETVSGGTLTNHDNQIVLGTANGMTISTGLEYGPDNEANTGGQWIQNGGIANNTTVTGGGLQRVNAGGSVSDTVISAGGGQSLQGQAVNTTLNGGEQWVHEGGIATGTVINEKGWQAVKSGAMATDTVVNTGAEGGPDAENGDTGQFVRGNAVRTTINENGRQIVAAEGTANTTVVYAGGDQTVHGHALDTTLNGGYQYVHNGGTASGTVVNSDGWQIIKEGGLADFTTVNQKGKLQVNAGGTATHVTLKQGGALVTSTAATVLGSNRLGNFTVETVRLTALFWSPAVAWMVLEGRFSAENTGDDGGTLAVSAGGKATGVTMTSGGALIADSGATVEGTN…	948	MKRHLNTSYRLVWNHITGTLVVASELARSRGKRAGVAIALSLAAVTSVPALA	52	NTSYRLVWNHITGTLVVASELAR	23	ADTVVQAGETVSGGTLTNHDNQIVLGTANGMTISTGLEYGPDNEANTGGQWIQNGGIANNTTVTGGGLQRVNAGGSVSDTVISAGGGQSLQGQAVNTTLNGGEQWVHEGGIATGTVINEKGWQAVKSGAMATDTVVNTGAEGGPDAENGDTGQFVRGNAVRTTINENGRQIVAAEGTANTTVVYAGGDQTVHGHALDTTLNGGYQYVHNGGTASGTVVNSDGWQIIKEGGLADFTTVNQKGKLQVNAGGTATHVTLKQGGALVTSTAATVLGSNRLGNFTVETVRLTALFWSPAVAWMVLEGRFSAENTGDDGGTLAVSAGGKATGVTMTSGGALIADSGATVEGTNASGKFSIDGISGQASGLLLENGGSFTVNAGGQASNTTVGHRGTLMLAAGGSL…	430	ADTVVQAGETVSGGTLTNHDNQIVLGTANGMTISTGLEYGPDNEANTGGQWIQNGGIANNTTVTGGGLQRVNAGGSVSDTVISAGGGQSLQGQAVNTTLNGGEQWVHEGGIATGTVINEKGWQAVKSGAMATDTVVNTGAEGGPDAENGDTGQFVRGNAVRTTINENGRQIVAAEGTANTTVVYAGGDQTVHGHALDTTLNGGYQYVHNGGTASGTVVNSDGWQIIKEGGLADFTTVNQKGKLQVNAGGTATHVT	255	LKQGGALVTSTAATVLGSNRLGNFTVETVRLTALFWSPAVAWMVLEGRFSAENTGDDGGTLAVSAGGKATGVTMTSGGALIADSG	85	ATVEGTNASGKFSIDGISGQASGLLLENGGSFTVNAGGQASNTTVGHRGTLMLAAGGSLSGRTQLSKGASMVLNGDVVSTGDIVNAGEIR	90	AALSRAVAKGNAPVTFHKLTTSNLTGQGGTINMRVRLDGSNASDQLVINGGQATGKTWLAFTNVGNSNLGVATTGQGIRVVDAQNGATTEEGAFALSRPLQAGAFNYTL	109	FDNQTTPDAALSRAVAKGNAPVTFHKLTTSNLTGQGGTINMRVRLDGSNASDQLVINGGQATGKTWLAFTNVGNSNLGVATTGQGIRVVDAQNGATTEEGAFALSRPLQAGAFNYTLNRDSDEDWYLRSENAYRAEVPLYASILTQAMDYDRILAGSRSHQTGVNGENNSVRLSIQGGHLGHDNNGGIARGATPESSGSYGFVRLEGDLLRTEVAGMSLTTGVYGAAGHSSVDVKDDDGSRAGTVRDDAGSLGGYLNLTHTSSGLWADIVAQGTRHSMKASSDNNDFRARGWGWLGSLETGLPFSITDNLMLEPQLQYTWQGLSLDDGQDNAGYVKFGHGSTQHVRAGFRLGSHNDMTFGEGTSSRDTLRDSTKHRVSELPVNWWVQPSVIRTFSSRGD…	466
VAEP_102.3	C6	3	MKRHLNTSYRLVWNHITGTLVVASELARSRGKRAGVAIALSLAAVTSVPALAADTVVQAGETVNDGTLTNHDNQIVFGTANGMTISTGLEYGPDNEANTGGQWIQNGGIANNTTVTSGGLQRVNAGGSVSDTVISAGGGQSLQGQAVNTTLNGGEQWMHEGAIATGTVINDKGWQAVKSGAMATDTVVNTGAEGGPDAENGDTGQFVRGNAVRTTINENGRQIVAAEGTANTTVVYAGGDQTVHGHALDTTLNGRYQYVHNGGTASGTVVNSDGWQIIKEGGLADFTTVNQKGKLQVNAGGTATNVTLKQGGALVTSTAATVLGSNRLGNFTVENAKADGVVLESGGRLDVLESHSAQNTLVDDGGTLAVSAGGKATGVTITSGGALIADSGATVEGTN…	948	MKRHLNTSYRLVWNHITGTLVVASELARSRGKRAGVAIALSLAAVTSVPALA	52	NTSYRLVWNHITGTLVVASELAR	23	ADTVVQAGETVNDGTLTNHDNQIVFGTANGMTISTGLEYGPDNEANTGGQWIQNGGIANNTTVTSGGLQRVNAGGSVSDTVISAGGGQSLQGQAVNTTLNGGEQWMHEGAIATGTVINDKGWQAVKSGAMATDTVVNTGAEGGPDAENGDTGQFVRGNAVRTTINENGRQIVAAEGTANTTVVYAGGDQTVHGHALDTTLNGRYQYVHNGGTASGTVVNSDGWQIIKEGGLADFTTVNQKGKLQVNAGGTATNVTLKQGGALVTSTAATVLGSNRLGNFTVENAKADGVVLESGGRLDVLESHSAQNTLVDDGGTLAVSAGGKATGVTITSGGALIADSGATVEGTNASGKFSIDGTSGQASGLLLENGGSFTVNAGGLASNTTVGHRGTLTLAAGGSL…	430	ADTVVQAGETVNDGTLTNHDNQIVFGTANGMTISTGLEYGPDNEANTGGQWIQNGGIANNTTVTSGGLQRVNAGGSVSDTVISAGGGQSLQGQAVNTTLNGGEQWMHEGAIATGTVINDKGWQAVKSGAMATDTVVNTGAEGGPDAENGDTGQFVRGNAVRTTINENGRQIVAAEGTANTTVVYAGGDQTVHGHALDTTLNGRYQYVHNGGTASGTVVNSDGWQIIKEGGLADFTTVNQKGKLQVNAGGTATNVT	255	LKQGGALVTSTAATVLGSNRLGNFTVENAKADGVVLESGGRLDVLESHSAQNTLVDDGGTLAVSAGGKATGVTITSGGALIADSG	85	ATVEGTNASGKFSIDGTSGQASGLLLENGGSFTVNAGGLASNTTVGHRGTLTLAAGGSLSGRTQLSKGASMVLNGDVVSTGDIVNAGEIR	90	AVLSRAVAKGNAPVTFHKLTTSNLTGQGGTINMRVRLDGSNASDQLVINGGQATGKTWLAFTNVGNSNLGVATSGQGIRVVDAQNGATTEEGAFALSRPLQAGAFNYTL	109	FDNQTTPDAVLSRAVAKGNAPVTFHKLTTSNLTGQGGTINMRVRLDGSNASDQLVINGGQATGKTWLAFTNVGNSNLGVATSGQGIRVVDAQNGATTEEGAFALSRPLQAGAFNYTLNRDSDEDWYLRSENAYRAEVPLYASMLTQAMDYDRILAGSRSHQTGVNGENNSFRLSIQGGHLGHVNNGGIARGATPESSGSYGLVRLEGDLLRTEVAGMSLTTGVYGAAGHSSVDVKDDDGSRAGTVRDDAGSLGGYLNLTHTSSGLWADIVAQGTRHSMKASSDNNDFRARGWGWLGSLETGLPFSITDNLMLEPQLHYTWQGLSLDDGQDNAGYVKFGHGSAQHVRAGFRLGSHNDMSFGEGTSSRDTLRDSTKHRVSELPVNWWVQPSVIRTFSSRGD…	466
VAEP_116.4	C6	4	MKRHLNTSYRLVWNHITGTLVVASELARSRGKRAGVAIALSLAAVTSVPALAADTVVQAGETVNDGTLTNHDNQIVLGTANGMTISTGLEYGPDNEANTGGQWIQNGGIANNTTVTSGGLQRVNAGGSVSDTVISAGGGQSLQGQAVNTTLNGGEQWVHEGGIATVTVINEKGWQAVKSGAMATDTVVNTGAEGGPDAENGDTGQTVYGDAVRTTINKNGRQIVAAEGTANTTVVYAGGDQTVHGHALDTTLNGGYQYVHNGGTASGTVVNSDGWQIIKEGGLADFTTVNQKGKLQVNAGGTATNVTLKQGGALVTSTAATVLGSNRLGNFTVENAKADGVVLESGGRLDVLESHSAQNTLVDDGGTLAVSAGGKATGVTMTSGGALIADSGATVEGTN…	948	MKRHLNTSYRLVWNHITGTLVVASELARSRGKRAGVAIALSLAAVTSVPALA	52	NTSYRLVWNHITGTLVVASELAR	23	ADTVVQAGETVNDGTLTNHDNQIVLGTANGMTISTGLEYGPDNEANTGGQWIQNGGIANNTTVTSGGLQRVNAGGSVSDTVISAGGGQSLQGQAVNTTLNGGEQWVHEGGIATVTVINEKGWQAVKSGAMATDTVVNTGAEGGPDAENGDTGQTVYGDAVRTTINKNGRQIVAAEGTANTTVVYAGGDQTVHGHALDTTLNGGYQYVHNGGTASGTVVNSDGWQIIKEGGLADFTTVNQKGKLQVNAGGTATNVTLKQGGALVTSTAATVLGSNRLGNFTVENAKADGVVLESGGRLDVLESHSAQNTLVDDGGTLAVSAGGKATGVTMTSGGALIADSGATVEGTNASGKFSIDGTSGQASGLLLENSGSFTVNAGGLASNTTVGHRGTLTLAAGGSL…	430	ADTVVQAGETVNDGTLTNHDNQIVLGTANGMTISTGLEYGPDNEANTGGQWIQNGGIANNTTVTSGGLQRVNAGGSVSDTVISAGGGQSLQGQAVNTTLNGGEQWVHEGGIATVTVINEKGWQAVKSGAMATDTVVNTGAEGGPDAENGDTGQTVYGDAVRTTINKNGRQIVAAEGTANTTVVYAGGDQTVHGHALDTTLNGGYQYVHNGGTASGTVVNSDGWQIIKEGGLADFTTVNQKGKLQVNAGGTATNVT	255	LKQGGALVTSTAATVLGSNRLGNFTVENAKADGVVLESGGRLDVLESHSAQNTLVDDGGTLAVSAGGKATGVTMTSGGALIADSG	85	ATVEGTNASGKFSIDGTSGQASGLLLENSGSFTVNAGGLASNTTVGHRGTLTLAAGGSLSGRTQLSKGASMVLNGDVVSTGDIVNAGEIR	90	AALSRAVAKSNSLVTFHKLTTTNLTGQGGTINMRVSLDGSNASDQLVINGGQATGKTWLAFTNVGNSNLGVATTGQGIRVVDAQNGATTEEGAFALSRPLQAGAFNYTL	109	FDNQTTPDAALSRAVAKSNSLVTFHKLTTTNLTGQGGTINMRVSLDGSNASDQLVINGGQATGKTWLAFTNVGNSNLGVATTGQGIRVVDAQNGATTEEGAFALSRPLQAGAFNYTLNRDSDEDWYLRSENAYRAEVPLYASMLTQAMDYDRILAGSRSHQTGVSGENNSVRLSIQGGHLGHVNNGGIARGATPESSGSYGLVRLEGDLLRTEVAGMSLTTGVYGAAGHSSVDVKDDDGSRAGSVRDDAGSLGGYLNLTHTSSGLWADIVAQGTRHSMKASSDNNDFRARGWGWLGSLETGLPFSITDNLMLEPQLHYTWQGLSLDDGQDNAGYVKFGHGSAQHVRAGFRLGSHNDMSFGEGTSSRDTLRDSTKHSVRELPVNWWVQPSVIRTFSSRGD…	466
VAEP_139.5	C6	5	MKRHLNTSYRLVWNHITGTLVVASELARSRGKRTGVAVALSLATITSVPVLAADTVVQAGETVSGGTLTNHDNQIVFGTANGMTISTGLEYGPDNEANTGGQWIQNGGIANNTTVTSGGLQRVNAGGSVSDTVISAGGGQSLQGQAVNTTLNGGEQWMHEGAIATGTVINDKGWQVVKPGAVATDTVVNTGAEGGPDAENGDTGQFVRGNAVRTTINENGRQIVATEGTANTTVVYAGGDQTVHGYALDTTLNGGNQYVHNGGTASDTVVNSDGWQIIKEGGLADFTTVNQKGKLQVNAGGTATNVTLKQGGALVTSTAATVLGSNRLGNFTVENAKADGVVLESGGRLDVLESHSAQNTLVDDGGTLAVSAGGKATGVTMTSGGALIADSGATVEGTN…	948	MKRHLNTSYRLVWNHITGTLVVASELARSRGKRTGVAVALSLATITSVPVLA	52	NTSYRLVWNHITGTLVVASELAR	23	ADTVVQAGETVSGGTLTNHDNQIVFGTANGMTISTGLEYGPDNEANTGGQWIQNGGIANNTTVTSGGLQRVNAGGSVSDTVISAGGGQSLQGQAVNTTLNGGEQWMHEGAIATGTVINDKGWQVVKPGAVATDTVVNTGAEGGPDAENGDTGQFVRGNAVRTTINENGRQIVATEGTANTTVVYAGGDQTVHGYALDTTLNGGNQYVHNGGTASDTVVNSDGWQIIKEGGLADFTTVNQKGKLQVNAGGTATNVTLKQGGALVTSTAATVLGSNRLGNFTVENAKADGVVLESGGRLDVLESHSAQNTLVDDGGTLAVSAGGKATGVTMTSGGALIADSGATVEGTNASGKFSIDGISGQASGLLLENGGSFTVNAGGLASNTTVGHRGTLTLAAGGSL…	430	ADTVVQAGETVSGGTLTNHDNQIVFGTANGMTISTGLEYGPDNEANTGGQWIQNGGIANNTTVTSGGLQRVNAGGSVSDTVISAGGGQSLQGQAVNTTLNGGEQWMHEGAIATGTVINDKGWQVVKPGAVATDTVVNTGAEGGPDAENGDTGQFVRGNAVRTTINENGRQIVATEGTANTTVVYAGGDQTVHGYALDTTLNGGNQYVHNGGTASDTVVNSDGWQIIKEGGLADFTTVNQKGKLQVNAGGTATNVT	255	LKQGGALVTSTAATVLGSNRLGNFTVENAKADGVVLESGGRLDVLESHSAQNTLVDDGGTLAVSAGGKATGVTMTSGGALIADSG	85	ATVEGTNASGKFSIDGISGQASGLLLENGGSFTVNAGGLASNTTVGHRGTLTLAAGGSLSGRTQLSKGASMVLNGDVVSTGDIVNAGEIR	90	AALSRAVAKSNSLVTFHKLTTTNLTGQGGTINMRVSLDGSNASDQLVINGGQATGKTWLAFTNVGNSNLGVATSGQGIRVVDAQNGATTEEGAFALSRPLQAGAFNYTL	109	FDNQTTPDAALSRAVAKSNSLVTFHKLTTTNLTGQGGTINMRVSLDGSNASDQLVINGGQATGKTWLAFTNVGNSNLGVATSGQGIRVVDAQNGATTEEGAFALSRPLQAGAFNYTLNRDSDEDWYLRSENAYRAEVPLYASMLTQAMDYDRILAGSRSHQTGVSGENNSVRLSIQGGHLGHDNNGGIARGATPESNGSYGLVRLEGDLLRTEVAGMSLTTGVYGAAGHSSVDVKDDDGSRAGSVRDDAGSLGGYLNLTHTSSGLWADIVAQGTRHSMKASSDNNDFRARGWGWLGSLETGLPFSITDNLMLEPQLQYTWQGLSLDDGQDNAGYVKFGHGSAQHVRAGFRLGSHNDMIFGEGTSSRDTLRDSAKHSVRELPVNWWVQPSVIRTFSSRGD…	466
VAEP_172.6	C6	6	MKRHLNTSYRLVWNHITGTLVVASELARSRGKRAGVAVAMSLAAVTSVPALAADTVVQAGETVNGGTLVNHDNQIVFGTANGMTISTGLEYGPDNEANTGGQWIQNGGTANNTTVTGGGLQRVNTGGSVSDTVISAGGGQSLQGQAVNTTLNGGEQWVHEGGIATGTVINEKGWQAIKSGAVATDTVVNTGAEGGPDAENGDTGQTVYGDAVRTTINKNGRQIVAAEGTANTTVVYAGGDQTVHGHALDTTLNGGYQYVHNGGTASGTVVNSDGWQIIKEGGLADFTTVNQKGKLQVNAGGTATNVTLKQGGALVTSTAATVLGSNRLGNFTVENGKADGVVLESGGRLDILESHSAQNTLVDDGGTLAVSAGGKATGVTMTSGGALIADSGATVEGTN…	948	MKRHLNTSYRLVWNHITGTLVVASELARSRGKRAGVAVAMSLAAVTSVPALA	52	NTSYRLVWNHITGTLVVASELAR	23	ADTVVQAGETVNGGTLVNHDNQIVFGTANGMTISTGLEYGPDNEANTGGQWIQNGGTANNTTVTGGGLQRVNTGGSVSDTVISAGGGQSLQGQAVNTTLNGGEQWVHEGGIATGTVINEKGWQAIKSGAVATDTVVNTGAEGGPDAENGDTGQTVYGDAVRTTINKNGRQIVAAEGTANTTVVYAGGDQTVHGHALDTTLNGGYQYVHNGGTASGTVVNSDGWQIIKEGGLADFTTVNQKGKLQVNAGGTATNVTLKQGGALVTSTAATVLGSNRLGNFTVENGKADGVVLESGGRLDILESHSAQNTLVDDGGTLAVSAGGKATGVTMTSGGALIADSGATVEGTNASGKFSIDGISGQASGLLLENGGSFTVNAGGQAGNTTVGYRGTLTLAAGGSL…	430	ADTVVQAGETVNGGTLVNHDNQIVFGTANGMTISTGLEYGPDNEANTGGQWIQNGGTANNTTVTGGGLQRVNTGGSVSDTVISAGGGQSLQGQAVNTTLNGGEQWVHEGGIATGTVINEKGWQAIKSGAVATDTVVNTGAEGGPDAENGDTGQTVYGDAVRTTINKNGRQIVAAEGTANTTVVYAGGDQTVHGHALDTTLNGGYQYVHNGGTASGTVVNSDGWQIIKEGGLADFTTVNQKGKLQVNAGGTATNVT	255	LKQGGALVTSTAATVLGSNRLGNFTVENGKADGVVLESGGRLDILESHSAQNTLVDDGGTLAVSAGGKATGVTMTSGGALIADSG	85	ATVEGTNASGKFSIDGISGQASGLLLENGGSFTVNAGGQAGNTTVGYRGTLTLAAGGSLSGRTQLSKGASMVLNGDVVSTGDIVNAGEIH	90	AALSRAVAKGDSPVTFHKLTTSNLTGQGGTINMRVRLDGSNASDQLVINGGQATGKTWLAFTNVGNSNLGVATTGQGIRVVDAQNGATTEEGAFALSRPLQAGAFNYTL	109	FDNQTTPDAALSRAVAKGDSPVTFHKLTTSNLTGQGGTINMRVRLDGSNASDQLVINGGQATGKTWLAFTNVGNSNLGVATTGQGIRVVDAQNGATTEEGAFALSRPLQAGAFNYTLNRDSDEDWYLRSENAYRAEVPLYASMLTQAMDYDRILAGSRSHQTGVNGENNSVRLSIQGGHLGHDNNGGIARGATPESSGSYGFVRLEGDLLRTEVAGMSLTTGVYGAAGHSSVDVKDDDGSRAGTVRDDAGSLGGYLNLVHTSSGLWADIVAQGTRHSMKASSDNNDFRARGWGWLGSLETGLPFSITDNLMLEPQLQYTWQGLSLDDGQDNAGYVKFGHGSAQHVRAGFRLGSHNDMSFGEGTSSRDTLRDSAKHRVRELPVNWWVQPSVIRTFSSRGD…	466
VAEP_261.7	C6	7	MKRHLNTSYRLVWNHITGTLVVASELARSRGKRTGVAIALSLAAVTSVPVLAADTVVQAGETVSGGTLTNHDNQIVFGTANGMTISTGLEYGPDNEANTGGQWIQNGGIANNTTVTGGGLQRVNAGGSVSDTVISAGGGQSLQGQAVNTTLNGGEQWVHEGGIATGTVINEKGWQAVKSGAVATDTVVNTGAEGGPDAENGDTGQFVRGNAVRTTINKNGRQIVAAEGTANTTVVYAGGDQTVHGHALDTTLNGGYQYVHNGGTASGTVVNSDGWQVVKDGAVAENTTVNQKGKLQVNASGVAVDVTQHQGGALVTSTAATVLGSNRLGNFAVENGKADGVVLESGGRLDVLEGHSARKTLVDDGGTLAVSAGGKATSVTITSGGALIADSGATVEGTN…	948	MKRHLNTSYRLVWNHITGTLVVASELARSRGKRTGVAIALSLAAVTSVPVLA	52	NTSYRLVWNHITGTLVVASELAR	23	ADTVVQAGETVSGGTLTNHDNQIVFGTANGMTISTGLEYGPDNEANTGGQWIQNGGIANNTTVTGGGLQRVNAGGSVSDTVISAGGGQSLQGQAVNTTLNGGEQWVHEGGIATGTVINEKGWQAVKSGAVATDTVVNTGAEGGPDAENGDTGQFVRGNAVRTTINKNGRQIVAAEGTANTTVVYAGGDQTVHGHALDTTLNGGYQYVHNGGTASGTVVNSDGWQVVKDGAVAENTTVNQKGKLQVNASGVAVDVTQHQGGALVTSTAATVLGSNRLGNFAVENGKADGVVLESGGRLDVLEGHSARKTLVDDGGTLAVSAGGKATSVTITSGGALIADSGATVEGTNASGKFSIDGTSGQASGLLLENGGSFTVNAGGLASNTTVGHRGTLTLAAGGSL…	430	ADTVVQAGETVSGGTLTNHDNQIVFGTANGMTISTGLEYGPDNEANTGGQWIQNGGIANNTTVTGGGLQRVNAGGSVSDTVISAGGGQSLQGQAVNTTLNGGEQWVHEGGIATGTVINEKGWQAVKSGAVATDTVVNTGAEGGPDAENGDTGQFVRGNAVRTTINKNGRQIVAAEGTANTTVVYAGGDQTVHGHALDTTLNGGYQYVHNGGTASGTVVNSDGWQVVKDGAVAENTTVNQKGKLQVNASGVAVDVT	255	QHQGGALVTSTAATVLGSNRLGNFAVENGKADGVVLESGGRLDVLEGHSARKTLVDDGGTLAVSAGGKATSVTITSGGALIADSG	85	ATVEGTNASGKFSIDGTSGQASGLLLENGGSFTVNAGGLASNTTVGHRGTLTLAAGGSLSGRTQLSKGASMVLNGDVVSTGDIVNAGEIR	90	AVLSRAVAKGDSPVTFHKLTTSNLTGQGGTINMRVRLDGSNTSDQLVINGGQATGKTWLAFTNVGNSNLGVATSGQGIRVVDAQNGATTEEGAFALSRPLQAGAFNYTL	109	FDNQTTPDAVLSRAVAKGDSPVTFHKLTTSNLTGQGGTINMRVRLDGSNTSDQLVINGGQATGKTWLAFTNVGNSNLGVATSGQGIRVVDAQNGATTEEGAFALSRPLQAGAFNYTLNRDSDEDWYLRSENAYRAEVPLYTSMLTQAMDYDRILAGSRSHQTGVNGENNSVRLSIQGGHLGHDNNGGIARGATPESSGSYGFVRLEGDLLRTEVAGMSLTTGVYGAAGHSSVDVKDDDGSRAGTVRDDAGSLGGYLNLTHTSSGLWADIVAQGTRHSMKASSDNNDFRARGWGWLGSLETGLPFSITDNLMLEPQLQYTWQGLSLDDGQDNAGYVKFGHGSTQHVRAGFRLGSHNDMTFGEGTSSRDTLRDSTKHRVSELPVNWWVQPSVIRTFSSRGD…	466
VAEP_297.8	C6	8	MKRHLNTSYRLVWNHITGTLVVASELARSRGKRAGVAIALSLAAVTSVPALAADTIVQAGETVNDGTLTNHDNQIVLGTANGMTISTGLEYGPDNEANTGGQWIQNGGIANNTTVTGGGLQRVNAGGSVSDTVISAGGGQSLQGQAVNTTLNGGEQWVHEGGIATGTVINEKGWQAVKSGAMATDTVVNTGAEGGPDADNGDTGQFVRGNAVRTTINKNGRQIVAVEGTANTTVVYAGGDQTVHGHALDTTLNGGYQYVHNGGTASDTVVNSDGWQIVKEGGLADFTTVNQKGKLQVNAGGTATNVTLKQGGALVTSTAATVTGSNRLGNFTVENGNADGVVLESGGRLDVLEGHSAWKTLVDDGGTLAVSAGGKATDVTMTSGSALIADSGATVEGTN…	948	MKRHLNTSYRLVWNHITGTLVVASELARSRGKRAGVAIALSLAAVTSVPALA	52	NTSYRLVWNHITGTLVVASELAR	23	ADTIVQAGETVNDGTLTNHDNQIVLGTANGMTISTGLEYGPDNEANTGGQWIQNGGIANNTTVTGGGLQRVNAGGSVSDTVISAGGGQSLQGQAVNTTLNGGEQWVHEGGIATGTVINEKGWQAVKSGAMATDTVVNTGAEGGPDADNGDTGQFVRGNAVRTTINKNGRQIVAVEGTANTTVVYAGGDQTVHGHALDTTLNGGYQYVHNGGTASDTVVNSDGWQIVKEGGLADFTTVNQKGKLQVNAGGTATNVTLKQGGALVTSTAATVTGSNRLGNFTVENGNADGVVLESGGRLDVLEGHSAWKTLVDDGGTLAVSAGGKATDVTMTSGSALIADSGATVEGTNASGKFSIDGTSGQASGLLLENGGSFTVNAGGLASNTTVGHRGTLTLAAGGSL…	430	ADTIVQAGETVNDGTLTNHDNQIVLGTANGMTISTGLEYGPDNEANTGGQWIQNGGIANNTTVTGGGLQRVNAGGSVSDTVISAGGGQSLQGQAVNTTLNGGEQWVHEGGIATGTVINEKGWQAVKSGAMATDTVVNTGAEGGPDADNGDTGQFVRGNAVRTTINKNGRQIVAVEGTANTTVVYAGGDQTVHGHALDTTLNGGYQYVHNGGTASDTVVNSDGWQIVKEGGLADFTTVNQKGKLQVNAGGTATNVT	255	LKQGGALVTSTAATVTGSNRLGNFTVENGNADGVVLESGGRLDVLEGHSAWKTLVDDGGTLAVSAGGKATDVTMTSGSALIADSG	85	ATVEGTNASGKFSIDGTSGQASGLLLENGGSFTVNAGGLASNTTVGHRGTLTLAAGGSLSGRTQLSKGASMVLNGDVVSTGDIVNAGEIR	90	AALSRAVAKGDSPVTFHKLTTSNLTGQGGTINMRVRLDGSNTSDQLVINGGQATGKTWLAFTNVGNSNLGVATSGQGIRVVDAQNGATTEEGAFALSRPLQAGAFNYTL	109	FDNQTTPDAALSRAVAKGDSPVTFHKLTTSNLTGQGGTINMRVRLDGSNTSDQLVINGGQATGKTWLAFTNVGNSNLGVATSGQGIRVVDAQNGATTEEGAFALSRPLQAGAFNYTLNRDSDEDWYLRSENAYRAEVPLYTSMLTQAMDYDRILAGSRSHQTGVNGENNSVRLSIQGGHLGHDNNGGIARGATPESSGSYGFVRLEGDLLRTEVAGMSLTTGVHGAAGHSSVDVKDDDGSRAGTVRDDAGSLGGYLNLTHTSSGLWADIVAQGTRHSMKASSDNNDFRARGWGWLGSLETGLPFSITDNLMLEPQLQYTWQGLSLDDGQDNAGYVKFGHGSAQHVRAGFRLGSHNDMSFGEGTSSRDTLRDSAKHRVRGLPVNWWVQPSVIRTFSSRGD…	466
VAEP_370.9	C6	9	MKRHLNTSYRLVWNHITGPLVVASELARSRGKRAGVAIALSLAAVTSVPALAADTVVQAGETVNDGTLTNHDNQIVLGTANGMTISTGLEYGPDNEANTGGQWIQNGGIANNTTVTGGGLQRVNAGGSVSDTVIRAGGGQSLQGQAVNTTLNGGEQWVHEGGIATGTVINEKGWQAIKSGAVATDTVVNTGAEGGPDAENGDTGQTVYGDAVRTTINKNGRQIVAAEGTSNTTVVYAGGDQTVHGHALDTTLNGGYQYVHNGGTASGTVVNSDGWQIIKEGGLADFTTVNQKGKLQVNAGGTATNVTLKQGGALVTSTAATVLGSNRLGNFTVENGKADGVVLESGGRLDVLEGHSAWKTLVDDGGTLAVSAGGKATDVTMTSGGALIADSGATVEGTN…	948	MKRHLNTSYRLVWNHITGPLVVASELARSRGKRAGVAIALSLAAVTSVPALA	52	NTSYRLVWNHITGPLVVASELAR	23	ADTVVQAGETVNDGTLTNHDNQIVLGTANGMTISTGLEYGPDNEANTGGQWIQNGGIANNTTVTGGGLQRVNAGGSVSDTVIRAGGGQSLQGQAVNTTLNGGEQWVHEGGIATGTVINEKGWQAIKSGAVATDTVVNTGAEGGPDAENGDTGQTVYGDAVRTTINKNGRQIVAAEGTSNTTVVYAGGDQTVHGHALDTTLNGGYQYVHNGGTASGTVVNSDGWQIIKEGGLADFTTVNQKGKLQVNAGGTATNVTLKQGGALVTSTAATVLGSNRLGNFTVENGKADGVVLESGGRLDVLEGHSAWKTLVDDGGTLAVSAGGKATDVTMTSGGALIADSGATVEGTNASGKFSIDGISGQASGLLLENGGSFTVNAGGLASNTTVGHRGTLTLAAGGSL…	430	ADTVVQAGETVNDGTLTNHDNQIVLGTANGMTISTGLEYGPDNEANTGGQWIQNGGIANNTTVTGGGLQRVNAGGSVSDTVIRAGGGQSLQGQAVNTTLNGGEQWVHEGGIATGTVINEKGWQAIKSGAVATDTVVNTGAEGGPDAENGDTGQTVYGDAVRTTINKNGRQIVAAEGTSNTTVVYAGGDQTVHGHALDTTLNGGYQYVHNGGTASGTVVNSDGWQIIKEGGLADFTTVNQKGKLQVNAGGTATNVT	255	LKQGGALVTSTAATVLGSNRLGNFTVENGKADGVVLESGGRLDVLEGHSAWKTLVDDGGTLAVSAGGKATDVTMTSGGALIADSG	85	ATVEGTNASGKFSIDGISGQASGLLLENGGSFTVNAGGLASNTTVGHRGTLTLAAGGSLSGRTQLSKGASMVLNGDVVSTGDIVNAGEIR	90	AALSRAVAKGDSPVTFHKLTTSNLTGQGGTINMRVRLDGSNASDQLVINGGQATGKTWLAFTNVGNSNLGVATTGQGIRVVDAQNGATTEEGAFALSRPLQAGAFNYTL	109	FDNQTTPDAALSRAVAKGDSPVTFHKLTTSNLTGQGGTINMRVRLDGSNASDQLVINGGQATGKTWLAFTNVGNSNLGVATTGQGIRVVDAQNGATTEEGAFALSRPLQAGAFNYTLNRDSDEDWYLRSENAYRAEVPLYASMLTQAMDYDRILAGSRSHQSGVSGENNSVRLSIQGGHLGHDNNGGIARGATPESNGSYGFVRLEGDLLRTEVAGMSLTTGVYGAAGHSSVDVKDDDGSRAGTGRDDAGSLGGYLNLVHTSSGLWADIVAQGTLHSMKASSDNNDFRARGWGWLGSLETGLPFSITDNLMLEPQLQYTWQGLSLDDGQDNAGYVKFGHGSAQHVRAGFRLGSHNDMNFGKGTSSRDTLRDSAKHSVRELPVNWWVQPSVIRTFSSRGD…	466
VAEP_480.11	C6	11	MKRHLNTSYRLVWNHITGTLVVASELARSRGKRAGVAIALSLAAVTSVPALAADTVVQAGETVNDGTLTNHDNQIVLGTANGMTISTGLEYGPDNEANTGGQWIQNGGIANNTTVTGGGLQRVNAGGSVSDTVISAGGGQSLQGQAVNTTLNGGEQWVHEGGIATGTVINEKGWQAVKSGAMATDTVVNTGAEGGPDAENGDTGQFVRGNAVRTTINKNGRQIVAAEGTANTTVVYAGGDQTVHGHALDTTLNGGYQYVHNGGTASGTVVNSDGWQIIKEGGLADFTTVNQKGKLQVNAGGTATNVTLKQGGALVTSTAATVTGSNRLGNFTVENGKADGVVLESGGRLDVLEGHSAWKTLVDDGGTLAVSAGGKATGVTMTSGGALIADSGATVEGTN…	948	MKRHLNTSYRLVWNHITGTLVVASELARSRGKRAGVAIALSLAAVTSVPALA	52	NTSYRLVWNHITGTLVVASELAR	23	ADTVVQAGETVNDGTLTNHDNQIVLGTANGMTISTGLEYGPDNEANTGGQWIQNGGIANNTTVTGGGLQRVNAGGSVSDTVISAGGGQSLQGQAVNTTLNGGEQWVHEGGIATGTVINEKGWQAVKSGAMATDTVVNTGAEGGPDAENGDTGQFVRGNAVRTTINKNGRQIVAAEGTANTTVVYAGGDQTVHGHALDTTLNGGYQYVHNGGTASGTVVNSDGWQIIKEGGLADFTTVNQKGKLQVNAGGTATNVTLKQGGALVTSTAATVTGSNRLGNFTVENGKADGVVLESGGRLDVLEGHSAWKTLVDDGGTLAVSAGGKATGVTMTSGGALIADSGATVEGTNASGKFSIDGISGQASGLLLENGGSFTVNAGGQASNTTVGHRGTLTLAAGGSL…	430	ADTVVQAGETVNDGTLTNHDNQIVLGTANGMTISTGLEYGPDNEANTGGQWIQNGGIANNTTVTGGGLQRVNAGGSVSDTVISAGGGQSLQGQAVNTTLNGGEQWVHEGGIATGTVINEKGWQAVKSGAMATDTVVNTGAEGGPDAENGDTGQFVRGNAVRTTINKNGRQIVAAEGTANTTVVYAGGDQTVHGHALDTTLNGGYQYVHNGGTASGTVVNSDGWQIIKEGGLADFTTVNQKGKLQVNAGGTATNVT	255	LKQGGALVTSTAATVTGSNRLGNFTVENGKADGVVLESGGRLDVLEGHSAWKTLVDDGGTLAVSAGGKATGVTMTSGGALIADSG	85	ATVEGTNASGKFSIDGISGQASGLLLENGGSFTVNAGGQASNTTVGHRGTLTLAAGGSLSGRTQLSKGASMVLNGDVVSTGDIVNAGEIR	90	AALSRAVAKGDSPVTFHKLTTSNLTGQGGTINMRVRLDGSNTSDQLVINGGQATGKTWLAFTNVGNSNLGVATSGQGIRVVDAQNGATTEEGAFALSRPLQAGAFNYTL	109	FDNQTTPDAALSRAVAKGDSPVTFHKLTTSNLTGQGGTINMRVRLDGSNTSDQLVINGGQATGKTWLAFTNVGNSNLGVATSGQGIRVVDAQNGATTEEGAFALSRPLQAGAFNYTLNRDSDEDWYLRSENAYRAEVPLYASMLTQAMDYDRILAGSRSHQTGVNGENNSVRLSIQGGHLGHDNNGGIARGATPESSGSYGFVRLEGDLLRTEVAGMSVTAGVYGAAGHSSVDVKDDDGSRAGTVRDDAGSLGGYLNLTHTSSGLWADIVAQGTRHSMKASSDNNDFRARGWGWLGSLETGLPFSITDNLMLEPQLQYTWQGLSLDDGQDNAGYVKFGHGSAQHVRAGFRLGSHNDMTFGEGTSSRDTLRDSTKHGVSELPVNWWVQPSVIRTFSSRGD…	466
VAEP_549.12	C6	12	MKRHLNTSYRLVWNHITGTLVVASELARSRGKRAGVAIALSLAAVTSVPALAADTVVQAGETVSGGTLTNHDNQIVLGTANGMTISTGLEYGPDNEVNTGGQWIQNGGIANNTTVTGGGLQRVNAGGSVSDTVISAGGGQSLQGQAVNTTLNGGEQWVHEGGIATGTVINEKGWQAVKSGAVATDTVVNTGAEGGPDAENGDTGQTVYGDAVRTTINKNGRQIVAAEGTVNTTVVYAGGDQTVHGHALDTTLNGGYQYVHNGGTASGTVVNSDGWQIIKEGGLADFTTVNQKGKLQVNAGGTATNVTLKQGGALVTSTAATVTGSNRLGNFTVENGKADGVVLESGGRLDVLEGHSAQKTRVDDGGTLAVSAGGKATGVTMTSGGALIADSGATVEGTN…	948	MKRHLNTSYRLVWNHITGTLVVASELARSRGKRAGVAIALSLAAVTSVPALA	52	NTSYRLVWNHITGTLVVASELAR	23	ADTVVQAGETVSGGTLTNHDNQIVLGTANGMTISTGLEYGPDNEVNTGGQWIQNGGIANNTTVTGGGLQRVNAGGSVSDTVISAGGGQSLQGQAVNTTLNGGEQWVHEGGIATGTVINEKGWQAVKSGAVATDTVVNTGAEGGPDAENGDTGQTVYGDAVRTTINKNGRQIVAAEGTVNTTVVYAGGDQTVHGHALDTTLNGGYQYVHNGGTASGTVVNSDGWQIIKEGGLADFTTVNQKGKLQVNAGGTATNVTLKQGGALVTSTAATVTGSNRLGNFTVENGKADGVVLESGGRLDVLEGHSAQKTRVDDGGTLAVSAGGKATGVTMTSGGALIADSGATVEGTNASGKFSIDGTSGQASGLLLENGGSFTVNAGGQASNTTVGHRGTLMLAAGGSL…	430	ADTVVQAGETVSGGTLTNHDNQIVLGTANGMTISTGLEYGPDNEVNTGGQWIQNGGIANNTTVTGGGLQRVNAGGSVSDTVISAGGGQSLQGQAVNTTLNGGEQWVHEGGIATGTVINEKGWQAVKSGAVATDTVVNTGAEGGPDAENGDTGQTVYGDAVRTTINKNGRQIVAAEGTVNTTVVYAGGDQTVHGHALDTTLNGGYQYVHNGGTASGTVVNSDGWQIIKEGGLADFTTVNQKGKLQVNAGGTATNVT	255	LKQGGALVTSTAATVTGSNRLGNFTVENGKADGVVLESGGRLDVLEGHSAQKTRVDDGGTLAVSAGGKATGVTMTSGGALIADSG	85	ATVEGTNASGKFSIDGTSGQASGLLLENGGSFTVNAGGQASNTTVGHRGTLMLAAGGSLSGRTQLSKGASMVLNGDVVSTGDIVNAGEIY	90	AVLSRAVAKGNAPVTFHKLTTSNLTGQGGTINMRVSLDGSNTSDQLVINGGQATGKTWLAFTNVGNSNLGVATSGQGIRVVDAQNGATTEEGAFALSRPLQAGAFNYTL	109	FDNQTTPDAVLSRAVAKGNAPVTFHKLTTSNLTGQGGTINMRVSLDGSNTSDQLVINGGQATGKTWLAFTNVGNSNLGVATSGQGIRVVDAQNGATTEEGAFALSRPLQAGAFNYTLNRDSDEDWYLRSENAYRAEVPLYASMLTQAMDYDRILAGSRSHQTSVSGENNSVRLSIQGGHLGHDNNGGIARGATPESSGSYGFVRLEGDLLRTEVAGMSLTTGVYGAAGHSSVDVKDDDGSRAGTVRDDAGSLGGYLNLVHTSSGLWADIVAQGTRHSMKASSDNNDFRARGWGWLGSLETGLPFSITDNLMLEPQLQYTWQGLSLDDGQDNAGYVKFGHGSTQHVRAGFRLGSHNDMTFGEGTSSRDTLRDSTKHRVSELPVNWWVQPSVIRTFSSRGD…	466
VAEP_569.13	C6	13	MKRHLNTSYRLVWNHITGTLVVASELARSRGKRTGVAVALSLATITSVPVLAADTVVQAGETVSGGTLTNHDNQIVFGTANGMTISTGLEYGPDNEANTGGQWIQNGGIANNTTVTSGGLQRVNAGGSVSDTVISAGGGQSLQGQAVNTTLNGGEQWMHEGAIATGTVINEKGWQAVKSGAMATDTVVNTGAEGGPDAENGDTGQTVYGDAVRTTINKNGRQIVAAEGTANTTVVYAGGDQTVHGHALDTTLNGGYQYVHNGGTASGTVVNSDGWQIIKEGGLADFTTVNQKGKLQVNAGGTATNVTLKQGGALVTSTAATVLGSNRLGNFTVENGKADGVVLESGGRLDVLESHSAQNTLVDDGGTLAVSAGGKATGVTMTSGGALIADSGATVEGTN…	948	MKRHLNTSYRLVWNHITGTLVVASELARSRGKRTGVAVALSLATITSVPVLA	52	NTSYRLVWNHITGTLVVASELAR	23	ADTVVQAGETVSGGTLTNHDNQIVFGTANGMTISTGLEYGPDNEANTGGQWIQNGGIANNTTVTSGGLQRVNAGGSVSDTVISAGGGQSLQGQAVNTTLNGGEQWMHEGAIATGTVINEKGWQAVKSGAMATDTVVNTGAEGGPDAENGDTGQTVYGDAVRTTINKNGRQIVAAEGTANTTVVYAGGDQTVHGHALDTTLNGGYQYVHNGGTASGTVVNSDGWQIIKEGGLADFTTVNQKGKLQVNAGGTATNVTLKQGGALVTSTAATVLGSNRLGNFTVENGKADGVVLESGGRLDVLESHSAQNTLVDDGGTLAVSAGGKATGVTMTSGGALIADSGATVEGTNASGKFSIDGISGQASGLLLENGGSFTVNAGGLASNTTVGHRGTLTLAAGGSL…	430	ADTVVQAGETVSGGTLTNHDNQIVFGTANGMTISTGLEYGPDNEANTGGQWIQNGGIANNTTVTSGGLQRVNAGGSVSDTVISAGGGQSLQGQAVNTTLNGGEQWMHEGAIATGTVINEKGWQAVKSGAMATDTVVNTGAEGGPDAENGDTGQTVYGDAVRTTINKNGRQIVAAEGTANTTVVYAGGDQTVHGHALDTTLNGGYQYVHNGGTASGTVVNSDGWQIIKEGGLADFTTVNQKGKLQVNAGGTATNVT	255	LKQGGALVTSTAATVLGSNRLGNFTVENGKADGVVLESGGRLDVLESHSAQNTLVDDGGTLAVSAGGKATGVTMTSGGALIADSG	85	ATVEGTNASGKFSIDGISGQASGLLLENGGSFTVNAGGLASNTTVGHRGTLTLAAGGSLSGRTQLSKGASMVLNGDVVSTGDIVNAGEIY	90	AVLSRAVAKGNAPVTFHKLTTSNLTGQGGTINMRVRLDGSNASDQLVINGGQATGKTWLAFTNVGNSNLGVATTGQGIRVVDAQNGATTEEGAFALSRPLQAGAFNYTL	109	FDNQTTPDAVLSRAVAKGNAPVTFHKLTTSNLTGQGGTINMRVRLDGSNASDQLVINGGQATGKTWLAFTNVGNSNLGVATTGQGIRVVDAQNGATTEEGAFALSRPLQAGAFNYTLNRDSDEDWYLRSENAYRAEVPLYASMLTQAMDYDRILAGSRSHQTGVNGENNSVRLSIQGGHLGHDNNGGIARGATPESSGSYGFVRLEGDLLRTEVAGMSLTTGVHGAAGHSSVDVKDDDGSRAGTVRDDAGSLGGYLNLTHTSSGLWADIVAQGTRHSMKASSDNNDFRARGWGWLGSLETGLPFSITDNLMLEPQLHYTWQGLSLDDGQDNAGYVKFGHGSAQHVRAGFRLGSHNDMTFGEGTSSRDTLRDSTKHRVSELPVNWWVQPSVIRTFSSRGD…	466
VAEP_583.14	C6	14	MKRHLNTSYRLVWNHITGTLVVASELARSRGKRAGVAIALSLAAVTSVPALAADTVVQAGETVSGGTLTNHDNQIVLGTANGMTISTGLEYGPDNEANTGGQWIQNGGIANNTTVTGGGLQRVNAGGSVSDTVISAGGGQSLQGQAMNTTLNGGEQWVHEGGIATGTVINEKGWQAVKSGAVATDTVVNTGAEGGPDAENGDTGQTVYGDAVRTTINKNGRQIVAAEGTANTTVVYAGGDQTVHGHALDTTLNGGYQYVHNGGTASGTVVNSDGWQIIKEGGLADFTTVNQKGKLQVNAGGTATNVTLKQGGALVTSTAATVLGSNRLGNFTVENGKADGVVLESGGRLDVLEGHSAQKTLVDDGGILAVSAGGKATDVTMTSGGALIADSGATVEGTN…	948	MKRHLNTSYRLVWNHITGTLVVASELARSRGKRAGVAIALSLAAVTSVPALA	52	NTSYRLVWNHITGTLVVASELAR	23	ADTVVQAGETVSGGTLTNHDNQIVLGTANGMTISTGLEYGPDNEANTGGQWIQNGGIANNTTVTGGGLQRVNAGGSVSDTVISAGGGQSLQGQAMNTTLNGGEQWVHEGGIATGTVINEKGWQAVKSGAVATDTVVNTGAEGGPDAENGDTGQTVYGDAVRTTINKNGRQIVAAEGTANTTVVYAGGDQTVHGHALDTTLNGGYQYVHNGGTASGTVVNSDGWQIIKEGGLADFTTVNQKGKLQVNAGGTATNVTLKQGGALVTSTAATVLGSNRLGNFTVENGKADGVVLESGGRLDVLEGHSAQKTLVDDGGILAVSAGGKATDVTMTSGGALIADSGATVEGTNASGKFSIDGISGQASGLLLENGGSFTVNAGGQAGNTTVGHRGTLTLAAGGSL…	430	ADTVVQAGETVSGGTLTNHDNQIVLGTANGMTISTGLEYGPDNEANTGGQWIQNGGIANNTTVTGGGLQRVNAGGSVSDTVISAGGGQSLQGQAMNTTLNGGEQWVHEGGIATGTVINEKGWQAVKSGAVATDTVVNTGAEGGPDAENGDTGQTVYGDAVRTTINKNGRQIVAAEGTANTTVVYAGGDQTVHGHALDTTLNGGYQYVHNGGTASGTVVNSDGWQIIKEGGLADFTTVNQKGKLQVNAGGTATNVT	255	LKQGGALVTSTAATVLGSNRLGNFTVENGKADGVVLESGGRLDVLEGHSAQKTLVDDGGILAVSAGGKATDVTMTSGGALIADSG	85	ATVEGTNASGKFSIDGISGQASGLLLENGGSFTVNAGGQAGNTTVGHRGTLTLAAGGSLSGRTQLSKGASMVLNGDVVSTGDIVNAGEIH	90	AVLSRAVAKGDSPVTFHKLTTNNLTGQGGTINMRVRLDGSNASDQLVINGGQATGKTWLAFTNVGNSNLGVATSGQGIRVVDAQNGATTEEGAFALSRPLQAGAFNYTL	109	FDNQTTQDAVLSRAVAKGDSPVTFHKLTTNNLTGQGGTINMRVRLDGSNASDQLVINGGQATGKTWLAFTNVGNSNLGVATSGQGIRVVDAQNGATTEEGAFALSRPLQAGAFNYTLNRDNDEDWYLRSENAYRAEVPLYASMLTQAMDYDRILAGSRSHQTGVSGENNSVRLSIQGGHLGHDNNGGIARGATPESSGSYGFIRLEGDLLRTEVAGMSLTTGVYGAAGHSSVDVKDDDGSRAGTVRDDAGSLGGYLNLTHTSSGLWADIVAQGTRHSMKASSDNNDFRARGWGWLGSLETSLPFSITDNLMLEPQLQYTWQGLSLDDGQDNAGYVKFGHGSAQHVRAGFRLGSHNDMTFGEGTSSRDTLRDSAKHRVSELPVNWWVQPSVIRTFSSRGD…	466
VAEP_772.20	C6	20	MKRHLNTSYRLVWNHITGTLVVASELARSRGKRAGVAIALSLAAVTSVPALAADTVVQAGETVSGGTLTNHDNQIVLGTANGMTISTGLEYGPDNEANTGGQWIQNGGIANNTTVTGGGLQRVNAGGSVSDTVISAGGGQSLQGQAVNTTLNGGEQWVHEGGIATVTVINEKGWQAVKSGAMAADTVVNTGAEGGPDAENGDTGQTVYGDAVRTTINKNGRQIVAVEGTANTTVVYAGGDQTVHGHALDTTLNGGNQYVHNGGTTSDTVVNSDGWQIIKEGGLADFTTVNQKGKLQVNAGGTATNVTLKQGGALVTSTAATVTGSNRLGNFAVENGKADGVVLESGGRLDVLEGHSAWKTLVDDGGTLAVSAGGKATGVTMTSGGALIADSGATVEGTN…	948	MKRHLNTSYRLVWNHITGTLVVASELARSRGKRAGVAIALSLAAVTSVPALA	52	NTSYRLVWNHITGTLVVASELAR	23	ADTVVQAGETVSGGTLTNHDNQIVLGTANGMTISTGLEYGPDNEANTGGQWIQNGGIANNTTVTGGGLQRVNAGGSVSDTVISAGGGQSLQGQAVNTTLNGGEQWVHEGGIATVTVINEKGWQAVKSGAMAADTVVNTGAEGGPDAENGDTGQTVYGDAVRTTINKNGRQIVAVEGTANTTVVYAGGDQTVHGHALDTTLNGGNQYVHNGGTTSDTVVNSDGWQIIKEGGLADFTTVNQKGKLQVNAGGTATNVTLKQGGALVTSTAATVTGSNRLGNFAVENGKADGVVLESGGRLDVLEGHSAWKTLVDDGGTLAVSAGGKATGVTMTSGGALIADSGATVEGTNASGKFSIDGISGQASGLLLENGGSFTVNAGGQASNTTVGHRGTLMLAAGGSL…	430	ADTVVQAGETVSGGTLTNHDNQIVLGTANGMTISTGLEYGPDNEANTGGQWIQNGGIANNTTVTGGGLQRVNAGGSVSDTVISAGGGQSLQGQAVNTTLNGGEQWVHEGGIATVTVINEKGWQAVKSGAMAADTVVNTGAEGGPDAENGDTGQTVYGDAVRTTINKNGRQIVAVEGTANTTVVYAGGDQTVHGHALDTTLNGGNQYVHNGGTTSDTVVNSDGWQIIKEGGLADFTTVNQKGKLQVNAGGTATNVT	255	LKQGGALVTSTAATVTGSNRLGNFAVENGKADGVVLESGGRLDVLEGHSAWKTLVDDGGTLAVSAGGKATGVTMTSGGALIADSG	85	ATVEGTNASGKFSIDGISGQASGLLLENGGSFTVNAGGQASNTTVGHRGTLMLAAGGSLSGRTQLSKGASMVLNGDVVSTGDIVNAGEIY	90	AVLSRAVAKGNAPVTFHKLTTSNLTGQGGTINMRVRLDGSNTSDQLVINGGQATGKTWLAFTNVGNSNLGVATSGQGIRVVDAQNGATTEEGAFALSRPLQAGAFNYTL	109	FDNQTTPDAVLSRAVAKGNAPVTFHKLTTSNLTGQGGTINMRVRLDGSNTSDQLVINGGQATGKTWLAFTNVGNSNLGVATSGQGIRVVDAQNGATTEEGAFALSRPLQAGAFNYTLNRDSDEDWYLRSENAYRAEVPLYTSMLTQAMDYDRILAGSRSHQTGVNGENNSVRLSIQGGHLGHDNNGGIARGATPESSGSYGFVRLEGDLLRTEVAGMSLTTGVYGAAGHSSVDVKDDDGSRAGTVRDDAGSLGGYLNLVHTSSGLWADIVAQGTRHSMKASSDNNDFRARGWGWLGSLETGLPFSITDNLMLEPQLQYTWQGLSLDDGQDNAGYVKFGHGSTQHVRAGFRLGSHNDMTFGEGTSSRDTLRDSTKHRVSELPVNWWVQPSVIRTFSSRGD…	466
VAEP_838.21	C6	21	MKRHLNTSYRLVWNHITGTLVVASELARSRGKCAGVAVALSLTAVTSVQALAADTIVQAGETVNGGTLANHDNQIVLGTANGMTISTGLEYGPDNEANTGGQWIQNGGTANNTTVTGGGLQRVNAGGSVSDTVISAGGGQSLQGQAVNTTLNGGEQWVHEGGIATVTVINEKGWQAVKSGAMATDTVVNTGAEGGPDAENGDTGQTVYGDAVRTTINKNGRQIVAAEGTANTTVVYAGGDQTVHGHALDTTLNGGYQYVHNGGTASDTVVNSDGWQIVKEGGLADFTTVNQKGKLQVNAGGTATNVTLKQGGALVTSTAATVTGSNRLGNFTVENGNADGVVLESGGRLDVLEGHSAWKTLVDDGGTLAVSAGGKATDVTMTSGSALIADSGATVEGTN…	948	MKRHLNTSYRLVWNHITGTLVVASELARSRGKCAGVAVALSLTAVTSVQALA	52	NTSYRLVWNHITGTLVVASELAR	23	ADTIVQAGETVNGGTLANHDNQIVLGTANGMTISTGLEYGPDNEANTGGQWIQNGGTANNTTVTGGGLQRVNAGGSVSDTVISAGGGQSLQGQAVNTTLNGGEQWVHEGGIATVTVINEKGWQAVKSGAMATDTVVNTGAEGGPDAENGDTGQTVYGDAVRTTINKNGRQIVAAEGTANTTVVYAGGDQTVHGHALDTTLNGGYQYVHNGGTASDTVVNSDGWQIVKEGGLADFTTVNQKGKLQVNAGGTATNVTLKQGGALVTSTAATVTGSNRLGNFTVENGNADGVVLESGGRLDVLEGHSAWKTLVDDGGTLAVSAGGKATDVTMTSGSALIADSGATVEGTNASGKFSIDGISGQASGLLLENGGSFTVNAGGLASNTTVGHRGTLTLAAGGSL…	430	ADTIVQAGETVNGGTLANHDNQIVLGTANGMTISTGLEYGPDNEANTGGQWIQNGGTANNTTVTGGGLQRVNAGGSVSDTVISAGGGQSLQGQAVNTTLNGGEQWVHEGGIATVTVINEKGWQAVKSGAMATDTVVNTGAEGGPDAENGDTGQTVYGDAVRTTINKNGRQIVAAEGTANTTVVYAGGDQTVHGHALDTTLNGGYQYVHNGGTASDTVVNSDGWQIVKEGGLADFTTVNQKGKLQVNAGGTATNVT	255	LKQGGALVTSTAATVTGSNRLGNFTVENGNADGVVLESGGRLDVLEGHSAWKTLVDDGGTLAVSAGGKATDVTMTSGSALIADSG	85	ATVEGTNASGKFSIDGISGQASGLLLENGGSFTVNAGGLASNTTVGHRGTLTLAAGGSLSGRTQLSKGASMVLNGDVVSTGDIVNAGEIR	90	AALSRAVAKGNAPVTFHKLTTSNLTGQGGTINMRVRLDGSNASDQLVINGGQATGKTWLAFTNVGNSNLGVATSGQGIRVVDAQNGATTEEGAFALSRPLQAGAFNYTL	109	FDNQTTPDAALSRAVAKGNAPVTFHKLTTSNLTGQGGTINMRVRLDGSNASDQLVINGGQATGKTWLAFTNVGNSNLGVATSGQGIRVVDAQNGATTEEGAFALSRPLQAGAFNYTLNRDSDEDWYLRSENAYRAEVPLYASMLTQAMDYDRILAGSRSHQTSVSGENNSVRLSIQGGHLGHDNNGGIARGATPESSGSYGLVRLEGDLLRTEVAGMSLTTGVYGAAGHSSVDVKDDDGSRAGTVRDDAGSLGGYLNLVHTSSGLWADIVAQGTRHSMKASSDNNDFRARGWGWLGSLETGLPFSITDNLMLEPQLQYTWQGLSLDDGQDNAGYVKFGHGSAQHVRAGFRLGRHNDMTFGEGTSSRDTLRDSTKHGVSELPVNWWVQPSVIRTFSSRGD…	466
VAEP_852.22	C6	22	MKRHLNTSYRLVWNHITGTLVVASELARSRGKCAGVAVALSLTAVTSVQALAADTIVQAGETVNGGTLANHDNQIVLGTANGMTISTGLEYGPDNEANTGGQWIQNGGTANNTTVTGGGLQRVNAGGSVSDTVISAGGGQSLQGQAVNTTLNGGEQWMHEGAIATGTVINDKGWQVVKPGAVATDTVVNTGAEGGPDAENGDTGQFVRGNAVRTTINKNGRQIVTVEGTANTTVVYAGGDQTVHGHALDTTLNGGNQYVHNGGTTSDTVVNSDGWQIIKEGGLADFTTVNQKGKLQVNAGGTATNVTLKQGGALVTSTAATVTGSNRLGNFAVENGKADGVVLESGGRLDVLESHSAQNTLVDDGGTLAVSAGGKATGVTMTSGGALIADSGATVEGTN…	948	MKRHLNTSYRLVWNHITGTLVVASELARSRGKCAGVAVALSLTAVTSVQALA	52	NTSYRLVWNHITGTLVVASELAR	23	ADTIVQAGETVNGGTLANHDNQIVLGTANGMTISTGLEYGPDNEANTGGQWIQNGGTANNTTVTGGGLQRVNAGGSVSDTVISAGGGQSLQGQAVNTTLNGGEQWMHEGAIATGTVINDKGWQVVKPGAVATDTVVNTGAEGGPDAENGDTGQFVRGNAVRTTINKNGRQIVTVEGTANTTVVYAGGDQTVHGHALDTTLNGGNQYVHNGGTTSDTVVNSDGWQIIKEGGLADFTTVNQKGKLQVNAGGTATNVTLKQGGALVTSTAATVTGSNRLGNFAVENGKADGVVLESGGRLDVLESHSAQNTLVDDGGTLAVSAGGKATGVTMTSGGALIADSGATVEGTNASGRFSIDGISGQASGLLLENGGSFTVNAGGQASNTTVGHRGTLMLAAGGSL…	430	ADTIVQAGETVNGGTLANHDNQIVLGTANGMTISTGLEYGPDNEANTGGQWIQNGGTANNTTVTGGGLQRVNAGGSVSDTVISAGGGQSLQGQAVNTTLNGGEQWMHEGAIATGTVINDKGWQVVKPGAVATDTVVNTGAEGGPDAENGDTGQFVRGNAVRTTINKNGRQIVTVEGTANTTVVYAGGDQTVHGHALDTTLNGGNQYVHNGGTTSDTVVNSDGWQIIKEGGLADFTTVNQKGKLQVNAGGTATNVT	255	LKQGGALVTSTAATVTGSNRLGNFAVENGKADGVVLESGGRLDVLESHSAQNTLVDDGGTLAVSAGGKATGVTMTSGGALIADSG	85	ATVEGTNASGRFSIDGISGQASGLLLENGGSFTVNAGGQASNTTVGHRGTLMLAAGGSLSGRTQLSKGASMVLNGDVVSTGDIVNAGEIH	90	AVLSRAVAKGDSPVTFHKLTTTNLTGQGGTINMRVRLDGSNTSDQLVINGGQATGKTWLAFTNVGNSNLGVATSGQGIRVVDAQNGATTEEGAFALSRPLQAGAFNYTL	109	FDNQTTPDAVLSRAVAKGDSPVTFHKLTTTNLTGQGGTINMRVRLDGSNTSDQLVINGGQATGKTWLAFTNVGNSNLGVATSGQGIRVVDAQNGATTEEGAFALSRPLQAGAFNYTLNRDSDEDWYLRSENAYRAEVPLYTSMLTQAMDYDRILAGSRSHQTGVNGENNSVRLSIQGGHLGHDNNGGIARGATPESSGSYGFVRLEGDLLRTEVAGMSLTTGVYGAAGHSSVDVKDDDGSRAGTVRDDAGSLGGYLNLTHTSSGLWADIVAQGTRHSMKASSDNNDFRARGWGWLGSLETGLPFSITDNLMLEPQLQYTWQGLSLDDGQDNAGYVKFGHGSTQHVRAGFRLGSHNDMTFGEGTSSRDTLRDSTKHRVSELPVNWWVQPSVIRTFSSRGD…	466
VAEP_857.24	C6	24	MKRHLNTSYRLVWNHITGTLVVASELARSRGKRAGVAIALSLAAVTSVPALAADTVVQAVETVSGGTLTNHDNQIVLGTANGMTISTGLEYGPDNEANTGGQWIQNGGIANNTTVTGGGLQRVNAGGSVSDTVISAGGGQSLQGQAVNTTLNGGEQWVHEGGIATGTVINEKGWQAVKSGAMATDTVVNTGAEGGPDAENGDTGQFVRGNAVRTTINKNGRQIVAAEGTANTTVVYAGGDQTVHGYALDTTLNGGYQYVHNGGTASDTVVNSDGWQIVKEGGLADFTTVNQKGKLQVNAGGTATNVTLKQGGALVTSTAATVLGSNRLGNFTVENGKADGVVLESGGRLDVLEGHSSWKTLVDDGGTLAVSAGGKATDVTMTSGGALIADSGATVEGTN…	948	MKRHLNTSYRLVWNHITGTLVVASELARSRGKRAGVAIALSLAAVTSVPALA	52	NTSYRLVWNHITGTLVVASELAR	23	ADTVVQAVETVSGGTLTNHDNQIVLGTANGMTISTGLEYGPDNEANTGGQWIQNGGIANNTTVTGGGLQRVNAGGSVSDTVISAGGGQSLQGQAVNTTLNGGEQWVHEGGIATGTVINEKGWQAVKSGAMATDTVVNTGAEGGPDAENGDTGQFVRGNAVRTTINKNGRQIVAAEGTANTTVVYAGGDQTVHGYALDTTLNGGYQYVHNGGTASDTVVNSDGWQIVKEGGLADFTTVNQKGKLQVNAGGTATNVTLKQGGALVTSTAATVLGSNRLGNFTVENGKADGVVLESGGRLDVLEGHSSWKTLVDDGGTLAVSAGGKATDVTMTSGGALIADSGATVEGTNASGKFSIDGISGQASGLLLENGGSFTVNAGGQAGNTTVGHRGTLTLAAGGSL…	430	ADTVVQAVETVSGGTLTNHDNQIVLGTANGMTISTGLEYGPDNEANTGGQWIQNGGIANNTTVTGGGLQRVNAGGSVSDTVISAGGGQSLQGQAVNTTLNGGEQWVHEGGIATGTVINEKGWQAVKSGAMATDTVVNTGAEGGPDAENGDTGQFVRGNAVRTTINKNGRQIVAAEGTANTTVVYAGGDQTVHGYALDTTLNGGYQYVHNGGTASDTVVNSDGWQIVKEGGLADFTTVNQKGKLQVNAGGTATNVT	255	LKQGGALVTSTAATVLGSNRLGNFTVENGKADGVVLESGGRLDVLEGHSSWKTLVDDGGTLAVSAGGKATDVTMTSGGALIADSG	85	ATVEGTNASGKFSIDGISGQASGLLLENGGSFTVNAGGQAGNTTVGHRGTLTLAAGGSLSGRTQLSKGASMVLNGDVVSTGDIVNAGEIR	90	AVLSRAVAKGDAPVTFHKLTTSNLTGQGGTINMRVRLDGSNASDQLVIHGGQATGKTWLAFTNVGNSNLGVATSGQGIRVVDAQNGATTEEGAFALSRPLQAGAFNYTL	109	FDNQTTQDAVLSRAVAKGDAPVTFHKLTTSNLTGQGGTINMRVRLDGSNASDQLVIHGGQATGKTWLAFTNVGNSNLGVATSGQGIRVVDAQNGATTEEGAFALSRPLQAGAFNYTLNRDSDEDWYLRSENAYRAEVPLYASMLTQAMDYDRILAGSRSHQTGVNGENNSVRLSIQGGHLGHDNNGGIARGATPESSGSYGFVRLEGDLLRTEVAGMSLTTGVYGAAGHSSVDVKDDDGSRAGTLRDDAGSLGGYLNLVHTSSGLWADIVAQGTRHSMKASSDNNDFRARGWGWLGSLETGLPFSITDNLMLEPQLQYTWQGLSLDDGQDNAGYVKFGHGSAQHVRAGFRLGSHNDMTFGEGTSSRDTLRDSAKHSVRELPVNWWVQPSVIRTFSSRGD…	466
VAEP_1266.26	C6	26	MKRHLNTSYRLVWNHITGTLVVASELARSRGKRAGVAIALSLAAVTSVPALAADTVVQAGETVSGGTLTNHDNQIVLGTANGMTISTGLEYGPDNEANTGGQWIQNGGIANNTTVTGGGLQRVNAGGSVSDTVISTGGGQSLQGQAVNTTLNGGEQWVHEGGIATGTVINEKGWQAVKSGAMATDTVVNTGAEGGPDAENGDTGQFVRGNAVRTTINENGRQIVAAEGTANTTVVYAGGDQTVHGHALDTTLNGGYQYVHNGGTASGTVVNSDGWQIIKEGGLADFTTVNQKGKLQVNAGGTATHVTLKQGGALVTSTAATVLGSNRLGNFTVENGKADGVVLESGGRLDVLEGHSAQKTRVDDGGTLAVSAGGKATGVTMTSGGALIADSGATVEGTN…	948	MKRHLNTSYRLVWNHITGTLVVASELARSRGKRAGVAIALSLAAVTSVPALA	52	NTSYRLVWNHITGTLVVASELAR	23	ADTVVQAGETVSGGTLTNHDNQIVLGTANGMTISTGLEYGPDNEANTGGQWIQNGGIANNTTVTGGGLQRVNAGGSVSDTVISTGGGQSLQGQAVNTTLNGGEQWVHEGGIATGTVINEKGWQAVKSGAMATDTVVNTGAEGGPDAENGDTGQFVRGNAVRTTINENGRQIVAAEGTANTTVVYAGGDQTVHGHALDTTLNGGYQYVHNGGTASGTVVNSDGWQIIKEGGLADFTTVNQKGKLQVNAGGTATHVTLKQGGALVTSTAATVLGSNRLGNFTVENGKADGVVLESGGRLDVLEGHSAQKTRVDDGGTLAVSAGGKATGVTMTSGGALIADSGATVEGTNASGKFSIDGISGQASGLLLENGGSFTVNAGGQASNTTVGHRGTLMLAAGGSL…	430	ADTVVQAGETVSGGTLTNHDNQIVLGTANGMTISTGLEYGPDNEANTGGQWIQNGGIANNTTVTGGGLQRVNAGGSVSDTVISTGGGQSLQGQAVNTTLNGGEQWVHEGGIATGTVINEKGWQAVKSGAMATDTVVNTGAEGGPDAENGDTGQFVRGNAVRTTINENGRQIVAAEGTANTTVVYAGGDQTVHGHALDTTLNGGYQYVHNGGTASGTVVNSDGWQIIKEGGLADFTTVNQKGKLQVNAGGTATHVT	255	LKQGGALVTSTAATVLGSNRLGNFTVENGKADGVVLESGGRLDVLEGHSAQKTRVDDGGTLAVSAGGKATGVTMTSGGALIADSG	85	ATVEGTNASGKFSIDGISGQASGLLLENGGSFTVNAGGQASNTTVGHRGTLMLAAGGSLSGRTQLSKGASMVLNGDVVSTGDIVNAGEIR	90	AALSRAVAKGNAPVTFHKLTTSNLTGQGGTINMRVRLDGSNASDQLVINGGQATGKTWLAFTNVGNSNLGVATTGQGIRVVDAQNGATTEEGAFALSRPLQAGAFNYTL	109	FDNQTTPDAALSRAVAKGNAPVTFHKLTTSNLTGQGGTINMRVRLDGSNASDQLVINGGQATGKTWLAFTNVGNSNLGVATTGQGIRVVDAQNGATTEEGAFALSRPLQAGAFNYTLNRGSDEDWYLRSENAYRAEVPLYASILTQAMDYDRILAGSRSHQTGVNGENNSVRLSIQGGHLGHDNNGGIARGATPESSGSYGFVRLEGDLLRTEVAGMSLTTGVYGAAGHSSVDVKDDDGSRAGTVRDDAGSLGGYLNLTHTSSGLWADIVAQGTRHSMKASSDNNDFRARGWGWLGSLETGLPFSITDNLMLEPQLQYTWQGLSLDDGQDNAGYVKFGHGSTQHVRAGFRLGSHNDMTFGEGTSSRDTLRDSTKHRVSELPVNWWVQPSVIRTFSSRGD…	466
VAEP_1385.27	C6	27	MKRHLNTSYRLVWNHITGTLVVASELARSRGKRAGVAIALSLAAVTSVPALAADTVVQAGETVSGGTLTNHDNQIVFGTANGMTISTGLEYGPDNEANTGGQWIQNGGIANNTTVTGGGLQRVNAGGSVSDTVISAGGGQSLQGQAVNTTLNGGKQWVHEGGIATGTVINEKGWQAVKSGAMATDTVVNTGAEGGPDAENGDTGQFVRGNAVRTTINENGRQIVAAEGTANTTVVYAGGDQTVHGYALDTTLNGGNQYVHNGGTASDTVVNSDGWQIVKEGGLADFTIVNQKGKLQVNAGGTATNVTLKQGGALVTSTAATVTGSNRLGNFAVENGKADGVVLESGGRLDVLEGHSAWKTLVDDGGTLAVSAGGKATGVTMTSGGALIADSGATVEGTN…	948	MKRHLNTSYRLVWNHITGTLVVASELARSRGKRAGVAIALSLAAVTSVPALA	52	NTSYRLVWNHITGTLVVASELAR	23	ADTVVQAGETVSGGTLTNHDNQIVFGTANGMTISTGLEYGPDNEANTGGQWIQNGGIANNTTVTGGGLQRVNAGGSVSDTVISAGGGQSLQGQAVNTTLNGGKQWVHEGGIATGTVINEKGWQAVKSGAMATDTVVNTGAEGGPDAENGDTGQFVRGNAVRTTINENGRQIVAAEGTANTTVVYAGGDQTVHGYALDTTLNGGNQYVHNGGTASDTVVNSDGWQIVKEGGLADFTIVNQKGKLQVNAGGTATNVTLKQGGALVTSTAATVTGSNRLGNFAVENGKADGVVLESGGRLDVLEGHSAWKTLVDDGGTLAVSAGGKATGVTMTSGGALIADSGATVEGTNASGKFSIDGISGQASGLLLENGGSFTVNAGGQASNTTVGHRGTLMLAAGGSL…	430	ADTVVQAGETVSGGTLTNHDNQIVFGTANGMTISTGLEYGPDNEANTGGQWIQNGGIANNTTVTGGGLQRVNAGGSVSDTVISAGGGQSLQGQAVNTTLNGGKQWVHEGGIATGTVINEKGWQAVKSGAMATDTVVNTGAEGGPDAENGDTGQFVRGNAVRTTINENGRQIVAAEGTANTTVVYAGGDQTVHGYALDTTLNGGNQYVHNGGTASDTVVNSDGWQIVKEGGLADFTIVNQKGKLQVNAGGTATNVT	255	LKQGGALVTSTAATVTGSNRLGNFAVENGKADGVVLESGGRLDVLEGHSAWKTLVDDGGTLAVSAGGKATGVTMTSGGALIADSG	85	ATVEGTNASGKFSIDGISGQASGLLLENGGSFTVNAGGQASNTTVGHRGTLMLAAGGSLSGRTQLSKGASMVLNGDVVSTGDIVNAGEIY	90	AVLSRAVAKGNAPVTFHKLTTSNLTGQGGTINMRVRLDGSNTSDQLVINGGQATGKTWLAFTNVGNSNLGVATSGQGIRVVDAQNGATTEEGAFALSRPLQAGAFNYTL	109	FDNQTTPDAVLSRAVAKGNAPVTFHKLTTSNLTGQGGTINMRVRLDGSNTSDQLVINGGQATGKTWLAFTNVGNSNLGVATSGQGIRVVDAQNGATTEEGAFALSRPLQAGAFNYTLNRDSDEDWYLRSENAYRAEVPLYTSMLTQAMDYDRILAGSRSHQTGVNGENNSVRLSIQGGHLGHDNNGGIARGATPESSGSYGFVRLEGDLLRTEVAGMSLTTGVYGAAGHSSVDVKDDDGSRAGTVRDDAGSLGGYMNLTHTSSGLWADIVAQGTRHSMKASSGNNDFRARGWGWLGSLETGLPFSITDNLMLEPQLQYTWQGLSLDDGQDNAGYVKFGHGSTQHVRAGFRLGSHNDMTFGEGTSSRDTLRDSAKHRVRELPVNWWVQPSVIRTFSSRGD…	466
VAEP_1389.28	C6	28	MKRHLNTSYRLVWNHITGTLVVASELARSRGKRTGVAVALSFAAVTSVPALAADTVVQAGETVSGGTLANHDNQIVFGTTNEMTISTGLEYGPDNEANTGGQWIQNGGTANNTTVTGGGLQRVNAGGSVSDTVISAGGGQSLQGQALNTTLNGGEQWVHEGGIATGTVINEKGWQVVKPGAVATDTVVNTGAEGGPDAENGDTGQFVRGDAVRTTINENGRQIVAAEGTANTTVVYAGGDQTVHGHALDTTLNGGYQYVHNGGTASGTVVNSDGWQIIKEGGLADFTTVNQKGKLQVNAGGTATNVTLKQGGALVTSTAATVTGSNRLGNFTVENGNADGVVLESGGRLDVLEGHSAWKTLVDDGGTLAVSAGGKATDVTMTSGGALIADSGATVEGTN…	948	MKRHLNTSYRLVWNHITGTLVVASELARSRGKRTGVAVALSFAAVTSVPALA	52	NTSYRLVWNHITGTLVVASELAR	23	ADTVVQAGETVSGGTLANHDNQIVFGTTNEMTISTGLEYGPDNEANTGGQWIQNGGTANNTTVTGGGLQRVNAGGSVSDTVISAGGGQSLQGQALNTTLNGGEQWVHEGGIATGTVINEKGWQVVKPGAVATDTVVNTGAEGGPDAENGDTGQFVRGDAVRTTINENGRQIVAAEGTANTTVVYAGGDQTVHGHALDTTLNGGYQYVHNGGTASGTVVNSDGWQIIKEGGLADFTTVNQKGKLQVNAGGTATNVTLKQGGALVTSTAATVTGSNRLGNFTVENGNADGVVLESGGRLDVLEGHSAWKTLVDDGGTLAVSAGGKATDVTMTSGGALIADSGATVEGTNASGKFSIDGISGQASGLLLENGGSFTVNAGGQAGNTTVGHRGTLTLAAGGSL…	430	ADTVVQAGETVSGGTLANHDNQIVFGTTNEMTISTGLEYGPDNEANTGGQWIQNGGTANNTTVTGGGLQRVNAGGSVSDTVISAGGGQSLQGQALNTTLNGGEQWVHEGGIATGTVINEKGWQVVKPGAVATDTVVNTGAEGGPDAENGDTGQFVRGDAVRTTINENGRQIVAAEGTANTTVVYAGGDQTVHGHALDTTLNGGYQYVHNGGTASGTVVNSDGWQIIKEGGLADFTTVNQKGKLQVNAGGTATNVT	255	LKQGGALVTSTAATVTGSNRLGNFTVENGNADGVVLESGGRLDVLEGHSAWKTLVDDGGTLAVSAGGKATDVTMTSGGALIADSG	85	ATVEGTNASGKFSIDGISGQASGLLLENGGSFTVNAGGQAGNTTVGHRGTLTLAAGGSLSGRTQLSKGASMVLNGDVVSTGDIVNAGEIH	90	AALSRAVAKGDSPVTFHKLTTSNLTGQGGTINMRVRLDGSNASDQMVINGGQATGKTWLAFTNVGNSNLGVATSGQGIRVVDAQNGATTEEGSFALSRPLQAGAFNYTL	109	FDNQTTPDAALSRAVAKGDSPVTFHKLTTSNLTGQGGTINMRVRLDGSNASDQMVINGGQATGKTWLAFTNVGNSNLGVATSGQGIRVVDAQNGATTEEGSFALSRPLQAGAFNYTLNRDSDEDWYLRSENAYRAEVPLYASMLTQAMDYDRILAGSRSHQTGVSGENNSVRLSIQGGHLGHDNNGGIARGATPESNGSYGFVRLEGDLLRTEVAGMSVTAGVYGVAGHSSVDVKDDDGSRAGMVRDDASSLGGYLNLVHTSSGLWADIVAQGTRHSMKASSDNNDFRARGWGWLGSLETGLPFSITDNLMLEPQLQYTWQGLSLDDDQDNAGYVKFGHGSAQHVRAGFRLGSHNDMTFGEGTSSRDTLRDSAKHRVRELPVNWWVQPSVIRTFSSRGD…	466
VAEP_1409.30	C6	30	MKRHLNTSYRLVWNHITGTLVVASELARSRGKCAGVAVALSLTAVTSVQALAADTVVQAGETVNDGTLTNHDNQIVFGTANGITISTGLEYGPDNEANTGGQWIQNGGTANNTTVTGGGLQRVNAGGSVSDTVISAGGGQSLQGQAVNTTLNGGEQWVHEGGIATGTVINEKGWQAIKSGAVATDTVVNTGAEGGPDAENGDTGQTVYGDAVRTTINKNGRQIVAAEGTANTTVVYAGGDQTVHGHALDTTLNGGYQYVHNGGTASGTAVNSDGWQIIKEGGLADFTTVNQKGKLQVNAGGTATNVTLTQGSALVTSTAATVTGSNRLGNFTVENGKADGVVLESGGLLDVLEGHSAQKTRVDDGGTLAVSAGGKATDVTITSGGALIADSGATVEGTN…	948	MKRHLNTSYRLVWNHITGTLVVASELARSRGKCAGVAVALSLTAVTSVQALA	52	NTSYRLVWNHITGTLVVASELAR	23	ADTVVQAGETVNDGTLTNHDNQIVFGTANGITISTGLEYGPDNEANTGGQWIQNGGTANNTTVTGGGLQRVNAGGSVSDTVISAGGGQSLQGQAVNTTLNGGEQWVHEGGIATGTVINEKGWQAIKSGAVATDTVVNTGAEGGPDAENGDTGQTVYGDAVRTTINKNGRQIVAAEGTANTTVVYAGGDQTVHGHALDTTLNGGYQYVHNGGTASGTAVNSDGWQIIKEGGLADFTTVNQKGKLQVNAGGTATNVTLTQGSALVTSTAATVTGSNRLGNFTVENGKADGVVLESGGLLDVLEGHSAQKTRVDDGGTLAVSAGGKATDVTITSGGALIADSGATVEGTNASGKFSIDGISGQASGLLLENGGSFTVNAGGQAGNTTVGHRGTLTLAAGGSL…	430	ADTVVQAGETVNDGTLTNHDNQIVFGTANGITISTGLEYGPDNEANTGGQWIQNGGTANNTTVTGGGLQRVNAGGSVSDTVISAGGGQSLQGQAVNTTLNGGEQWVHEGGIATGTVINEKGWQAIKSGAVATDTVVNTGAEGGPDAENGDTGQTVYGDAVRTTINKNGRQIVAAEGTANTTVVYAGGDQTVHGHALDTTLNGGYQYVHNGGTASGTAVNSDGWQIIKEGGLADFTTVNQKGKLQVNAGGTATNVT	255	LTQGSALVTSTAATVTGSNRLGNFTVENGKADGVVLESGGLLDVLEGHSAQKTRVDDGGTLAVSAGGKATDVTITSGGALIADSG	85	ATVEGTNASGKFSIDGISGQASGLLLENGGSFTVNAGGQAGNTTVGHRGTLTLAAGGSLSGRTQLSKGASMVLNGDVVSTGDIVNAGEIH	90	AALSRAVAKSNSPVTFHKLTTTNLTGQGGTINMRVSLDGSNASDQLVINGGQATGKTWLAFTNVGNSNLGVATSGQGIRVVDAQNGATTEEGAFALSRPLQAGAFNYTL	109	FDNQTTPDAALSRAVAKSNSPVTFHKLTTTNLTGQGGTINMRVSLDGSNASDQLVINGGQATGKTWLAFTNVGNSNLGVATSGQGIRVVDAQNGATTEEGAFALSRPLQAGAFNYTLNRDSDEDWYLRSENAYRAEVPLYASMLTQAMDYDRILAGSRSHQTGVNGENNSVRLIIQGGHLGHDNNGGIARGATPESSGSYGFVRLEGDLLRTEVAGMSLTTGVYGAAGHSSVDVKDDDGSRAGTVRDDAGSLGGYLNLVHTSSGLWTDIVAQGTRHSMKASSDNNDFRARGWGWLGSLETGLPFSITDNLMLEPQLQYTWQGLSLDDGQDNAGYVKFGHGSAQHVRAGFRLGSHNDMTFGEGTSSRDTLRDSAKHSVRELPVNWWVQPSVIRTFSSRGD…	466
VAEP_1410.31	C6	31	MKRHLNTSYRLVWNHITGTLVVASELARSRGKRAGVAVALSLATVTSVPALAADTVVQAGETVSGGALENHDNQIVFGTANGMTISTGLEYGPDNEANTGGQWIQNGGIANNTTVTGGGLQRVNAGGSVSDTVISAGGGQSLQGQAVNTTLNGGEQWVHEGGIATGTVINEKGWQAVKSGAMATDTVVNTGAEGGPDAENGDTGQFVRGNAVRTTINKNGRQIVAAEGTANTTVVYAGGDQTVHGRALDTTLNGGYQYVHNGGTASDTVVNSDGWQIVKEGGLADFTIVNQKGKLQVNAGGTATNVILKQGGALVTSTAATVTGSNRLGNFTVENGNADGVVLESGGRLDVLEGHSAWKTRVDDGGTLAVSAGGKATDVTMTSGGALIADSGATVEGTN…	948	MKRHLNTSYRLVWNHITGTLVVASELARSRGKRAGVAVALSLATVTSVPALA	52	NTSYRLVWNHITGTLVVASELAR	23	ADTVVQAGETVSGGALENHDNQIVFGTANGMTISTGLEYGPDNEANTGGQWIQNGGIANNTTVTGGGLQRVNAGGSVSDTVISAGGGQSLQGQAVNTTLNGGEQWVHEGGIATGTVINEKGWQAVKSGAMATDTVVNTGAEGGPDAENGDTGQFVRGNAVRTTINKNGRQIVAAEGTANTTVVYAGGDQTVHGRALDTTLNGGYQYVHNGGTASDTVVNSDGWQIVKEGGLADFTIVNQKGKLQVNAGGTATNVILKQGGALVTSTAATVTGSNRLGNFTVENGNADGVVLESGGRLDVLEGHSAWKTRVDDGGTLAVSAGGKATDVTMTSGGALIADSGATVEGTNASGKFSIDGISGQASGLLLENGGSFTVNAGGQASNTTVGHRGTLMLAAGGSL…	430	ADTVVQAGETVSGGALENHDNQIVFGTANGMTISTGLEYGPDNEANTGGQWIQNGGIANNTTVTGGGLQRVNAGGSVSDTVISAGGGQSLQGQAVNTTLNGGEQWVHEGGIATGTVINEKGWQAVKSGAMATDTVVNTGAEGGPDAENGDTGQFVRGNAVRTTINKNGRQIVAAEGTANTTVVYAGGDQTVHGRALDTTLNGGYQYVHNGGTASDTVVNSDGWQIVKEGGLADFTIVNQKGKLQVNAGGTATNVI	255	LKQGGALVTSTAATVTGSNRLGNFTVENGNADGVVLESGGRLDVLEGHSAWKTRVDDGGTLAVSAGGKATDVTMTSGGALIADSG	85	ATVEGTNASGKFSIDGISGQASGLLLENGGSFTVNAGGQASNTTVGHRGTLMLAAGGSLSGRTQLSKGASMVLNGDVVSTGDIVNAGEIH	90	AALSRAVAKGVSPVTFHKLTTSNLTGQGGTINMRVLLDGSNASDQLVINGGQATGKTWLAFTNVGNSNLGVATTGQGIRVVDAQNGATTEEGAFALSRPLQAGAFNYTL	109	FDNQTTPDAALSRAVAKGVSPVTFHKLTTSNLTGQGGTINMRVLLDGSNASDQLVINGGQATGKTWLAFTNVGNSNLGVATTGQGIRVVDAQNGATTEEGAFALSRPLQAGAFNYTLNRDSDEDWYLRSENAYRAEVPLYASMLTQAMDYDRILAGSRSHQTGVNGENNSVRLSIQGGHLGHDNNGGIARGATPESSGSYGFVRLEGDLLRTEVAGMSLTTGVYGAAGHSSVDVKDDDGSRAGTVRDDASSLGGYLNLVHTSSGLWADIVAQGTRHSMKASSDNNDFRARGWGWLGSLETGLPFSITDNLMLEPQLQYTWQGLSLDDGQDNAGYVKFGHGSAQHVRAGFRLGSHNDMTFGEGTSSRDTLRDSAKHSVRELPVNGWVQPSVIRTFSSRGD…	466
VAEP_1448.32	C6	32	MKRHLNTSYRLVWNHITGTLVVASELARSRGKRTGVAIALSLAAVTSVPALAADTVVQAGETVNGGTLANHDNQIVFGSTNGMTISTGLEYGPDNEANTGGQWIQNGGIANNTTVTGGGLQRVNAGGSVSDTVISTGGGQSLQGQAVNTTLNGGEQWVHEGGIATGTVINEKGWQAVKSGAMATDTVVNTGAEGGPDAENGDTGQFVRGNAVRTTINENGRQIVATTGVANTTVVYAGGDQTVHGYALDTTLNGGNQYVHNGGTASGTVVNSDGWQIIKEGGLADFTTVNQKGKLQVNAGGTATNVTLKQGSALVTSTAATVTGTNRLGSFSVGNGMADNVVLENGGRLDVLESHSAQNTLVDDGGTLAVSAGGKATGVTMTSGGALIADSGATVEGTN…	948	MKRHLNTSYRLVWNHITGTLVVASELARSRGKRTGVAIALSLAAVTSVPALA	52	NTSYRLVWNHITGTLVVASELAR	23	ADTVVQAGETVNGGTLANHDNQIVFGSTNGMTISTGLEYGPDNEANTGGQWIQNGGIANNTTVTGGGLQRVNAGGSVSDTVISTGGGQSLQGQAVNTTLNGGEQWVHEGGIATGTVINEKGWQAVKSGAMATDTVVNTGAEGGPDAENGDTGQFVRGNAVRTTINENGRQIVATTGVANTTVVYAGGDQTVHGYALDTTLNGGNQYVHNGGTASGTVVNSDGWQIIKEGGLADFTTVNQKGKLQVNAGGTATNVTLKQGSALVTSTAATVTGTNRLGSFSVGNGMADNVVLENGGRLDVLESHSAQNTLVDDGGTLAVSAGGKATGVTMTSGGALIADSGATVEGTNASGKFSIDGISGQASGLLLENGGSFTVNAGGLASNTTVGHRGTLTLAAGGSL…	430	ADTVVQAGETVNGGTLANHDNQIVFGSTNGMTISTGLEYGPDNEANTGGQWIQNGGIANNTTVTGGGLQRVNAGGSVSDTVISTGGGQSLQGQAVNTTLNGGEQWVHEGGIATGTVINEKGWQAVKSGAMATDTVVNTGAEGGPDAENGDTGQFVRGNAVRTTINENGRQIVATTGVANTTVVYAGGDQTVHGYALDTTLNGGNQYVHNGGTASGTVVNSDGWQIIKEGGLADFTTVNQKGKLQVNAGGTATNVT	255	LKQGSALVTSTAATVTGTNRLGSFSVGNGMADNVVLENGGRLDVLESHSAQNTLVDDGGTLAVSAGGKATGVTMTSGGALIADSG	85	ATVEGTNASGKFSIDGISGQASGLLLENGGSFTVNAGGLASNTTVGHRGTLTLAAGGSLSGRTQLSKGASMVLNGDVVSTGDIVNAGEIR	90	AALSRAVAKSNSPVTFHKLTTTNLTGQGGTINMRVSLDGSNASDQLVINGGQATGKTWLAFTNVGNSNLGVATSGQGIRVVDAQNGATTEEGAFALSRPLQAGAFNYTL	109	FDNQTTPDAALSRAVAKSNSPVTFHKLTTTNLTGQGGTINMRVSLDGSNASDQLVINGGQATGKTWLAFTNVGNSNLGVATSGQGIRVVDAQNGATTEEGAFALSRPLQAGAFNYTLNRDSDEDWYLRSENAYRAEVPLYTSMLTQAMDYDRILAGSRSHQTSVSGENNSVRLSIQGGHLGHDNNGGIARGATPESSGSYGFVRLEGDLLRTEVAGMSLTTGVYGAAGHSSVEVKDDDGSRAGTVRDDAGSLGGYLNLAHTSSGLWADIVAQGTRHSMKASSDNNDFRARGWGWLGSLETGLPFSITDNLMLEPQLQYTWQGLSLDDGQDNAGYVKFGHGCAQHVRAGFRLGSHNDMNFGKGTSSRDTLHDSAKHSVRELPVNWWVQPSVIRTFSSRGD…	466
VAEP_1469.34	C6	34	MKRHLNTSYRLVWNHITGTLVVASELARSRGKRTGVAVALSFAAVTSVPALAADTVVQAGETVNGGTLTNHDNQIVLGTANGMTISSGLEYGPDNEANTGGQWIQNGGIANNTTVTGGGLQRVNAGGSVSDTVISAGGGQSLQGQAVNTTLNGGEQWVHEGGIATGTVINEKGWQAVKSGAMATDTVVNTGAEGGPDAENGDTGQFVRGNAVRTTINENGRQIVAAEGTANTTVVYAGGDQTVHGYALDTTLNGGNQYVHNGGTASDTVVNSDGWQIVKKGGLADFTIVNQKGKLQVNTGGTATNVTLKQGGALVTSTAATVLGSNRLGNFTVVNGKADGVVLESGGRLDVLEGHSAQKTRVDDGGTLAVSAGGKATDVTMTSGGALIADSGATVEGTN…	948	MKRHLNTSYRLVWNHITGTLVVASELARSRGKRTGVAVALSFAAVTSVPALA	52	NTSYRLVWNHITGTLVVASELAR	23	ADTVVQAGETVNGGTLTNHDNQIVLGTANGMTISSGLEYGPDNEANTGGQWIQNGGIANNTTVTGGGLQRVNAGGSVSDTVISAGGGQSLQGQAVNTTLNGGEQWVHEGGIATGTVINEKGWQAVKSGAMATDTVVNTGAEGGPDAENGDTGQFVRGNAVRTTINENGRQIVAAEGTANTTVVYAGGDQTVHGYALDTTLNGGNQYVHNGGTASDTVVNSDGWQIVKKGGLADFTIVNQKGKLQVNTGGTATNVTLKQGGALVTSTAATVLGSNRLGNFTVVNGKADGVVLESGGRLDVLEGHSAQKTRVDDGGTLAVSAGGKATDVTMTSGGALIADSGATVEGTNASGKFSIDGISGQASGLLLENGGSFTVNAGGQASNTTVGHRGTLTLAAGGSL…	430	ADTVVQAGETVNGGTLTNHDNQIVLGTANGMTISSGLEYGPDNEANTGGQWIQNGGIANNTTVTGGGLQRVNAGGSVSDTVISAGGGQSLQGQAVNTTLNGGEQWVHEGGIATGTVINEKGWQAVKSGAMATDTVVNTGAEGGPDAENGDTGQFVRGNAVRTTINENGRQIVAAEGTANTTVVYAGGDQTVHGYALDTTLNGGNQYVHNGGTASDTVVNSDGWQIVKKGGLADFTIVNQKGKLQVNTGGTATNVT	255	LKQGGALVTSTAATVLGSNRLGNFTVVNGKADGVVLESGGRLDVLEGHSAQKTRVDDGGTLAVSAGGKATDVTMTSGGALIADSG	85	ATVEGTNASGKFSIDGISGQASGLLLENGGSFTVNAGGQASNTTVGHRGTLTLAAGGSLSGRTQLSKGASMVLNGDVVSTGNIVNAGEIH	90	AALSRAVAKSNSPVTFHKLTTTNLTGQGGTINMRVSLDGSNASDQLVINGGQATGKTWLAFTNVGNSNLGVATTGQGIRVVDAQNGATTEEGAFALSRPLQAGAFNYTL	109	FDNQTTQEAALSRAVAKSNSPVTFHKLTTTNLTGQGGTINMRVSLDGSNASDQLVINGGQATGKTWLAFTNVGNSNLGVATTGQGIRVVDAQNGATTEEGAFALSRPLQAGAFNYTLNRDSDEDWYLRSENAYRAEVPLYASMLTQAMDYDRILAGSRSHQTGVNGENNSVRLSIQGGHLGHDNNGGIARGATPESSGSYGLVRLEGDLLRTEVAGMSVTAGVYGAAGHSSVDVKDDDGSRAGTVRDDAGSLGGYLNLVHTSSGLWADIVAQGTRHSMKASSDNNDFRARGRGWLGSLETGLPFSITDNLMLEPQLQYTWQGLSLDDGQDNAGYVKFGHGSAQHVRAGFRLGSHNDMTFGEGTSSRDTLRDSAKHSVSELPVNWWVQPSVIRTFSSRGD…	466
VAEP_1600.35	C6	35	MKRHLNTSYRLVWNHITGTLVVASELARSRGKRAGVAVAMSLAAVTSVPALAADTVVQAGETVNDGTLTNHDNQIVLGTANGMTISTGLEYGPDNEANTGGQWIQNGGVANNTTVTGGGLQRVNAGGSVSDTVISAGGGQSLQGQAVNTTLNGGEQWVHEGGIATGTVINEKGWQAVKSGAVATDTVVNTGAEGGPDAENGDTGQFVRGNAVRTTINKNGRQIVAAEGTANTTEVYAGGDQTVHGHALDTTLNGGYQYVHNGGTTSDTVVNSDGWQIIKEGGLADFTTVNQKGKLQVNAGGTATNVTLKQGGALVTSTAATVTGSNRLGNFTVENGKADGVVLESGGRLDVLESHSAQNTLVDDGGILAVSAGGKATDVTMTSGGALIADSGATVEGTN…	948	MKRHLNTSYRLVWNHITGTLVVASELARSRGKRAGVAVAMSLAAVTSVPALA	52	NTSYRLVWNHITGTLVVASELAR	23	ADTVVQAGETVNDGTLTNHDNQIVLGTANGMTISTGLEYGPDNEANTGGQWIQNGGVANNTTVTGGGLQRVNAGGSVSDTVISAGGGQSLQGQAVNTTLNGGEQWVHEGGIATGTVINEKGWQAVKSGAVATDTVVNTGAEGGPDAENGDTGQFVRGNAVRTTINKNGRQIVAAEGTANTTEVYAGGDQTVHGHALDTTLNGGYQYVHNGGTTSDTVVNSDGWQIIKEGGLADFTTVNQKGKLQVNAGGTATNVTLKQGGALVTSTAATVTGSNRLGNFTVENGKADGVVLESGGRLDVLESHSAQNTLVDDGGILAVSAGGKATDVTMTSGGALIADSGATVEGTNASGKFSIDGISGQASGLLLENGGSFTVNAGGQAGNTTVGHRGTLTLAAGGNL…	430	ADTVVQAGETVNDGTLTNHDNQIVLGTANGMTISTGLEYGPDNEANTGGQWIQNGGVANNTTVTGGGLQRVNAGGSVSDTVISAGGGQSLQGQAVNTTLNGGEQWVHEGGIATGTVINEKGWQAVKSGAVATDTVVNTGAEGGPDAENGDTGQFVRGNAVRTTINKNGRQIVAAEGTANTTEVYAGGDQTVHGHALDTTLNGGYQYVHNGGTTSDTVVNSDGWQIIKEGGLADFTTVNQKGKLQVNAGGTATNVT	255	LKQGGALVTSTAATVTGSNRLGNFTVENGKADGVVLESGGRLDVLESHSAQNTLVDDGGILAVSAGGKATDVTMTSGGALIADSG	85	ATVEGTNASGKFSIDGISGQASGLLLENGGSFTVNAGGQAGNTTVGHRGTLTLAAGGNLSGRTQLSKGASMVLNGDVVSTGDIVNAGEIR	90	AVLSRAVAKGDAPVTFHKLTTSNLTGQGGTINMRVRLDGSNTSDQLVINGGQATGKTWLAFTNVGNSNLGVATSGQGIRVVDAQNGATTEEGAFALSRPLQAGAFNYTL	109	FDNQTTQDAVLSRAVAKGDAPVTFHKLTTSNLTGQGGTINMRVRLDGSNTSDQLVINGGQATGKTWLAFTNVGNSNLGVATSGQGIRVVDAQNGATTEEGAFALSRPLQAGAFNYTLNRDSDEDWYLRSENAYRAEVPLYASMLTQAMDYDRILAGSRSHQTGVNGENNSVRLSIQGGHLGHDNNGGIARGATPESSGSYGFVRLEGDLLRTEVAGMSLTTGVYGAAGHSSVDVKDDDGSRAGTVRDDAGSLGGYLNLVHTSSGLWADIVAQGTRHSMKASSDNNDFRARGWGWLGSLETGLPFSITDNLMLEPQLQYTWQGLSLDDGQDNAGYVKFGHGSAQHVRAGFRLGSHNDMSFGEGTSSRDTLRDSAKHSVSELPVNWWVQPSVIRTFSSRGD…	466
VAEP_1928.36	C6	36	MKRHLNTSYRLVWNHITGTLVVASELARSRGKRTGVAIALSLAAVTSVPALAADTVVQAGETVNDGTLTNHDNQIVLGTANGMTISTGLEYGPDNEANTGGQWIQNGGIANNTTVTGGGLQRVNAGGRVSDTVISAGGGQSLQGQAVNTTLNGGEQWVHEGGIATGTVINEKGWQAVKSGAMATDTVVNTGAEGGPDAENGDTGQFVRGNAVRTTINKNGRQIVAAEGTANTTVVYAGGDQTVHGHALDTTLNGGYQYVHNGGTASGTVVNSDGWQIIKEGGLADFTTVNQKGKLQVNAGGTATHVTLKQGGALVTSTAATVLGSNRLGNFTVENGKADGVVLESGGRLDVLEGHSAQKTRVDDGGTLAVSAGGKATDVTMTSGSALIADSGATVEGTN…	948	MKRHLNTSYRLVWNHITGTLVVASELARSRGKRTGVAIALSLAAVTSVPALA	52	NTSYRLVWNHITGTLVVASELAR	23	ADTVVQAGETVNDGTLTNHDNQIVLGTANGMTISTGLEYGPDNEANTGGQWIQNGGIANNTTVTGGGLQRVNAGGRVSDTVISAGGGQSLQGQAVNTTLNGGEQWVHEGGIATGTVINEKGWQAVKSGAMATDTVVNTGAEGGPDAENGDTGQFVRGNAVRTTINKNGRQIVAAEGTANTTVVYAGGDQTVHGHALDTTLNGGYQYVHNGGTASGTVVNSDGWQIIKEGGLADFTTVNQKGKLQVNAGGTATHVTLKQGGALVTSTAATVLGSNRLGNFTVENGKADGVVLESGGRLDVLEGHSAQKTRVDDGGTLAVSAGGKATDVTMTSGSALIADSGATVEGTNASGKFSIDGTSGQASGLLLENGGSFTVNAGGLASNTTVGHRGTLTLAAGGSL…	430	ADTVVQAGETVNDGTLTNHDNQIVLGTANGMTISTGLEYGPDNEANTGGQWIQNGGIANNTTVTGGGLQRVNAGGRVSDTVISAGGGQSLQGQAVNTTLNGGEQWVHEGGIATGTVINEKGWQAVKSGAMATDTVVNTGAEGGPDAENGDTGQFVRGNAVRTTINKNGRQIVAAEGTANTTVVYAGGDQTVHGHALDTTLNGGYQYVHNGGTASGTVVNSDGWQIIKEGGLADFTTVNQKGKLQVNAGGTATHVT	255	LKQGGALVTSTAATVLGSNRLGNFTVENGKADGVVLESGGRLDVLEGHSAQKTRVDDGGTLAVSAGGKATDVTMTSGSALIADSG	85	ATVEGTNASGKFSIDGTSGQASGLLLENGGSFTVNAGGLASNTTVGHRGTLTLAAGGSLSGRTQLSKGASMVLNGDVVSTGDIVNAGEIR	90	AALSRAVAKGDSPVTFHKLTTSNLTGQGGTINMRVRLDGSNTSDQLVINGGQATGKTWLAFTNVGNSNLGVATTGQGIRVVDAQNGATTEEGAFALSRPLQAGAFNYTL	109	FDNQTTPDAALSRAVAKGDSPVTFHKLTTSNLTGQGGTINMRVRLDGSNTSDQLVINGGQATGKTWLAFTNVGNSNLGVATTGQGIRVVDAQNGATTEEGAFALSRPLQAGAFNYTLNRDSDEDWYLRSENAYRAEVPLYASMLTQAMDYDRILAGSRSHQTGVSGENNSVRLSIQGGHLGHDNNGGIARGATPESSGSYGFVRLEGDLLRTEVAGMSVTAGVYGAAGHSSVDVKDDDGSRAGTVRDDAGSLGGYLNLVHTSSGLWADIVAQGTRHSMKASSDNNDFRARGWGWLGSLETGLPFSITDNLMLEPQLQYTWQGLSLDDGQDNAGYVKFGHGSAQHVRAGFRLGSHNDMTFGEGTSSRDTLRDSAKHRVSELPVNWWVQPSVIRTFSSRGD…	466
VAEP_2119.37	C6	37	MKRHLNTSYRLVWNHITGTLVVASELARSRGKRAGVAIALSLAAVTSVPALAADTVVQAGETVSGGTLTNHDNQIVLGTANGMTISTGLEYGPDNEANTGGQWIQNGGIANNTTVTGGGLQRVNAGGSVSNTVISAGGGQSLQGQAVNTTLNGGEQWVHEGGIATGTVINEKGWQAVKSGAMATDTVVNTGAEGGPDAENGDTGQFVRGNAVRTTINKNGRQIVAVEGTANTTVVYAGGDQTVHGHALDTTLNGGYQYVHNGGTASDTVVNSDGWQIVKEGGLADFTTVNQKGKLQVNAGGTATNVTLKQGGALVTSTAATVTGSNRLGNFTVENGKADGVVLESGGRLDVLESHSAQNTLVDDGGILAVSAGGKATDVTMTSGGALIADSGATVEGTN…	948	MKRHLNTSYRLVWNHITGTLVVASELARSRGKRAGVAIALSLAAVTSVPALA	52	NTSYRLVWNHITGTLVVASELAR	23	ADTVVQAGETVSGGTLTNHDNQIVLGTANGMTISTGLEYGPDNEANTGGQWIQNGGIANNTTVTGGGLQRVNAGGSVSNTVISAGGGQSLQGQAVNTTLNGGEQWVHEGGIATGTVINEKGWQAVKSGAMATDTVVNTGAEGGPDAENGDTGQFVRGNAVRTTINKNGRQIVAVEGTANTTVVYAGGDQTVHGHALDTTLNGGYQYVHNGGTASDTVVNSDGWQIVKEGGLADFTTVNQKGKLQVNAGGTATNVTLKQGGALVTSTAATVTGSNRLGNFTVENGKADGVVLESGGRLDVLESHSAQNTLVDDGGILAVSAGGKATDVTMTSGGALIADSGATVEGTNASGKFSIDGISGQASGLLLENGGSFTVNAGGQAGNTTVGHRGTLTLAAGGNL…	430	ADTVVQAGETVSGGTLTNHDNQIVLGTANGMTISTGLEYGPDNEANTGGQWIQNGGIANNTTVTGGGLQRVNAGGSVSNTVISAGGGQSLQGQAVNTTLNGGEQWVHEGGIATGTVINEKGWQAVKSGAMATDTVVNTGAEGGPDAENGDTGQFVRGNAVRTTINKNGRQIVAVEGTANTTVVYAGGDQTVHGHALDTTLNGGYQYVHNGGTASDTVVNSDGWQIVKEGGLADFTTVNQKGKLQVNAGGTATNVT	255	LKQGGALVTSTAATVTGSNRLGNFTVENGKADGVVLESGGRLDVLESHSAQNTLVDDGGILAVSAGGKATDVTMTSGGALIADSG	85	ATVEGTNASGKFSIDGISGQASGLLLENGGSFTVNAGGQAGNTTVGHRGTLTLAAGGNLSGRTQLSKGASMVLNGDVVSTGDIVNAGEIR	90	AALSRAVAKGDSPVTFHKLTTSNLTGQGGTINMRVRLDGSNTSDQLVINGGQATGKTWLAFTNVGNSNLGVATSGQGIRVVDAQNGATTEEGAFALSRPLQAGAFNYTL	109	FDNQTTPDAALSRAVAKGDSPVTFHKLTTSNLTGQGGTINMRVRLDGSNTSDQLVINGGQATGKTWLAFTNVGNSNLGVATSGQGIRVVDAQNGATTEEGAFALSRPLQAGAFNYTLNRDSDEDWYLRSENAYRAEVPLYTSMLTQAMDYDRILAGSRSHQTGVNGENNSVRLSIQGGHLGHDNNGGIARGATPESSGSYGFVRQEGDLLRTEVAGMSLTTGVYGAAGHSSVDVKDDDGSRAGTVRDDAGSLGGYLNLVHTSSGLWADIVAQGTRHSMKASSDNNDFRARGWGWLGSLETGLPFSITDNLMLEPQLQYTWQGLSLDDGQDNAGYVKFGHGSAQHVRAGFRLGSHNDMNFGKGTSSRDTLRDSAKHSVRELPVNWWVQPSVIRTFSSRGD…	466
VAEP_2405.38	C6	38	MKRHLNTSYRLVWNHITGTLVVASELARSRGKCAGVAVALSLTAVTSVQALAADTIVQAGETVNGGTLANHDNQIVLGTANGMTISTGLEYGPDNEANTGGQWIQNGGTANNTTVTGGGLQRVNAGGSVSDTVISAGGGQSLQGQAVNTTLNGGEQWVHEGGIATVTVINEKGWQAVKSGAMATDTVVNTGAEGGPDAENGDTGQTVYGDAVRTTINKNGRQIVAAEGTANTTVVYAGGDQTVHGHALDTTLNGGYQYVHNGGTASGTVVNSDGWQIIKEGGLADFTTVNQKGKLQVNAGGTATHVTLKQGGALVTSTAATVLGSNRLGNFTVENGKADGVVLESGGRLDVLEGHSAQKTRVDDGGTLAVSAGGKATGVTMTSGGALIADSGATVEGTN…	948	MKRHLNTSYRLVWNHITGTLVVASELARSRGKCAGVAVALSLTAVTSVQALA	52	NTSYRLVWNHITGTLVVASELAR	23	ADTIVQAGETVNGGTLANHDNQIVLGTANGMTISTGLEYGPDNEANTGGQWIQNGGTANNTTVTGGGLQRVNAGGSVSDTVISAGGGQSLQGQAVNTTLNGGEQWVHEGGIATVTVINEKGWQAVKSGAMATDTVVNTGAEGGPDAENGDTGQTVYGDAVRTTINKNGRQIVAAEGTANTTVVYAGGDQTVHGHALDTTLNGGYQYVHNGGTASGTVVNSDGWQIIKEGGLADFTTVNQKGKLQVNAGGTATHVTLKQGGALVTSTAATVLGSNRLGNFTVENGKADGVVLESGGRLDVLEGHSAQKTRVDDGGTLAVSAGGKATGVTMTSGGALIADSGATVEGTNASGKFSIDGISGQASGLLLENGGSFTVNAGGQAGNTTVGHRGTLTLAAGGSL…	430	ADTIVQAGETVNGGTLANHDNQIVLGTANGMTISTGLEYGPDNEANTGGQWIQNGGTANNTTVTGGGLQRVNAGGSVSDTVISAGGGQSLQGQAVNTTLNGGEQWVHEGGIATVTVINEKGWQAVKSGAMATDTVVNTGAEGGPDAENGDTGQTVYGDAVRTTINKNGRQIVAAEGTANTTVVYAGGDQTVHGHALDTTLNGGYQYVHNGGTASGTVVNSDGWQIIKEGGLADFTTVNQKGKLQVNAGGTATHVT	255	LKQGGALVTSTAATVLGSNRLGNFTVENGKADGVVLESGGRLDVLEGHSAQKTRVDDGGTLAVSAGGKATGVTMTSGGALIADSG	85	ATVEGTNASGKFSIDGISGQASGLLLENGGSFTVNAGGQAGNTTVGHRGTLTLAAGGSLSGRTQLSKGASMVLNGDVVSTGDIVNAGEIY	90	AVLSRAVAKGDAPVTFHKLTTSNLTGQGGTINMRVRLDGSNASDQLVINGGQATGKTWLAFTNVGNSNLGVATSGQGIRVVDAQNGATTEEGAFALSRPLQAGAFNYTL	109	FDNQTTQDAVLSRAVAKGDAPVTFHKLTTSNLTGQGGTINMRVRLDGSNASDQLVINGGQATGKTWLAFTNVGNSNLGVATSGQGIRVVDAQNGATTEEGAFALSRPLQAGAFNYTLNRDSDEDWYLRSENAYRAEVPLYASMLTQAIDYDRILAGSRSHQTSVSGENNSVRLSIQGGHLGHDNNGGIARGATPESSGSYGFVRLEGDLLRTEVAGMSLTTGVYGAAGHSSVDVKDDDGSRAGTVRDDAGSLGGYLNLVHTSSGLWADIVAQGTRHSMKASSDNNDFRARGWGWLGSLETGLPFSITDNLMLEPQLQYTWQGLSLDDGQDNAGYVKFGHGSAQHVRAGFRLGSHNDMNFGKGTSSRDTLRDSAKHSVRELPVNWWVQPSVIRTFSSRGD…	466
VAEP_2618.39	C6	39	MKRHLNTSYRLVWNHITGTLVVASELARSRGKRTGVAVALSLATITSVPVLAADTVVQAGETVSGGTLTNHDNQIVFGTANGMTISTGLEYGPDNEANTGGQWIQNGGIANNTTVTGGGLQRVNAGGSVSDTVISAGGGQSLQGQAVNTTLNGGEQWMHEGAIATGTVINDKGWQVVKPGAVATDTVVNTGAEGGPDADNGDTGQFVRGNAVRTTINKNGRQIVAVEGTANTTVVYAGGDQTVHGHALDTTLNGGYQYVHNGGTASDTVVNSDGWQIVKEGGLADFTTVNQKGKLQVNAGGTATNVTLKQGGALVTSTAATVTGSNRLGNFTVENGNADGVVLESGGRLDVLEGHSAQKTRVDDGGTLAVSAGGKATGVTMTSGGALIADSGATVEGTN…	948	MKRHLNTSYRLVWNHITGTLVVASELARSRGKRTGVAVALSLATITSVPVLA	52	NTSYRLVWNHITGTLVVASELAR	23	ADTVVQAGETVSGGTLTNHDNQIVFGTANGMTISTGLEYGPDNEANTGGQWIQNGGIANNTTVTGGGLQRVNAGGSVSDTVISAGGGQSLQGQAVNTTLNGGEQWMHEGAIATGTVINDKGWQVVKPGAVATDTVVNTGAEGGPDADNGDTGQFVRGNAVRTTINKNGRQIVAVEGTANTTVVYAGGDQTVHGHALDTTLNGGYQYVHNGGTASDTVVNSDGWQIVKEGGLADFTTVNQKGKLQVNAGGTATNVTLKQGGALVTSTAATVTGSNRLGNFTVENGNADGVVLESGGRLDVLEGHSAQKTRVDDGGTLAVSAGGKATGVTMTSGGALIADSGATVEGTNASGKFSIDGISGQASGLLLENGGSFTVNAGGQAGNTTVGHRGTLTLAAGGSL…	430	ADTVVQAGETVSGGTLTNHDNQIVFGTANGMTISTGLEYGPDNEANTGGQWIQNGGIANNTTVTGGGLQRVNAGGSVSDTVISAGGGQSLQGQAVNTTLNGGEQWMHEGAIATGTVINDKGWQVVKPGAVATDTVVNTGAEGGPDADNGDTGQFVRGNAVRTTINKNGRQIVAVEGTANTTVVYAGGDQTVHGHALDTTLNGGYQYVHNGGTASDTVVNSDGWQIVKEGGLADFTTVNQKGKLQVNAGGTATNVT	255	LKQGGALVTSTAATVTGSNRLGNFTVENGNADGVVLESGGRLDVLEGHSAQKTRVDDGGTLAVSAGGKATGVTMTSGGALIADSG	85	ATVEGTNASGKFSIDGISGQASGLLLENGGSFTVNAGGQAGNTTVGHRGTLTLAAGGSLSGRTQLSKGASMVLNGDVVSTGDIVNAGEIR	90	AALSRAVAKGDSPVTFHKLTTSNLTGQGGTINMRVRLDGSNASDQLVINGGQATGKTWLAFTNVGNSNLGVATSGQGIRVVDAQNGATTEEGAFALSRPLQAGAFNYTL	109	FDNQTTPDAALSRAVAKGDSPVTFHKLTTSNLTGQGGTINMRVRLDGSNASDQLVINGGQATGKTWLAFTNVGNSNLGVATSGQGIRVVDAQNGATTEEGAFALSRPLQAGAFNYTLNRDSDEDWYLRSENAYRAEVPLYASMLTQAMDYDRILAGSRSHQTGVNGENNSVRLSIQGGHLGHDNNGGIARGATPESSGSYGFVRLEGDLLRTEVAGMSLTTGVYGAAGHSSVDVKDDDGSRAGTVRDDAGSLGGYLNLTHTSSGLWADIVAQGTRHSMKASSDNNDFRARGWGWLGSLETGLPFSITDNLMLEPQLQYTWQGLSLDDGQDNAGYVKFGHGSTQHVRAGFRLGSHNDMTFGEGTSSRDTLRDSTKHGVSELPVNWWVQPSVIRTFSSRGD…	466
VAEP_2674.40	C6	40	MKRHLNTSYRLVWNHITGTLVVASELARSRGKRAGVAIALSLAAVTSVPALAADTVVQAGETVSGGTLTNHDNQIVLGTANGMTISTGLEYGPDNEANTGGQWIQNGGIANNTTVTGGGLQRVNAGGSVSDTVISAGGGQSLQGQAVNTTLNGGEQWVHEGGIATGTVINEKGWQAVKSGAMATDTVVNTGAEGGPDADNGDTGQFVRGNAVRTTINKNGRQIVTVEGTANTTVVYAGGDQTVHGHALDTTLNGGYQYVHNGGTASDTVVNSDGWQIIKEGGLADFTTVNQKGKLQVNAGGTATHVTLKQGGALVTSTAATVLGSNRLGNFTVENGKADGVVLESGGRLDVLEGHSAQKTRVDDGGTLAVSAGGKATGVTMTSGGALIADSGATVEGTN…	948	MKRHLNTSYRLVWNHITGTLVVASELARSRGKRAGVAIALSLAAVTSVPALA	52	NTSYRLVWNHITGTLVVASELAR	23	ADTVVQAGETVSGGTLTNHDNQIVLGTANGMTISTGLEYGPDNEANTGGQWIQNGGIANNTTVTGGGLQRVNAGGSVSDTVISAGGGQSLQGQAVNTTLNGGEQWVHEGGIATGTVINEKGWQAVKSGAMATDTVVNTGAEGGPDADNGDTGQFVRGNAVRTTINKNGRQIVTVEGTANTTVVYAGGDQTVHGHALDTTLNGGYQYVHNGGTASDTVVNSDGWQIIKEGGLADFTTVNQKGKLQVNAGGTATHVTLKQGGALVTSTAATVLGSNRLGNFTVENGKADGVVLESGGRLDVLEGHSAQKTRVDDGGTLAVSAGGKATGVTMTSGGALIADSGATVEGTNASGRFSIDGISGQASGLLLENGGSFTVNAGGQAGNTTVGHRGTLTLAAGGSL…	430	ADTVVQAGETVSGGTLTNHDNQIVLGTANGMTISTGLEYGPDNEANTGGQWIQNGGIANNTTVTGGGLQRVNAGGSVSDTVISAGGGQSLQGQAVNTTLNGGEQWVHEGGIATGTVINEKGWQAVKSGAMATDTVVNTGAEGGPDADNGDTGQFVRGNAVRTTINKNGRQIVTVEGTANTTVVYAGGDQTVHGHALDTTLNGGYQYVHNGGTASDTVVNSDGWQIIKEGGLADFTTVNQKGKLQVNAGGTATHVT	255	LKQGGALVTSTAATVLGSNRLGNFTVENGKADGVVLESGGRLDVLEGHSAQKTRVDDGGTLAVSAGGKATGVTMTSGGALIADSG	85	ATVEGTNASGRFSIDGISGQASGLLLENGGSFTVNAGGQAGNTTVGHRGTLTLAAGGSLSGRTQLSKGASMVLNGDVVSTGDIVNAGEIH	90	AVLSRAVAKGASPVTFHKLTTSNLTGQGGTINMRVRLDGSNASDQLVINGGQATGKTWLAFTNVGNSNLGVATSGQGIRVVDAQNGATTEEGAFALSRPLQAGAFNYTL	109	FDTQMTQDAVLSRAVAKGASPVTFHKLTTSNLTGQGGTINMRVRLDGSNASDQLVINGGQATGKTWLAFTNVGNSNLGVATSGQGIRVVDAQNGATTEEGAFALSRPLQAGAFNYTLNRDSDEDWYLRSENAYRAEVPLYASMLTQAMDYDRILAGSRSHQTGVNGENNSVRLSIQGGHLGHDNNGGIARGATPESSGSYGFVRLEGDLLRTEVAGMSLTTGVYGAAGHSSVDVKDDDGSRAGTVRDDAGSLGGYLNLVHTSSGLWADIVAQGTRHSMKASSDNNDFRARGWGWLGSLETGLPFSITDNLMLEPQLQYTWQGLSLDDGQDNAGYVKFGHGSTQHVRAGFRLGSHNDMTFGEGTSSRDTLRDSTKHRVSELPVNWWVQPSVIRTFSSRGD…	466
VAEP_2703.41	C6	41	MKRHLNTSYRLVWNHITGTLVVASELARSRGKRAGVAIALSLAAVTSVPALAADTVVQAGETVSGGTLTNHDNQIVLGTANGMTISTGLEYGPDNEANTGGQWIQNGGIANNTTVTGGGLQRVNAGGSVSDTVISAGGGQSLQGQAVNTTLNGGEQWVHEGGIATGTVINEKGWQAVKSGAMATDTVVNTGAEGGPDADNGDTGQFVRGNAVRTTINKNGHQIVAVEGTANTTVVYAGGDQTVHGYALDTTLNGGNQYVHNGGTASDTVVNSDGWQIIKEGGLADFTTVNQKGKLQVNAGGTATNVTLKQGGALVTSTAATVTGSNRLGNFTVENGNADGVVLESGGRLDVLEGHSAWKTLVDDGGTLAVSAGGKATDVTMTSGGALIADSGATVEGTN…	948	MKRHLNTSYRLVWNHITGTLVVASELARSRGKRAGVAIALSLAAVTSVPALA	52	NTSYRLVWNHITGTLVVASELAR	23	ADTVVQAGETVSGGTLTNHDNQIVLGTANGMTISTGLEYGPDNEANTGGQWIQNGGIANNTTVTGGGLQRVNAGGSVSDTVISAGGGQSLQGQAVNTTLNGGEQWVHEGGIATGTVINEKGWQAVKSGAMATDTVVNTGAEGGPDADNGDTGQFVRGNAVRTTINKNGHQIVAVEGTANTTVVYAGGDQTVHGYALDTTLNGGNQYVHNGGTASDTVVNSDGWQIIKEGGLADFTTVNQKGKLQVNAGGTATNVTLKQGGALVTSTAATVTGSNRLGNFTVENGNADGVVLESGGRLDVLEGHSAWKTLVDDGGTLAVSAGGKATDVTMTSGGALIADSGATVEGTNASGKFSIDGISGQASGLLLENGGSFTVNAGGQAGNTTVGHRGTLTLAAGGSL…	430	ADTVVQAGETVSGGTLTNHDNQIVLGTANGMTISTGLEYGPDNEANTGGQWIQNGGIANNTTVTGGGLQRVNAGGSVSDTVISAGGGQSLQGQAVNTTLNGGEQWVHEGGIATGTVINEKGWQAVKSGAMATDTVVNTGAEGGPDADNGDTGQFVRGNAVRTTINKNGHQIVAVEGTANTTVVYAGGDQTVHGYALDTTLNGGNQYVHNGGTASDTVVNSDGWQIIKEGGLADFTTVNQKGKLQVNAGGTATNVT	255	LKQGGALVTSTAATVTGSNRLGNFTVENGNADGVVLESGGRLDVLEGHSAWKTLVDDGGTLAVSAGGKATDVTMTSGGALIADSG	85	ATVEGTNASGKFSIDGISGQASGLLLENGGSFTVNAGGQAGNTTVGHRGTLTLAAGGSLSGRTQLSKGASMVLNGDVVSTGDIVNAGEIH	90	AALSRAVAKSNSPVTFHKLTTTNLTGQGGTINMRVSLDGSNASDQLVINGGQATGKTWLAFTNVGNSNLGVATSGQGIRVVDAQNGATTEEGAFALSRPLQAGAFNYTL	109	FDNQTTQEAALSRAVAKSNSPVTFHKLTTTNLTGQGGTINMRVSLDGSNASDQLVINGGQATGKTWLAFTNVGNSNLGVATSGQGIRVVDAQNGATTEEGAFALSRPLQAGAFNYTLNRDSDEDWYLRSENAYRAEVPLYASMLTQAMDYDRILAGSRSHQTGVNGENNSVRLSIQGGHLGHDNNGGIARGATPESSGSYGFVRLEGDLLRTEVAGMSLTTGVHGAAGHSSVDVKDDDGSRAGTVRDDAGSLGGYLNLTHTSSGLWADIVAQGTRHSMKASSDNNDFRARGWGWLGSLETGLPFSITDNLMLEPQLQYTWQGLSLDDGKDNAGYVKFGHGSAQHVRAGFRLGSHNDMTFGEGTSSRAPLRDSAKHSVRELPVNWWVQPSVIRTFSSRGD…	466
VAEP_41.43	C6	43	MKRHLNTSYRLVWNHITGTLVVASELARSRGKRAGVAVALSLAAVTSLPVLAADTVVQAGETVNGGTLTNHDNQIVLGTANGMTISTGLEYGPDNEANTGGQWIQNGGIANNTTVTGGGLQRVNAGGSVSDTVISAGGGQSLQGQAVNTTLNGGEQWVHEGGIATGTVINEKGWQAVKSGAVATDTVVNTGAEGGPDAENGDTGQTVYGDAIRTTINKNGRQIVAAEGTANTTVVYAGGDQTVHGHALDTTLNGGYQYVHNGGTASDTVVNSDGWQIVKEGGLADFTTVNQKGKLQVNAGGTATNVTLKQGGALVTSTAATVTGSNRLGNFAVENGKADGVVLESGGRLDVLEGHSAWKTLVDDGGTLAVSAGGKATRVTITSGGALIADSGATVEGTN…	948	MKRHLNTSYRLVWNHITGTLVVASELARSRGKRAGVAVALSLAAVTSLPVLA	52	NTSYRLVWNHITGTLVVASELAR	23	ADTVVQAGETVNGGTLTNHDNQIVLGTANGMTISTGLEYGPDNEANTGGQWIQNGGIANNTTVTGGGLQRVNAGGSVSDTVISAGGGQSLQGQAVNTTLNGGEQWVHEGGIATGTVINEKGWQAVKSGAVATDTVVNTGAEGGPDAENGDTGQTVYGDAIRTTINKNGRQIVAAEGTANTTVVYAGGDQTVHGHALDTTLNGGYQYVHNGGTASDTVVNSDGWQIVKEGGLADFTTVNQKGKLQVNAGGTATNVTLKQGGALVTSTAATVTGSNRLGNFAVENGKADGVVLESGGRLDVLEGHSAWKTLVDDGGTLAVSAGGKATRVTITSGGALIADSGATVEGTNASGKFSIDGTSGQASGLLLENGGSFTVNAGGLASNTTVGHRGTLTLAAGGSL…	430	ADTVVQAGETVNGGTLTNHDNQIVLGTANGMTISTGLEYGPDNEANTGGQWIQNGGIANNTTVTGGGLQRVNAGGSVSDTVISAGGGQSLQGQAVNTTLNGGEQWVHEGGIATGTVINEKGWQAVKSGAVATDTVVNTGAEGGPDAENGDTGQTVYGDAIRTTINKNGRQIVAAEGTANTTVVYAGGDQTVHGHALDTTLNGGYQYVHNGGTASDTVVNSDGWQIVKEGGLADFTTVNQKGKLQVNAGGTATNVT	255	LKQGGALVTSTAATVTGSNRLGNFAVENGKADGVVLESGGRLDVLEGHSAWKTLVDDGGTLAVSAGGKATRVTITSGGALIADSG	85	ATVEGTNASGKFSIDGTSGQASGLLLENGGSFTVNAGGLASNTTVGHRGTLTLAAGGSLSGRTQLSKGASMVLNGDVVSTGDIVNAGEIR	90	AALSRAVAKSNSPVTFHKLTTTNLTGQGGTINMRVRLDGSNTSDQLVINGGQATGKTWLAFTNVGNSNLGVATTGQGIRVVDAQNGATTEEGAFALSRPLQAGAFNYTL	109	FDNQTTPDAALSRAVAKSNSPVTFHKLTTTNLTGQGGTINMRVRLDGSNTSDQLVINGGQATGKTWLAFTNVGNSNLGVATTGQGIRVVDAQNGATTEEGAFALSRPLQAGAFNYTLNRDSDEDWYLRSENAYRAEVPLYASMLTQAMDYDRILAGSRSHQTGVNGENNSVRLSIQGGHLGHDNNGGIARGATPESSGSYGFVRLEGDLLRTEVAGMSVTAGVYGAAGHSSVDVKDDGGSRAGTVRDDAGSLGGYLNLVHTSSGLWADIVAQGTRHSMKASSDNNDFRARGWGWLGSLETGLPFSITDNLMLEPQLQYTWQGLSLDDGQDNAGYVKFGHGCAQHVRAGFRLGSHNDMNFGKGTSSRDTLHDSAKHSVRELPVNWWVQPSVIRTFSSRGD…	466
VAEP_54.44	C6	44	MKRHLNTSYRLVWNHITGTLMVASELARSRGKRAGVAVALSLAAVTSVPALAADTVVQAGETVSGGKLENHDNQIVFGTANGMTISTGLEYGPDNEANTGGQWIQNGGIANNTTVTGGGLQRVNAGGSVSDTVISAGGGQSLQGQAVNTTLNGGEQWVHEGGIATVTVINEKGWQAVKSGAMATDTVVNTGAEGGPDAENGDTGQFVRGNAVRTTINKNGRQIVAAEGTANTTVVYAGGDQTVHGYALDTTLNGGNQYVHNGGTASDTVVNSDGWQVVKDGAVAENTTVNHKGKLQVNAGGVAVDVTQNQGGALVTSTAATVLGSNRLGNFAVENGKADGVVLESGGRLDVLESHSAQNTLVDDGGTLAVSAGGKATGVTMTSGGALIADSGATVEGTN…	948	MKRHLNTSYRLVWNHITGTLMVASELARSRGKRAGVAVALSLAAVTSVPALA	52	NTSYRLVWNHITGTLMVASELAR	23	ADTVVQAGETVSGGKLENHDNQIVFGTANGMTISTGLEYGPDNEANTGGQWIQNGGIANNTTVTGGGLQRVNAGGSVSDTVISAGGGQSLQGQAVNTTLNGGEQWVHEGGIATVTVINEKGWQAVKSGAMATDTVVNTGAEGGPDAENGDTGQFVRGNAVRTTINKNGRQIVAAEGTANTTVVYAGGDQTVHGYALDTTLNGGNQYVHNGGTASDTVVNSDGWQVVKDGAVAENTTVNHKGKLQVNAGGVAVDVTQNQGGALVTSTAATVLGSNRLGNFAVENGKADGVVLESGGRLDVLESHSAQNTLVDDGGTLAVSAGGKATGVTMTSGGALIADSGATVEGTNASGKFSIDGISGQASGLLLENGGSFTVNAGGQASNTTVGHRGTLMLAAGGSL…	430	ADTVVQAGETVSGGKLENHDNQIVFGTANGMTISTGLEYGPDNEANTGGQWIQNGGIANNTTVTGGGLQRVNAGGSVSDTVISAGGGQSLQGQAVNTTLNGGEQWVHEGGIATVTVINEKGWQAVKSGAMATDTVVNTGAEGGPDAENGDTGQFVRGNAVRTTINKNGRQIVAAEGTANTTVVYAGGDQTVHGYALDTTLNGGNQYVHNGGTASDTVVNSDGWQVVKDGAVAENTTVNHKGKLQVNAGGVAVDVT	255	QNQGGALVTSTAATVLGSNRLGNFAVENGKADGVVLESGGRLDVLESHSAQNTLVDDGGTLAVSAGGKATGVTMTSGGALIADSG	85	ATVEGTNASGKFSIDGISGQASGLLLENGGSFTVNAGGQASNTTVGHRGTLMLAAGGSLSGRTQLSKGASMVLNGDVVSTGDIVNAGEIY	90	AVLSRAVAKGNAPVTFHKLTTSNLTGQGGTINMRVRLDGSNASDQLVINGGQATGKTWLAFTNVGNSNLGVATSGQGIRVVDAQNGATTEEGAFALSRPLQAGAFNYTL	109	FDNQTTPDAVLSRAVAKGNAPVTFHKLTTSNLTGQGGTINMRVRLDGSNASDQLVINGGQATGKTWLAFTNVGNSNLGVATSGQGIRVVDAQNGATTEEGAFALSRPLQAGAFNYTLNRDSDEDWYLRSENAYRAEVPLYASMLTQAMDYDRILAGSRSHQTGVSGENNSVRLSIQGGHLGHDNNGGIARGATPESSGSYGFVRLEGDLLRTEVAGMSLTTGVYGAAGHSSVDVKDDDGSRAGTVRDDAGSLGGYLNLTHTSSGLWADIVAQGTRHSMKASSDNNDFRARGWGWLGSLETGLPFSITDNLMLEPQLQYTWQGLSLDDGQDNAGYVKFGHGSAQHVRAGFRLGSHNDMTFGEGTSSRDTLRDSAKHRVSELPVNWWVQPSVIRTFSSRGD…	466
VAEP_56.45	C6	45	MKRHLNTSYRLVWNHITGTLVVASELARSRGKRAGVAVALSLAAVTSAPALAADTVVQAGETVNDGTLTNHDNQIVFGTANGMTISTGLEYGPDNEANIGGQWIQNGGTANNTTVTGGGLQRVNAGGSVSDTVISAGGGQSLQGQAVNTTLNGGEQWVHEGGIATGTVINEKDWQAVKSGAVATDTVVNTGAEGGPDAENGDTGQFVRGNAVRTTINKNGRQIVAAEGTANTTVVYAGGDQTVHGHALDTTLNGGYQYVHNGGTASGTVVNSDGWQIIKEGGLADFTTVNQKGKLQVNAGGTATNVTLKQGGALVTSTAATVTGSNRLGNFTVENGNADGVVLESGGRLDVLEGHSAQKTRVDDGGTLAVSAGGKATGVTMTSGGALIADSGATVEGTN…	948	MKRHLNTSYRLVWNHITGTLVVASELARSRGKRAGVAVALSLAAVTSAPALA	52	NTSYRLVWNHITGTLVVASELAR	23	ADTVVQAGETVNDGTLTNHDNQIVFGTANGMTISTGLEYGPDNEANIGGQWIQNGGTANNTTVTGGGLQRVNAGGSVSDTVISAGGGQSLQGQAVNTTLNGGEQWVHEGGIATGTVINEKDWQAVKSGAVATDTVVNTGAEGGPDAENGDTGQFVRGNAVRTTINKNGRQIVAAEGTANTTVVYAGGDQTVHGHALDTTLNGGYQYVHNGGTASGTVVNSDGWQIIKEGGLADFTTVNQKGKLQVNAGGTATNVTLKQGGALVTSTAATVTGSNRLGNFTVENGNADGVVLESGGRLDVLEGHSAQKTRVDDGGTLAVSAGGKATGVTMTSGGALIADSGATVEGTNASGKFSIDGISGQASGLLLENGGSFTVNAGGQAGNTTVGHRGTLTLAAGGSL…	430	ADTVVQAGETVNDGTLTNHDNQIVFGTANGMTISTGLEYGPDNEANIGGQWIQNGGTANNTTVTGGGLQRVNAGGSVSDTVISAGGGQSLQGQAVNTTLNGGEQWVHEGGIATGTVINEKDWQAVKSGAVATDTVVNTGAEGGPDAENGDTGQFVRGNAVRTTINKNGRQIVAAEGTANTTVVYAGGDQTVHGHALDTTLNGGYQYVHNGGTASGTVVNSDGWQIIKEGGLADFTTVNQKGKLQVNAGGTATNVT	255	LKQGGALVTSTAATVTGSNRLGNFTVENGNADGVVLESGGRLDVLEGHSAQKTRVDDGGTLAVSAGGKATGVTMTSGGALIADSG	85	ATVEGTNASGKFSIDGISGQASGLLLENGGSFTVNAGGQAGNTTVGHRGTLTLAAGGSLSGRTQLSKGASMVLNGDVVSTGDIVNAGEIR	90	AALSRAVAKGDSPVTFHKLTTSNLTGQGGTINMRVRLDGSNASDQLVINGGQATGKTWLAFTNVGNSNLGVATSGQGIRVVDAQNGATTEEGAFALSRPLQAGAFNYTL	109	FDNQTTPDAALSRAVAKGDSPVTFHKLTTSNLTGQGGTINMRVRLDGSNASDQLVINGGQATGKTWLAFTNVGNSNLGVATSGQGIRVVDAQNGATTEEGAFALSRPLQAGAFNYTLNRDSDEDWYLRSENAYRAEVPLYASMLTQAMDYDRILAGSRSHQTGVNGENNSVRLSIQGGHLGHDNNGGIARGATPESSGSYGFVRLEGDLLRTEVAGMSLTTGVYGAAGHSSVDVKDDDGSRAGTVRDDAGSLGGYLNLVHTSSGLWADIVAQGIRHSMKASSDNNDFRARGWGWLGSLETGLPFSITDNLMLEPQLQYTWQGLSLDDGQDNAGYVKFGHGSAQHVRAGFRLGSHNDMSFGEGTSSRDTLRDSAKHSVRELPVNWWVQPSVIRTFSSRGD…	466
VAEP_62.46	C6	46	MKRHLNTSYRLVWNHITGTLVVASELARSRGKRTGVAVALSLAAVTSVPALAADTVVQAGETENGGTLANHDNQIVFGSTNGMTISTGLEYGPDNEANTGGQWIQNGGTANNTTVTGGGLQRVNAGGSVSDTVISAGGGQSLQGQAVNTTLNGGEQWVHEGGIATGTVINEKGWQAVKSGAVATDTVVNTGAEGGPDAENGDTGQFVRGNAVRTTINKNGRQIVAAEGTANTTVVYAGGDQTVHGRALDTTLNGGYQYVHNGGTASDTVVNSGGWQIVKEGGLADFTTVNQKGKLQVNAGGTATNVTLKQGGALVTSTAATVTGSNRLGNFAVENGKADGVVLESGGRLDVLEGHSARKTLVDDGGTLAVFAGGKATDVTMTSGGALIADSGATVEGTN…	948	MKRHLNTSYRLVWNHITGTLVVASELARSRGKRTGVAVALSLAAVTSVPALA	52	NTSYRLVWNHITGTLVVASELAR	23	ADTVVQAGETENGGTLANHDNQIVFGSTNGMTISTGLEYGPDNEANTGGQWIQNGGTANNTTVTGGGLQRVNAGGSVSDTVISAGGGQSLQGQAVNTTLNGGEQWVHEGGIATGTVINEKGWQAVKSGAVATDTVVNTGAEGGPDAENGDTGQFVRGNAVRTTINKNGRQIVAAEGTANTTVVYAGGDQTVHGRALDTTLNGGYQYVHNGGTASDTVVNSGGWQIVKEGGLADFTTVNQKGKLQVNAGGTATNVTLKQGGALVTSTAATVTGSNRLGNFAVENGKADGVVLESGGRLDVLEGHSARKTLVDDGGTLAVFAGGKATDVTMTSGGALIADSGATVEGTNASGKFSIDGISGQASGLLLENGGSFTVNAGGQAGNTTVGHRGTLTLAAGGSL…	430	ADTVVQAGETENGGTLANHDNQIVFGSTNGMTISTGLEYGPDNEANTGGQWIQNGGTANNTTVTGGGLQRVNAGGSVSDTVISAGGGQSLQGQAVNTTLNGGEQWVHEGGIATGTVINEKGWQAVKSGAVATDTVVNTGAEGGPDAENGDTGQFVRGNAVRTTINKNGRQIVAAEGTANTTVVYAGGDQTVHGRALDTTLNGGYQYVHNGGTASDTVVNSGGWQIVKEGGLADFTTVNQKGKLQVNAGGTATNVT	255	LKQGGALVTSTAATVTGSNRLGNFAVENGKADGVVLESGGRLDVLEGHSARKTLVDDGGTLAVFAGGKATDVTMTSGGALIADSG	85	ATVEGTNASGKFSIDGISGQASGLLLENGGSFTVNAGGQAGNTTVGHRGTLTLAAGGSLSGRTQLSKGASMVLNGDVVSTGDIVNAGEIR	90	AALSRAVAKGDSPVTFHKLTTSNLTGQGGTINMRVRLDGSNASDQLVINGGQATGKTWLAFTNVGNSNLGVATSGQGIRVVDAQNGATTEEGAFALSRPLQAGAFNYTL	109	FDNQTTPDAALSRAVAKGDSPVTFHKLTTSNLTGQGGTINMRVRLDGSNASDQLVINGGQATGKTWLAFTNVGNSNLGVATSGQGIRVVDAQNGATTEEGAFALSRPLQAGAFNYTLNRDSDESWYLRSENAYRAEVPLYASMLTQAMNYDRILAGSRSHQTGVSGENNSVRLSIQGGHLGHDNNGGIARGATPESSGSYGFVRLEGDLMRTEVAGMSVTAGIYGAAGHSSVDVKDDDGSRAGTVRDDAGSLGGYLNLTHTSSGLWADIVALGTRHSMKASTDNNDFRARGWGWLGSLETGLPFSITDNLMLEPQLQYTWQGLSLDDGKDNAGYVKFGHGSAQHVRAGFRLGSHNDMTFGEGTSSRAPLRDSAKHSVSELPVNWWVQPSVIRTFSSRGD…	466
VAEP_72.47	C6	47	MKRHLNTSYRLVWNHITGTLVVASELARSRGKRAGVAVALSLAAVTSVPALAADTVVQAGETVNDGTLTNHDNQIVFGTANGMTISTGLEYGPDNEANTGGQWIQNGGTANNTTVTGGGLQRVNAGGSVSDTVISAGGGQSLQGQAVNTTLNGGEQWVHEGGIATGTVINEKGWQAVKSGAVATDTVVNTGAEGGPDAENGDTGQTVYGDAVRTTINKNGRQIVAAEGTANTTVVYAGGDQTVHGYALDTTLNGGNQYVHNGGTASDTVVNSDGWQIVKEGGLADFTIVNQKGKLQVNAGGIATNVTLKQGGALVTSTAATVTGSNRLGNFAVENGKADGVVLESGGRLDVLESHSAQNTLVDDGGTLAVSAGGKATGVTMTSGGALIADSGATVEGTN…	948	MKRHLNTSYRLVWNHITGTLVVASELARSRGKRAGVAVALSLAAVTSVPALA	52	NTSYRLVWNHITGTLVVASELAR	23	ADTVVQAGETVNDGTLTNHDNQIVFGTANGMTISTGLEYGPDNEANTGGQWIQNGGTANNTTVTGGGLQRVNAGGSVSDTVISAGGGQSLQGQAVNTTLNGGEQWVHEGGIATGTVINEKGWQAVKSGAVATDTVVNTGAEGGPDAENGDTGQTVYGDAVRTTINKNGRQIVAAEGTANTTVVYAGGDQTVHGYALDTTLNGGNQYVHNGGTASDTVVNSDGWQIVKEGGLADFTIVNQKGKLQVNAGGIATNVTLKQGGALVTSTAATVTGSNRLGNFAVENGKADGVVLESGGRLDVLESHSAQNTLVDDGGTLAVSAGGKATGVTMTSGGALIADSGATVEGTNASGKFSIDGISGQASGLLLENGGSFTVNAGGLASNTTVGHRGTLTLAAGGSL…	430	ADTVVQAGETVNDGTLTNHDNQIVFGTANGMTISTGLEYGPDNEANTGGQWIQNGGTANNTTVTGGGLQRVNAGGSVSDTVISAGGGQSLQGQAVNTTLNGGEQWVHEGGIATGTVINEKGWQAVKSGAVATDTVVNTGAEGGPDAENGDTGQTVYGDAVRTTINKNGRQIVAAEGTANTTVVYAGGDQTVHGYALDTTLNGGNQYVHNGGTASDTVVNSDGWQIVKEGGLADFTIVNQKGKLQVNAGGIATNVT	255	LKQGGALVTSTAATVTGSNRLGNFAVENGKADGVVLESGGRLDVLESHSAQNTLVDDGGTLAVSAGGKATGVTMTSGGALIADSG	85	ATVEGTNASGKFSIDGISGQASGLLLENGGSFTVNAGGLASNTTVGHRGTLTLAAGGSLSGRTQLSKGASMVLNGDVVSTGDIVNAGEIR	90	AALSRAVAKSNSLVTFHKLTTTNLTGQGGTINMRVSLDGSNASDQLVINGGQATGKTWLAFTNVGNSNLGVATSGQGIRVVDAQNGATTEEGAFALSRPLQAGAFNYTL	109	FDNQTTPDAALSRAVAKSNSLVTFHKLTTTNLTGQGGTINMRVSLDGSNASDQLVINGGQATGKTWLAFTNVGNSNLGVATSGQGIRVVDAQNGATTEEGAFALSRPLQAGAFNYTLNRDSDEDWYLRSENAYRAEVPLYASMLTQAMDYDRILAGSRSHQTGVSGENNSVRLSIQGGHLGHDNNGGIARGATPESNGSYGLVRLEGDLLRTEVAGMSLTTGVYGAAGHSSVDVKDDDGSRAGTVRDDAGSLGGYLNLTHTSSGLWADIVAQGTRHSMKASSDNNDFRARGWGWLGSLETGLPFSITDNLMLEPQLQYTWQGLSLDDGQDNAGYVKFGHGSAQHVRAGFRLGSHNDMTFGEGTSSRDTLRDSAKHSVRELPVNWWVQPSVIRTFSSRGD…	466
VAEP_75.48	C6	48	MKRHLNTSYRLVWNHITGTLVVASELARSRGKRAGVAVALSLAAVTSVPALAADTVVQAGETVNDGTLTNHDNQIVFGTANGMTISTGLEYGPDNEANTGGQWIQNGGIANNTTVTGGGLQRVNAGGSVSDTVISAGGGQSLQGQAVNTTLNGGEQWVHEGGIATGTVINEKGWQAIKSGAVATDTVVNTGAEGGPDAENADTGQFVRGDAVRTTINKNGRQIVAAEGMANTTVVYAGGDQTVHGHALNTTLNGGYQYVHNGGTASGTVVNSDGWQIIKEGGLADFTTVNQKGKLQVNAGGTATHVTLKQGGALVTSTAATVLGSNRLGNFTVENGKADGVVLESGGRLDILESHSAQNTLVDDGGTLAVSAGGKATGVTMTSGGALIADSGATVEGTN…	948	MKRHLNTSYRLVWNHITGTLVVASELARSRGKRAGVAVALSLAAVTSVPALA	52	NTSYRLVWNHITGTLVVASELAR	23	ADTVVQAGETVNDGTLTNHDNQIVFGTANGMTISTGLEYGPDNEANTGGQWIQNGGIANNTTVTGGGLQRVNAGGSVSDTVISAGGGQSLQGQAVNTTLNGGEQWVHEGGIATGTVINEKGWQAIKSGAVATDTVVNTGAEGGPDAENADTGQFVRGDAVRTTINKNGRQIVAAEGMANTTVVYAGGDQTVHGHALNTTLNGGYQYVHNGGTASGTVVNSDGWQIIKEGGLADFTTVNQKGKLQVNAGGTATHVTLKQGGALVTSTAATVLGSNRLGNFTVENGKADGVVLESGGRLDILESHSAQNTLVDDGGTLAVSAGGKATGVTMTSGGALIADSGATVEGTNASSKFSIDGISGQASGLLLENGGSFTVNAGGQAGNTTVGYRGTLTLAAGGSL…	430	ADTVVQAGETVNDGTLTNHDNQIVFGTANGMTISTGLEYGPDNEANTGGQWIQNGGIANNTTVTGGGLQRVNAGGSVSDTVISAGGGQSLQGQAVNTTLNGGEQWVHEGGIATGTVINEKGWQAIKSGAVATDTVVNTGAEGGPDAENADTGQFVRGDAVRTTINKNGRQIVAAEGMANTTVVYAGGDQTVHGHALNTTLNGGYQYVHNGGTASGTVVNSDGWQIIKEGGLADFTTVNQKGKLQVNAGGTATHVT	255	LKQGGALVTSTAATVLGSNRLGNFTVENGKADGVVLESGGRLDILESHSAQNTLVDDGGTLAVSAGGKATGVTMTSGGALIADSG	85	ATVEGTNASSKFSIDGISGQASGLLLENGGSFTVNAGGQAGNTTVGYRGTLTLAAGGSLSGRTQLSKGASMVLNGDVVSTGDIVNAGEIR	90	AALSRAVAKGDSPVTFHKLTTSNLTGQGGTINMRVRLDGSNTSDQLVINGGQATGKTWLAFTNVGNSNLGVATSGQGIRVVDAQNGATTEEGAFALSRPLQAGAFNYTL	109	FDNQTTPDAALSRAVAKGDSPVTFHKLTTSNLTGQGGTINMRVRLDGSNTSDQLVINGGQATGKTWLAFTNVGNSNLGVATSGQGIRVVDAQNGATTEEGAFALSRPLQAGAFNYTLNRGSDEDWYLRSENAYRAEVPLYASMLTQAMDYDRILAGSRSHQTGVNGENNSVRLSIQGGHLGHDNNGGIARGATPESSGSYGFVRLEGDLLRTEVAGMSLTTGVYGAAGLSSVDVKDDDGSRAGTVRDDAGSLGGYLNLTHTSSGLWADIVAQGTRHSMKASSDNNDFRARGWGWLGSLETGLPFSITDNLMLEPQLQYTWQGLSLDDGQDNAGYVKFGHGSAQHVRAGFRLGSHNDMTFGEGTSSRDTLRDSTKHGVSELPVNWWVQPSVIRTFSSRGD…	466
VAEP_86.49	C6	49	MKRHLNTSYRLVWNHITGTLVVASELARSRGKRTGVAVALSLAAVTSVPALAADTVVQAGETVNDGTLTNHDNQIVFGTANGMTISTGLEYGPDNEANTGGQWIQNGGTANNTTVTGGGLQRVNAGGSVSDTVISAGGGQSLQGQAVNTTLNGGEQWVHEGGIATGTVINEKGWQAVKSGAMATDTVVNTGAEGGPDAENGDTGQTVYGDAVRTTINKNGRQIVAAEGTANTTVVYAGGDQTVHGHALDTTLNGGYQYVHNGGTASGTVVNSDGWQIIKEGGLADFTTVNQKGKLQVNAGGTATHVTLKQGGALVTSTAATVLGSNRLGNFTVENGKADGVVLESGGRLDVLESHSAQNTLVDDGGTLAVSAGGKATGVTMTSGGALIADSGATVEGTN…	948	MKRHLNTSYRLVWNHITGTLVVASELARSRGKRTGVAVALSLAAVTSVPALA	52	NTSYRLVWNHITGTLVVASELAR	23	ADTVVQAGETVNDGTLTNHDNQIVFGTANGMTISTGLEYGPDNEANTGGQWIQNGGTANNTTVTGGGLQRVNAGGSVSDTVISAGGGQSLQGQAVNTTLNGGEQWVHEGGIATGTVINEKGWQAVKSGAMATDTVVNTGAEGGPDAENGDTGQTVYGDAVRTTINKNGRQIVAAEGTANTTVVYAGGDQTVHGHALDTTLNGGYQYVHNGGTASGTVVNSDGWQIIKEGGLADFTTVNQKGKLQVNAGGTATHVTLKQGGALVTSTAATVLGSNRLGNFTVENGKADGVVLESGGRLDVLESHSAQNTLVDDGGTLAVSAGGKATGVTMTSGGALIADSGATVEGTNASGKFSIDGISGQASGLLLENGGSFTVNAGGQASNTTVGHRGTLMLAAGGSL…	430	ADTVVQAGETVNDGTLTNHDNQIVFGTANGMTISTGLEYGPDNEANTGGQWIQNGGTANNTTVTGGGLQRVNAGGSVSDTVISAGGGQSLQGQAVNTTLNGGEQWVHEGGIATGTVINEKGWQAVKSGAMATDTVVNTGAEGGPDAENGDTGQTVYGDAVRTTINKNGRQIVAAEGTANTTVVYAGGDQTVHGHALDTTLNGGYQYVHNGGTASGTVVNSDGWQIIKEGGLADFTTVNQKGKLQVNAGGTATHVT	255	LKQGGALVTSTAATVLGSNRLGNFTVENGKADGVVLESGGRLDVLESHSAQNTLVDDGGTLAVSAGGKATGVTMTSGGALIADSG	85	ATVEGTNASGKFSIDGISGQASGLLLENGGSFTVNAGGQASNTTVGHRGTLMLAAGGSLSGRTQLSKGASMVLNGDVVSTGDIVNAGEIY	90	AVLSRAVAKGNAPVTFHKLTTSNLTGQGGTINMRVRLDGSNTSDQLVINGGQATGKTWLAFTNVGNSNLGVATSGQGIRVVDAQNGATTEEGAFALSRPLQAGAFNYTL	109	FDNQTTPDAVLSRAVAKGNAPVTFHKLTTSNLTGQGGTINMRVRLDGSNTSDQLVINGGQATGKTWLAFTNVGNSNLGVATSGQGIRVVDAQNGATTEEGAFALSRPLQAGAFNYTLNRDSDEDWYLRSENAYRAEVPLYASMLTQAMDYDRILAGSRSHQTGVNGENNSVRLSIQGGHLGHDNNGGIARGATPESSGSYGFVRLESDLLRTEVAGMSVTAGVYGAAGHSSVDVKDDDGSRAGTVRDDAGSLGGYLNLVHTSSGLWADIVAQGTRHSMKASSDNNDFRARGWGWLGSLETGLPFSITDNLMLEPQLQYTWQGLSLDDGQDNAGYVKFGHGSTQHVRAGFRLGSHNDMTFGEGTSSRDTLRDSTKHRVSELPVNWWVQPSVIRTFSSRGD…	466
VAEP_87.50	C6	50	MKRHLNTSYRLVWNHITGTLVVAPELARSRGKRAGVAVALSLAAVTSVPALAADTVVQAGETVSGGALENHDNQIVFGTANGMTISTGLEYGPDNEANTGGQWIQNGGIANNTTVTGGGLQRVNAGGSVSDTVISAGGGQSLQGQAVNTTLNGGEQWVHEGGIATGTVINEKGWQAVKSSAMATDTVVNTGAEGGPDAENGDTGQFVRGNAVRTTINKNGRQIVAAEGTANTTVVYAGGDQTVHGHALDTTLNGGYQYVHNGGTASDTVVNSDGWQIVKEGGLADFTTVNQKGKLQVNAGGTATNVTLNQGGALVTSTAATVTGSNRLGNFAVENGKADGVVLESGGRLDVLEGHSAWKTLVDDGGTLAVSAGGKATSVTITSGGALIADSGATVEGTN…	948	MKRHLNTSYRLVWNHITGTLVVAPELARSRGKRAGVAVALSLAAVTSVPALA	52	NTSYRLVWNHITGTLVVAPELAR	23	ADTVVQAGETVSGGALENHDNQIVFGTANGMTISTGLEYGPDNEANTGGQWIQNGGIANNTTVTGGGLQRVNAGGSVSDTVISAGGGQSLQGQAVNTTLNGGEQWVHEGGIATGTVINEKGWQAVKSSAMATDTVVNTGAEGGPDAENGDTGQFVRGNAVRTTINKNGRQIVAAEGTANTTVVYAGGDQTVHGHALDTTLNGGYQYVHNGGTASDTVVNSDGWQIVKEGGLADFTTVNQKGKLQVNAGGTATNVTLNQGGALVTSTAATVTGSNRLGNFAVENGKADGVVLESGGRLDVLEGHSAWKTLVDDGGTLAVSAGGKATSVTITSGGALIADSGATVEGTNASGKFSIDGTSGQASGLLLENGGSFTVNAGGLASNTTVGHRGTLTLAAGGSL…	430	ADTVVQAGETVSGGALENHDNQIVFGTANGMTISTGLEYGPDNEANTGGQWIQNGGIANNTTVTGGGLQRVNAGGSVSDTVISAGGGQSLQGQAVNTTLNGGEQWVHEGGIATGTVINEKGWQAVKSSAMATDTVVNTGAEGGPDAENGDTGQFVRGNAVRTTINKNGRQIVAAEGTANTTVVYAGGDQTVHGHALDTTLNGGYQYVHNGGTASDTVVNSDGWQIVKEGGLADFTTVNQKGKLQVNAGGTATNVT	255	LNQGGALVTSTAATVTGSNRLGNFAVENGKADGVVLESGGRLDVLEGHSAWKTLVDDGGTLAVSAGGKATSVTITSGGALIADSG	85	ATVEGTNASGKFSIDGTSGQASGLLLENGGSFTVNAGGLASNTTVGHRGTLTLAAGGSLSGRTQLSKDASMVLNGDVVSTGDIVNAGEIR	90	AALSRAVAKSNSPVTFHKLTTNNLTGQGGTINMRVSLDGSNASDQLVINGGQATGKTWLAFTNVGNSNLGVATTGQGIRVVDAQNGATTEEGAFALSRPLQAGALNYTL	109	FDNQTTPDAALSRAVAKSNSPVTFHKLTTNNLTGQGGTINMRVSLDGSNASDQLVINGGQATGKTWLAFTNVGNSNLGVATTGQGIRVVDAQNGATTEEGAFALSRPLQAGALNYTLNRDSDEDWYLRSENAYRAEVPLYTSILTQAMDYDRILAGSRSHQTGVNGENNSVRLSIQGGHLGHDNNGGIARGATPESSGSYGFVRLESDLLRTEVAGMSLTTGVYGAAGHSSVDVKDDDGSRAGTVRDDAGSLGGYLNLTHTSSGLWADIVAQGTRHSMKASSDNNDFRARGWGWLGSLETGLPFSITDNLMLEPQLQYTWQGLSLDDGQDNAGYVKFGHGSAQHVRAGFRLGSHNDMTFGEGTSSRDTLRDSAKHRVSELPVNWWVQPSVIRTFSSRGD…	466
VAEP_89.51	C6	51	MKRHLNTSYRLVWNHITGTLVVASELARSRGKRAGVAVVLSLAAVTSVPALAADTIVQAGETVNGGTLTNHDNQIVLGTANGMTISSGLEYGPDNEANTGGQWIQNGGIANNTTVTGGGLQRVNAGGSVSDTVISAGGGQSLQGQAVNTTLNGGEQWVHEGGIATGTVINEKGWQTVKSGAMATDTVVNTGAEGGPDAENGDTGQFVRGNAVRTTINENGRQIVAAEGTANTTVVYAGGDQTVHGHALDTTLNGGYQYVHNGGTASGTVVNSDGWQIIKEGGLADFTTVNQKGKLQVNAGGTATHVTLKQGGALVTSTAATVLGSNRLGNFTVENGKADGVVLESGGRLDVLEGHSAQKTWVDDGGTLAVSAGGKATGVTMTSGGALIADSGATVEGTN…	948	MKRHLNTSYRLVWNHITGTLVVASELARSRGKRAGVAVVLSLAAVTSVPALA	52	NTSYRLVWNHITGTLVVASELAR	23	ADTIVQAGETVNGGTLTNHDNQIVLGTANGMTISSGLEYGPDNEANTGGQWIQNGGIANNTTVTGGGLQRVNAGGSVSDTVISAGGGQSLQGQAVNTTLNGGEQWVHEGGIATGTVINEKGWQTVKSGAMATDTVVNTGAEGGPDAENGDTGQFVRGNAVRTTINENGRQIVAAEGTANTTVVYAGGDQTVHGHALDTTLNGGYQYVHNGGTASGTVVNSDGWQIIKEGGLADFTTVNQKGKLQVNAGGTATHVTLKQGGALVTSTAATVLGSNRLGNFTVENGKADGVVLESGGRLDVLEGHSAQKTWVDDGGTLAVSAGGKATGVTMTSGGALIADSGATVEGTNASGKFSIDGTSGQASGLLLENGGSFTVNAGGLASNTTVGHRGTLTLAAGGSL…	430	ADTIVQAGETVNGGTLTNHDNQIVLGTANGMTISSGLEYGPDNEANTGGQWIQNGGIANNTTVTGGGLQRVNAGGSVSDTVISAGGGQSLQGQAVNTTLNGGEQWVHEGGIATGTVINEKGWQTVKSGAMATDTVVNTGAEGGPDAENGDTGQFVRGNAVRTTINENGRQIVAAEGTANTTVVYAGGDQTVHGHALDTTLNGGYQYVHNGGTASGTVVNSDGWQIIKEGGLADFTTVNQKGKLQVNAGGTATHVT	255	LKQGGALVTSTAATVLGSNRLGNFTVENGKADGVVLESGGRLDVLEGHSAQKTWVDDGGTLAVSAGGKATGVTMTSGGALIADSG	85	ATVEGTNASGKFSIDGTSGQASGLLLENGGSFTVNAGGLASNTTVGHRGTLTLAAGGSLSGRTQLSKGASMVLNGDVVSTGDIVNAGEIR	90	AALSRAVAKGDSPVTFHKLTTSNLTGQGGTINMRVRLDGSNTSDQLVINGGQATGKTWLAFTNVGNSNLGVATSGQGIRVVDAQNGATTEEGAFALSRPLQAGAFNYTL	109	FDNQTTPDAALSRAVAKGDSPVTFHKLTTSNLTGQGGTINMRVRLDGSNTSDQLVINGGQATGKTWLAFTNVGNSNLGVATSGQGIRVVDAQNGATTEEGAFALSRPLQAGAFNYTLNRDSDEDWYLRSENAYRAEVPLYTSMLTQAMDYDRILAGSRSHQTGVNGENNSVRLSIQGGHLGHDNNGGIARGATPESSGSYGFVRLEGDLLRTEVAGMSLTTGVYGAAGHSSVDVKDDDGSRAGTVRDDAGSLGGYLNLTHTSSGLWADIVAQGTRHSMKASSDNNDFRARGWGWLGSLETGLPFSITDNLMLEPQLHYTWQGLTLDDGQDNAGYVKFGHGSAQHVRAGFRLGSHNDMSFGEGTSSRDTLRDSTKHRVSELPVNWWVQPSVIRTFSSRGD…	466
VAEP_90.52	C6	52	MKRHLNTSYRLVWNHITGTLVVASELARSRGKRTGVAVALSLAAVTSVPVLAADTVVQAGETVSGGTLTNHDNQIVFGTANGMTISTGLEYGPDNEANTGGQWIQNGGIANNTTVTGGGLQRVNAGGSVSDTVISAGGGQSLQGQAVNTTLNGGEQWVHEGGIATGTVINDKGWQAVKSGAVATDTVVNTGAEGGPDAENGDTGQFVRGNAIRTTINKNGRQIVAAEGTANTTVVYAGGDQTVHGRALDTTLNGGYQYVHNGGTASDTVVNSDGWQIVKEGGLADFTIVNQKGKLQVNAGGTATNVTLKQGGALVTSTAATVTGSNRLGNFTVENGNADGVVLESGGRLDVLEGHSAWKTLVDDGGTLAVSAGGKATDVTMTSGGALIADSGATVEGTN…	948	MKRHLNTSYRLVWNHITGTLVVASELARSRGKRTGVAVALSLAAVTSVPVLA	52	NTSYRLVWNHITGTLVVASELAR	23	ADTVVQAGETVSGGTLTNHDNQIVFGTANGMTISTGLEYGPDNEANTGGQWIQNGGIANNTTVTGGGLQRVNAGGSVSDTVISAGGGQSLQGQAVNTTLNGGEQWVHEGGIATGTVINDKGWQAVKSGAVATDTVVNTGAEGGPDAENGDTGQFVRGNAIRTTINKNGRQIVAAEGTANTTVVYAGGDQTVHGRALDTTLNGGYQYVHNGGTASDTVVNSDGWQIVKEGGLADFTIVNQKGKLQVNAGGTATNVTLKQGGALVTSTAATVTGSNRLGNFTVENGNADGVVLESGGRLDVLEGHSAWKTLVDDGGTLAVSAGGKATDVTMTSGGALIADSGATVEGTNASGKFSIDGISGQASGLLLENGGSFTVNAGGLASNTTVGHRGTLTLAAGGSL…	430	ADTVVQAGETVSGGTLTNHDNQIVFGTANGMTISTGLEYGPDNEANTGGQWIQNGGIANNTTVTGGGLQRVNAGGSVSDTVISAGGGQSLQGQAVNTTLNGGEQWVHEGGIATGTVINDKGWQAVKSGAVATDTVVNTGAEGGPDAENGDTGQFVRGNAIRTTINKNGRQIVAAEGTANTTVVYAGGDQTVHGRALDTTLNGGYQYVHNGGTASDTVVNSDGWQIVKEGGLADFTIVNQKGKLQVNAGGTATNVT	255	LKQGGALVTSTAATVTGSNRLGNFTVENGNADGVVLESGGRLDVLEGHSAWKTLVDDGGTLAVSAGGKATDVTMTSGGALIADSG	85	ATVEGTNASGKFSIDGISGQASGLLLENGGSFTVNAGGLASNTTVGHRGTLTLAAGGSLSGRTQLSKGASMVLNGDVVSTGDIVNAGEIR	90	AALSRAVAKGDSPVTFHKLTTSNLTGQGGTINMRVRLDGSNASDQLVINGGQATGKTWLAFTNVGNSNLGVATTGQGIRVVDAQNGATTEEGAFALSRPLQAGAFNYTL	109	FDNQTTPDAALSRAVAKGDSPVTFHKLTTSNLTGQGGTINMRVRLDGSNASDQLVINGGQATGKTWLAFTNVGNSNLGVATTGQGIRVVDAQNGATTEEGAFALSRPLQAGAFNYTLNRDSDEDWYLRSENAYRAEVPLYASMLTQAMDYDRILAGSRSHQSGVSGENNSVRLSIQGGHLGHDNNGGIARGATPESNGSYGFVRLEGDLLRTEVAGMSLTTGVYGAAGHSSVDVKDDDGSRAGTVRDDAGSLGGYLNLVHTSSGLWADIVAQGTLHSMKASSDNNDFRARGWGWLGSLETGLPFSITDNLMLEPQLQYTWQGLSLDDGQDNAGYVKFGHGSAQHVRAGFRLGSHNDMNFGKGTSSRDTLRDSAKHSVRELPVNWWVQPSVIRTFSSRGD…	466
VAEP_97.53	C6	53	MKRHLNTSYRLVWNHITGTLVVASELARSRGKRTGVAVALSLAAVTSVPALAADTVVQAGETVSGGALENHDNQIVFGTANGMTISTGLEYGPDNEANTGGQWIQNGGIANNTTVTGGGLQRVNAGGSVSDTVISAGGGQSLQGQAVNTTLNGGEQWVHEGGIATGTVINEKGWQTVKSGAMATDTVVNTGAEGGPDAENGDTGQTVYGDAVRTTINKNGRQIVAAEGTANTTVVYAGGDQTVHGHALDTTLNGGYQYVHNGGTASDTVVNSDGWQIVKEGGLADFTIVNQKGKLQVNASGTATNVTLKQGGALVTSTAATVTGSNRLGNFTVENGNADGVVLESGGRLDVLEGHSAWKTLVDDGGTLAVSAGGKATDVTMTSGGALIADSGATVEGTN…	948	MKRHLNTSYRLVWNHITGTLVVASELARSRGKRTGVAVALSLAAVTSVPALA	52	NTSYRLVWNHITGTLVVASELAR	23	ADTVVQAGETVSGGALENHDNQIVFGTANGMTISTGLEYGPDNEANTGGQWIQNGGIANNTTVTGGGLQRVNAGGSVSDTVISAGGGQSLQGQAVNTTLNGGEQWVHEGGIATGTVINEKGWQTVKSGAMATDTVVNTGAEGGPDAENGDTGQTVYGDAVRTTINKNGRQIVAAEGTANTTVVYAGGDQTVHGHALDTTLNGGYQYVHNGGTASDTVVNSDGWQIVKEGGLADFTIVNQKGKLQVNASGTATNVTLKQGGALVTSTAATVTGSNRLGNFTVENGNADGVVLESGGRLDVLEGHSAWKTLVDDGGTLAVSAGGKATDVTMTSGGALIADSGATVEGTNASGKFSIDGISGQASGLLLENGGSFTVNAGGQAGNTTVGYRGTLTLAAGGSL…	430	ADTVVQAGETVSGGALENHDNQIVFGTANGMTISTGLEYGPDNEANTGGQWIQNGGIANNTTVTGGGLQRVNAGGSVSDTVISAGGGQSLQGQAVNTTLNGGEQWVHEGGIATGTVINEKGWQTVKSGAMATDTVVNTGAEGGPDAENGDTGQTVYGDAVRTTINKNGRQIVAAEGTANTTVVYAGGDQTVHGHALDTTLNGGYQYVHNGGTASDTVVNSDGWQIVKEGGLADFTIVNQKGKLQVNASGTATNVT	255	LKQGGALVTSTAATVTGSNRLGNFTVENGNADGVVLESGGRLDVLEGHSAWKTLVDDGGTLAVSAGGKATDVTMTSGGALIADSG	85	ATVEGTNASGKFSIDGISGQASGLLLENGGSFTVNAGGQAGNTTVGYRGTLTLAAGGSLSGRTQLSKGASMVLNGDVVSTGDIVNAGEIH	90	AVLSRAVAKGDSPVTFHKLTTSNLTGQGGTINMRVRLDGSNASDQLVINGGQATGKTWLAFTNVGNSNLGVATSGQGIRVVDAQNGATTEEGAFALSRPLQAGAFNYTL	109	FDNQTTQDAVLSRAVAKGDSPVTFHKLTTSNLTGQGGTINMRVRLDGSNASDQLVINGGQATGKTWLAFTNVGNSNLGVATSGQGIRVVDAQNGATTEEGAFALSRPLQAGAFNYTLNRDSDEDWYLRSENAYRAEVPLYASMLTQAMDYDRILAGSRSHQTGVSGENNSVRLSIQGGHLGHDNNGGIARGATPESSGSYGFVRLEGDLLRTEVAGMSLTTGVYGAAGHSSVDVKDDDGSRAGTVRDDAGSLGGYLNLVHTSSGLWADIVAQGTRHSMKASSDNNDFRARGWGWLGSLETGLPFSITDNLMLEPQLQYTWQGLSLDDGQDNAGYVKFGYGSAQHVRAGFRLGSHNDMSFGEGTSSRDTLRDSAKHSVRELPVNWWVQPSVIRTFSSRGD…	466
VAEP_99.54	C6	54	MKRHLNTSYRLVWNHITGTLVVASELARSRGKRAGVAVALSLAAVTSLPVLAADTVVQAGETVSGVALENHDNQIVFGTTNGMTISTGLEYGPDNEANTGGQWIQNGGIANNTTVTGGGLQRVNAGGSVSDTVISAGGGQSLQGQAVNTTLNGGEQWVHEGGIATGTVINEKGWQAVKSGAVATDTVVNTGAEGGPDAENGDTGQFVRGNAVRTTINKNGRQIVAAEGTANTTVVYADGDQTVHGHALDTTLNGGYQYVHNGGTASGTVVNSDGWQIIKEGGLADFTTVNQKGKLQVNAGGTATHVTLKQGGALVTSTAATVLGSNRLGNFTVENGKADGVVLESGGRLDVLEGHSARKTLVDDGGTLAVSAGGKATSVTITSGGALIADSGATVEGTN…	948	MKRHLNTSYRLVWNHITGTLVVASELARSRGKRAGVAVALSLAAVTSLPVLA	52	NTSYRLVWNHITGTLVVASELAR	23	ADTVVQAGETVSGVALENHDNQIVFGTTNGMTISTGLEYGPDNEANTGGQWIQNGGIANNTTVTGGGLQRVNAGGSVSDTVISAGGGQSLQGQAVNTTLNGGEQWVHEGGIATGTVINEKGWQAVKSGAVATDTVVNTGAEGGPDAENGDTGQFVRGNAVRTTINKNGRQIVAAEGTANTTVVYADGDQTVHGHALDTTLNGGYQYVHNGGTASGTVVNSDGWQIIKEGGLADFTTVNQKGKLQVNAGGTATHVTLKQGGALVTSTAATVLGSNRLGNFTVENGKADGVVLESGGRLDVLEGHSARKTLVDDGGTLAVSAGGKATSVTITSGGALIADSGATVEGTNASGKFSIDGTSGQASGLLLENGGSFTVNAGGLASNTTVGHRGTLTLAAGGSL…	430	ADTVVQAGETVSGVALENHDNQIVFGTTNGMTISTGLEYGPDNEANTGGQWIQNGGIANNTTVTGGGLQRVNAGGSVSDTVISAGGGQSLQGQAVNTTLNGGEQWVHEGGIATGTVINEKGWQAVKSGAVATDTVVNTGAEGGPDAENGDTGQFVRGNAVRTTINKNGRQIVAAEGTANTTVVYADGDQTVHGHALDTTLNGGYQYVHNGGTASGTVVNSDGWQIIKEGGLADFTTVNQKGKLQVNAGGTATHVT	255	LKQGGALVTSTAATVLGSNRLGNFTVENGKADGVVLESGGRLDVLEGHSARKTLVDDGGTLAVSAGGKATSVTITSGGALIADSG	85	ATVEGTNASGKFSIDGTSGQASGLLLENGGSFTVNAGGLASNTTVGHRGTLTLAAGGSLSGRTQLSKGASMVLNGDVVSTGDIVNAGEIR	90	AVLSRAVAKGDSPVTFHKLTTSNLTGQGGTINMRVRLDGSNTSDQLVINGGQATGKTWLAFTNVGNSNLGVATSGQGIRVVDAQNGATTEEGAFALSRPLQAGAFNYTL	109	FDNQTTPDAVLSRAVAKGDSPVTFHKLTTSNLTGQGGTINMRVRLDGSNTSDQLVINGGQATGKTWLAFTNVGNSNLGVATSGQGIRVVDAQNGATTEEGAFALSRPLQAGAFNYTLNRDSDEDWYLRSENAYRAEVPLYTSMLTQAMDYDRILAGSRSHQTGVNGENNSVRLSIQGGHLGHDNNGGIARGATPESSGSYGFVRLEGDLLRTEVAGMSLTTGVYGAAGHSSVDVKDDDGSRAGTVRDDAGSLGGYLNLTHTSSGLWADIVAQGTRHSMKASSDNNDFRARGWGWLGSLETGLPFSITDNLMLEPQLQYTWQGLSLDDGQDNAGYVKFGHGSAQHVRAGFRLGSHNDMNFGKGTSSRDTLRDSAKHSVRELPVNWWVQPSVIRTFSSRGD…	466
VAEP_101.55	C6	55	MKRHLNTSYRLVWNHITGTLVVASELARSRGKRAGVAVALSLAAVTSLPVLAADTVVQAGETVSGGALENHDNQIVFGTANGMTISTGLEYGPDNEANTGGQWIQNGGIANNTTVTGGGLQRVNAGGSVSDTVISAGGGQSLQGQAMNTTLNGGEQWVHEGGIATGTVINEKGWQAVKSGAVATDTVVNTGAEGGPDAENGDTGQFVRGNAVRTTINKNGRQIVAAEGTANTTVVYAGGDQTVHGHALDTTLNGGYQYVHNGGTASGTVVNSDGWQIIKEGGLADFTTVNQKGKLQVNAGGTATNVTLKQGGALVTSTAATVLGSNRLGNFAVENGKADGVVLESGGRLDVLEGHSAQKTRVDDGGTLAVSAGGKATDVTMTSGGALIADSGATVEGTN…	948	MKRHLNTSYRLVWNHITGTLVVASELARSRGKRAGVAVALSLAAVTSLPVLA	52	NTSYRLVWNHITGTLVVASELAR	23	ADTVVQAGETVSGGALENHDNQIVFGTANGMTISTGLEYGPDNEANTGGQWIQNGGIANNTTVTGGGLQRVNAGGSVSDTVISAGGGQSLQGQAMNTTLNGGEQWVHEGGIATGTVINEKGWQAVKSGAVATDTVVNTGAEGGPDAENGDTGQFVRGNAVRTTINKNGRQIVAAEGTANTTVVYAGGDQTVHGHALDTTLNGGYQYVHNGGTASGTVVNSDGWQIIKEGGLADFTTVNQKGKLQVNAGGTATNVTLKQGGALVTSTAATVLGSNRLGNFAVENGKADGVVLESGGRLDVLEGHSAQKTRVDDGGTLAVSAGGKATDVTMTSGGALIADSGATVEGTNASGMFSIDGISGQASGLLLENGGSFTVNAGGQAGNTTVGHRGTLTLAAGGSL…	430	ADTVVQAGETVSGGALENHDNQIVFGTANGMTISTGLEYGPDNEANTGGQWIQNGGIANNTTVTGGGLQRVNAGGSVSDTVISAGGGQSLQGQAMNTTLNGGEQWVHEGGIATGTVINEKGWQAVKSGAVATDTVVNTGAEGGPDAENGDTGQFVRGNAVRTTINKNGRQIVAAEGTANTTVVYAGGDQTVHGHALDTTLNGGYQYVHNGGTASGTVVNSDGWQIIKEGGLADFTTVNQKGKLQVNAGGTATNVT	255	LKQGGALVTSTAATVLGSNRLGNFAVENGKADGVVLESGGRLDVLEGHSAQKTRVDDGGTLAVSAGGKATDVTMTSGGALIADSG	85	ATVEGTNASGMFSIDGISGQASGLLLENGGSFTVNAGGQAGNTTVGHRGTLTLAAGGSLSGRTQLSKGASMVLNGDVVSTGDIVNAGEIH	90	AALSRAVAKGDSPVTFHKLTTSNLTGQGGTINMRVRLDGSNASDQLVINGGQATGKTWLAFTNVGNSNLGVATSGQGIRVVDAQNGATTEEGAFALSRPLQAGAFNYTL	109	FDNQTTQEAALSRAVAKGDSPVTFHKLTTSNLTGQGGTINMRVRLDGSNASDQLVINGGQATGKTWLAFTNVGNSNLGVATSGQGIRVVDAQNGATTEEGAFALSRPLQAGAFNYTLNRDSDEDWYLRSENAYRAEVPLYASMLTQAMDYDRILAGSRSHQTGVNGENNSVRLSIQGGHLGHDNNGGIARGATPESNGSYGFVRLEGDLLRTEVAGMSVTAGVYGVAGHSSVDVKDDDGSRAGTVRDDAGSLGGYLNLVHTSSGLWTDIVAQGTRHSMKASSDNNDFRARGWGWLGSLETGLPFSITDNLMLEPQLQYTWQGLSLDDGQDNAGYVKFGHGSAQHVRAGFRLGSHNDMNFGKGTSSRDTLRDSAKHSVRELPVNWWVQPSVIRTFSSRGN…	466
VAEP_103.56	C6	56	MKRHLNTSYRLVWNHITGTLVVASELARSRGKRAGVAVVLSLAAVTSVPALAADTVVQAGETVNGGTLTNHDNQIVLGTANGMTISSGLEYGPDNEANTGGQWIQNGGIANNTTVTGGGLQRVNAGGSVSDTVISAGGGQSLQGQAVNTTLNGGEQWVHEGGIATGTVINEKGWQAVKSGAMATDTVVNTGAEGGPDAENGDTGQTVYGDAVRTTINKNGRQIVAAEGTANTTVVYAGGDQTVHGHALDTTLNGGYQYVHNGGTASGTVVNSDGWQIIKEGGLADFTTVNQKGKLQVNAGGTATHVTLKQGGALVTSTAATVLGSNRLGNFAVENGKADGVVLESGGRLDVLEGHSAWKTLVDDGGTLAVSAGGKATDVTMTSGGALIADSGATVEGTN…	948	MKRHLNTSYRLVWNHITGTLVVASELARSRGKRAGVAVVLSLAAVTSVPALA	52	NTSYRLVWNHITGTLVVASELAR	23	ADTVVQAGETVNGGTLTNHDNQIVLGTANGMTISSGLEYGPDNEANTGGQWIQNGGIANNTTVTGGGLQRVNAGGSVSDTVISAGGGQSLQGQAVNTTLNGGEQWVHEGGIATGTVINEKGWQAVKSGAMATDTVVNTGAEGGPDAENGDTGQTVYGDAVRTTINKNGRQIVAAEGTANTTVVYAGGDQTVHGHALDTTLNGGYQYVHNGGTASGTVVNSDGWQIIKEGGLADFTTVNQKGKLQVNAGGTATHVTLKQGGALVTSTAATVLGSNRLGNFAVENGKADGVVLESGGRLDVLEGHSAWKTLVDDGGTLAVSAGGKATDVTMTSGGALIADSGATVEGTNASGKFSIDGTSGQASGLLLENGGSFTVNAGGQASNTTVGHRGTLMLAAGGSL…	430	ADTVVQAGETVNGGTLTNHDNQIVLGTANGMTISSGLEYGPDNEANTGGQWIQNGGIANNTTVTGGGLQRVNAGGSVSDTVISAGGGQSLQGQAVNTTLNGGEQWVHEGGIATGTVINEKGWQAVKSGAMATDTVVNTGAEGGPDAENGDTGQTVYGDAVRTTINKNGRQIVAAEGTANTTVVYAGGDQTVHGHALDTTLNGGYQYVHNGGTASGTVVNSDGWQIIKEGGLADFTTVNQKGKLQVNAGGTATHVT	255	LKQGGALVTSTAATVLGSNRLGNFAVENGKADGVVLESGGRLDVLEGHSAWKTLVDDGGTLAVSAGGKATDVTMTSGGALIADSG	85	ATVEGTNASGKFSIDGTSGQASGLLLENGGSFTVNAGGQASNTTVGHRGTLMLAAGGSLSGRTQLSKGASMVLNGDVVSTGDIVNAGEIY	90	AVLSRAVAKGDSPVTFHKLTTSNLTGQGGTINMRVRLDGSNTSDQLVINGGQATGKTWLAFTNVGNSNLGVATSGQGIRVVDAQNGATTEEGAFALSRPLQAGAFNYTL	109	FDNQTTPDAVLSRAVAKGDSPVTFHKLTTSNLTGQGGTINMRVRLDGSNTSDQLVINGGQATGKTWLAFTNVGNSNLGVATSGQGIRVVDAQNGATTEEGAFALSRPLQAGAFNYTLNRDSDEDWYLRSENAYRAEVPLYTSMLTQAMDYDRILAGSRSHQTGVNGENNSVRLSIQGGHLGHDNNGGIARGATPESSGSYGFVRLEGDLLRTEVAGMSLTTGVYGAAGHSSVDVKDDDGSRAGTVRDDAGSLGGYLNLVHTSSGLWADIVAQGTRHSMKASSDNNDFRARGWGWLGSLETGLPFSITDNLMLEPQLQYTWQGLSLDDGQDNAGYVKFGHGSAQHVRAGFRLGSHNDMSFGEGTSSRDTLRDSAKHRVRELPVNWWVQPSVIRTFSSRGD…	466
VAEP_105.57	C6	57	MKRHLNTSYRLVWNHITGTLVVASELARSRGKRTGVAVALSLAAVTSVPALAADTVVQAGETVNGGTLANHNNQIVFGTANGMTISTGLEYGPDNEANIGGQWIQNGGIANNTTVTGGGLQRVNAGGSVSDTVISAGGGQSLQGQAVNTTLNGGEQWVHEGGIATGTVINEKGWQAVKSGAMATDTVVNTGAEGGPDAENGDTGQFVRGNAVRTTINENGRQIVATTGVANTTVVYAGGDQTVHGYALDTTLNGGNQYVHNGGTASGTVVNSDGWQIIKEGGLADFTTVNQKGKLQVNAGGTATNVTLKQGSALVTSTAATVTGTNRLGSFSVGNGMADNVVLENGGRLDVLESHSAQNTLVDDGGTLAVSAGGKATDVTITSGGALIADSGATVEGTN…	948	MKRHLNTSYRLVWNHITGTLVVASELARSRGKRTGVAVALSLAAVTSVPALA	52	NTSYRLVWNHITGTLVVASELAR	23	ADTVVQAGETVNGGTLANHNNQIVFGTANGMTISTGLEYGPDNEANIGGQWIQNGGIANNTTVTGGGLQRVNAGGSVSDTVISAGGGQSLQGQAVNTTLNGGEQWVHEGGIATGTVINEKGWQAVKSGAMATDTVVNTGAEGGPDAENGDTGQFVRGNAVRTTINENGRQIVATTGVANTTVVYAGGDQTVHGYALDTTLNGGNQYVHNGGTASGTVVNSDGWQIIKEGGLADFTTVNQKGKLQVNAGGTATNVTLKQGSALVTSTAATVTGTNRLGSFSVGNGMADNVVLENGGRLDVLESHSAQNTLVDDGGTLAVSAGGKATDVTITSGGALIADSGATVEGTNASGKFSIDGISGQASGLLLENGGSFTVNAGGQASNTTVGHRGTLMLAAGGSL…	430	ADTVVQAGETVNGGTLANHNNQIVFGTANGMTISTGLEYGPDNEANIGGQWIQNGGIANNTTVTGGGLQRVNAGGSVSDTVISAGGGQSLQGQAVNTTLNGGEQWVHEGGIATGTVINEKGWQAVKSGAMATDTVVNTGAEGGPDAENGDTGQFVRGNAVRTTINENGRQIVATTGVANTTVVYAGGDQTVHGYALDTTLNGGNQYVHNGGTASGTVVNSDGWQIIKEGGLADFTTVNQKGKLQVNAGGTATNVT	255	LKQGSALVTSTAATVTGTNRLGSFSVGNGMADNVVLENGGRLDVLESHSAQNTLVDDGGTLAVSAGGKATDVTITSGGALIADSG	85	ATVEGTNASGKFSIDGISGQASGLLLENGGSFTVNAGGQASNTTVGHRGTLMLAAGGSLSGRTQLSKGASMVLNGDVVSTGDIVNAGEIR	90	AALSRAVAKSNSPVTFHKLTTSNLTGQGGTINMRVSLDGSNASDQLVINGGQATGKTWLAFTNVGNSNLGVATSGQGIRVVDAQNGATTEEGAFALSRPLQAGAFNYTL	109	FDNQTTPDAALSRAVAKSNSPVTFHKLTTSNLTGQGGTINMRVSLDGSNASDQLVINGGQATGKTWLAFTNVGNSNLGVATSGQGIRVVDAQNGATTEEGAFALSRPLQAGAFNYTLNRDSDEDWYLRSENTYRAEVPLYASMLTQTMDYDRILAGSRSHQTSVSGENNSVRLSIQGGHLGHDNNGGIARGATPESSGSYGFVRLEGDLLRTEVAGMSLTTGVYGAAGHSSVDVKDDDGSRAGTVRDDAGSLGGYLNLVHTSSGLWADIVAQGTRHSMKASSDNNDFRARGWGWLGSLETGLPFSITDNLMLEPQLQYTWQGLSLDDGQDNAGYVKFGHGSAQHMRAGFRLGSHNDMSFGEGTSSRDTLRDSAKHRVRELPVNWWVQPSVIRTFSSRGD…	466
VAEP_106.58	C6	58	MKRHLNTSYRLVWNHITGTLVVASELARSRGKRAGVAVALSLAAVTSVPALAADKVVQAGETVNDGTLTNHDNQIVLGTANGMTISTGLEYGPDNEANTGGQWIQNGGIANNTTVTGGGLQRVNAGGSVSDTVISAGGGQSLQGQAVNTTLNGGEQWVHEGGIATGTVINEKGWQAIKSGAVATDTVVNTGAEGGPDAENGDTGQTVYGDAVRTTINKNGRQIVAAEGTANTTVVYAGGDQTVHGHALDTTLNGGYQYVHNGGTASGTVVNSDGWQIVKNGGVAGNTTVNQKGRLQVDAGGTATNVTLKQGGALVTSTAATVTGSNRLGNFTVENGNADGVVLESGGRLDVLEGHSAWKTLVDDGGTLAVSAGGKATDVTMTSGGALIADSGATVEGTN…	948	MKRHLNTSYRLVWNHITGTLVVASELARSRGKRAGVAVALSLAAVTSVPALA	52	NTSYRLVWNHITGTLVVASELAR	23	ADKVVQAGETVNDGTLTNHDNQIVLGTANGMTISTGLEYGPDNEANTGGQWIQNGGIANNTTVTGGGLQRVNAGGSVSDTVISAGGGQSLQGQAVNTTLNGGEQWVHEGGIATGTVINEKGWQAIKSGAVATDTVVNTGAEGGPDAENGDTGQTVYGDAVRTTINKNGRQIVAAEGTANTTVVYAGGDQTVHGHALDTTLNGGYQYVHNGGTASGTVVNSDGWQIVKNGGVAGNTTVNQKGRLQVDAGGTATNVTLKQGGALVTSTAATVTGSNRLGNFTVENGNADGVVLESGGRLDVLEGHSAWKTLVDDGGTLAVSAGGKATDVTMTSGGALIADSGATVEGTNASGKFSIDGISGQASGLLLENGGSFTVNAGGQAGNTTVGHRGTLTLAAGGSL…	430	ADKVVQAGETVNDGTLTNHDNQIVLGTANGMTISTGLEYGPDNEANTGGQWIQNGGIANNTTVTGGGLQRVNAGGSVSDTVISAGGGQSLQGQAVNTTLNGGEQWVHEGGIATGTVINEKGWQAIKSGAVATDTVVNTGAEGGPDAENGDTGQTVYGDAVRTTINKNGRQIVAAEGTANTTVVYAGGDQTVHGHALDTTLNGGYQYVHNGGTASGTVVNSDGWQIVKNGGVAGNTTVNQKGRLQVDAGGTATNVT	255	LKQGGALVTSTAATVTGSNRLGNFTVENGNADGVVLESGGRLDVLEGHSAWKTLVDDGGTLAVSAGGKATDVTMTSGGALIADSG	85	ATVEGTNASGKFSIDGISGQASGLLLENGGSFTVNAGGQAGNTTVGHRGTLTLAAGGSLSGRTQLSKGASMVLNGDVVSTGDIVNAGEIH	90	AALSRAVAKSNSPVTFHKLTTTNLTGQGGTINMRVSLDGSNASDQLVINGGQATGKTWLAFTNVGNSNLGVATSGQGIRVVDAQNGATTEEGAFALSRPLQAGAFNYTL	109	FDNQTTQEAALSRAVAKSNSPVTFHKLTTTNLTGQGGTINMRVSLDGSNASDQLVINGGQATGKTWLAFTNVGNSNLGVATSGQGIRVVDAQNGATTEEGAFALSRPLQAGAFNYTLNRDSDEDWYLRSENAYRAEVPLYASMLTQAMDYDRILAGSRSHQTGVNGENNSVRLSIQGGHLGHDNNGGIARGATPESSGSYGFVRLEGDLLRTEVAGMSLTTGVYGAAGHSSVDVKDDDGSRAGTVRDDAGSLGGYLNLVHTSSGLWADIVAQGTRHSMKASSDNNDFRARGWGWLGSLETGLPFSITDNLMLEPQLQYTWQGLSLDDGQDNAGYVKFGHGSAQHVRAGFRLGSHNDMTFGEGTSSRAPLRDSAKHSVSELPVNWWVQPSVIRTFSSRGD…	466
VAEP_110.59	C6	59	MKRHLNTSYRLVWNHITGTLVVASELARSRGKRTGVAVALSLAAVTSLPALAADTVVQAGETMNGGTLTNHDNQIVLGTANGMTISTGLEYGPDNEANTGGQWIQNGGIANNTTVTGGGLQRVNAGGSVSDTVISAGGGQSLQGQAVNTTLNGGEQWVHEGGIATGTVINEKGWQAVKSGAVATDTVVNTGAEGGPDAENGDTGQTVYGDAVRTTINENGRQIVAAEGTANTTVVYAGGDQTVHGHALDTTLNGGNQYVHNGGTASDTVVNSDGWQIIKEGGLADFTTVNQKGKLQVNAGGTATHVTLKQGGALVTSTAATVLGSNRLGNFTVENGKADGVVLESGGRLDVLEGHSAQKTRVDDGGTLAVSAGGKATGVTMTSGGALIADSGATVEGTN…	948	MKRHLNTSYRLVWNHITGTLVVASELARSRGKRTGVAVALSLAAVTSLPALA	52	NTSYRLVWNHITGTLVVASELAR	23	ADTVVQAGETMNGGTLTNHDNQIVLGTANGMTISTGLEYGPDNEANTGGQWIQNGGIANNTTVTGGGLQRVNAGGSVSDTVISAGGGQSLQGQAVNTTLNGGEQWVHEGGIATGTVINEKGWQAVKSGAVATDTVVNTGAEGGPDAENGDTGQTVYGDAVRTTINENGRQIVAAEGTANTTVVYAGGDQTVHGHALDTTLNGGNQYVHNGGTASDTVVNSDGWQIIKEGGLADFTTVNQKGKLQVNAGGTATHVTLKQGGALVTSTAATVLGSNRLGNFTVENGKADGVVLESGGRLDVLEGHSAQKTRVDDGGTLAVSAGGKATGVTMTSGGALIADSGATVEGTNASGKFSIDGISGQASGLLLENGGSFTVNAGGQASNTTVGHRGTLMLAAGGSL…	430	ADTVVQAGETMNGGTLTNHDNQIVLGTANGMTISTGLEYGPDNEANTGGQWIQNGGIANNTTVTGGGLQRVNAGGSVSDTVISAGGGQSLQGQAVNTTLNGGEQWVHEGGIATGTVINEKGWQAVKSGAVATDTVVNTGAEGGPDAENGDTGQTVYGDAVRTTINENGRQIVAAEGTANTTVVYAGGDQTVHGHALDTTLNGGNQYVHNGGTASDTVVNSDGWQIIKEGGLADFTTVNQKGKLQVNAGGTATHVT	255	LKQGGALVTSTAATVLGSNRLGNFTVENGKADGVVLESGGRLDVLEGHSAQKTRVDDGGTLAVSAGGKATGVTMTSGGALIADSG	85	ATVEGTNASGKFSIDGISGQASGLLLENGGSFTVNAGGQASNTTVGHRGTLMLAAGGSLSGRTQLSKGASMVLNGDVVSTGDIVNAGEIR	90	AVLSRAVAKGNAPVTFHKLTTSNLTGQGGTINMRVRLDGSNASDQLVINGGQATGKTWLAFTNVGNSNLGVATTGQGIRVVDAQNGATTEEGAFALSRPLQAGAFNYTL	109	FDNQTTPDAVLSRAVAKGNAPVTFHKLTTSNLTGQGGTINMRVRLDGSNASDQLVINGGQATGKTWLAFTNVGNSNLGVATTGQGIRVVDAQNGATTEEGAFALSRPLQAGAFNYTLNRDSDEDWYLRSENAYRAEVPLYTSMLTQAMDYDRILAGSRSHQTGVNGENNSVRLSIQGGHLGHDNNGGIARGATPESSGSYGFVRLEGDLLRTEVAGMSLTTGVYGAAGHSSVDVKDDDGSRAGTVRDDAGSLGGYLNLTHTSSGLWADIVAQGTRHSMKASSDNNDFRARGWGWLGSLETGLPFSITDNLMLEPQLQYTWQGLSLDDGQDNAGYVKFGHGSAQHVRAGFRLGSHNDMTFGEGTSSRDTLRDSAKHRVSELPVNWWVQPSVIRTFSSRGD…	466
VAEP_112.60	C6	60	MKRHLNTSYRLVWNHITGTLVVASELARSRGKRTGVALALSLATATSVPALAADSVVQAGEIVNGGTLVNHDNQIVFGTTNGMTISTGLEYGPDNEANTGGQWIQNGGTANNTTVTGGGLQRVNAGGSVSDTVISAGGGQSLQGQAVNTTLNGGEQWMHEGAIATGTVINDKGWQVVKPGAVATDTVVNTGAEGGPDAENADTGQFVRGDAVRTTINKNGRQIVVATGVANTTVVYAGGDQTVHGHALDTTLNGGNQYVHNGGTTSDTVVNSDGWQIIKEGGLADFTTVNQKGKLQVNAGGTATNVTLKQGGALVTSTAATVTGTNRLGHFSVGNGMADNVVLENGGRLDVLEGHSARKTLVDDGGTLAVSAGGKATGVTMTSGGALIADSGATVEGTN…	948	MKRHLNTSYRLVWNHITGTLVVASELARSRGKRTGVALALSLATATSVPALA	52	NTSYRLVWNHITGTLVVASELAR	23	ADSVVQAGEIVNGGTLVNHDNQIVFGTTNGMTISTGLEYGPDNEANTGGQWIQNGGTANNTTVTGGGLQRVNAGGSVSDTVISAGGGQSLQGQAVNTTLNGGEQWMHEGAIATGTVINDKGWQVVKPGAVATDTVVNTGAEGGPDAENADTGQFVRGDAVRTTINKNGRQIVVATGVANTTVVYAGGDQTVHGHALDTTLNGGNQYVHNGGTTSDTVVNSDGWQIIKEGGLADFTTVNQKGKLQVNAGGTATNVTLKQGGALVTSTAATVTGTNRLGHFSVGNGMADNVVLENGGRLDVLEGHSARKTLVDDGGTLAVSAGGKATGVTMTSGGALIADSGATVEGTNASGKFSIDGISGQASGLLLENGGSFTVNAGGQAGNTTVGYRGTLTLAAGGSL…	430	ADSVVQAGEIVNGGTLVNHDNQIVFGTTNGMTISTGLEYGPDNEANTGGQWIQNGGTANNTTVTGGGLQRVNAGGSVSDTVISAGGGQSLQGQAVNTTLNGGEQWMHEGAIATGTVINDKGWQVVKPGAVATDTVVNTGAEGGPDAENADTGQFVRGDAVRTTINKNGRQIVVATGVANTTVVYAGGDQTVHGHALDTTLNGGNQYVHNGGTTSDTVVNSDGWQIIKEGGLADFTTVNQKGKLQVNAGGTATNVT	255	LKQGGALVTSTAATVTGTNRLGHFSVGNGMADNVVLENGGRLDVLEGHSARKTLVDDGGTLAVSAGGKATGVTMTSGGALIADSG	85	ATVEGTNASGKFSIDGISGQASGLLLENGGSFTVNAGGQAGNTTVGYRGTLTLAAGGSLSGRTQLSKGASMVLNGDVVSTGDIVNAGEIR	90	ATRSRAVAKSNSPVTFHKLTTTNLTGQGGTINMRVSLDGSNASDQLVINGGQATGKTWLAFTNVGNSNLGVATSGQGIRVVDAQNGATTEEGAFALSRPLQAGAFNYTL	109	FDNQTTQDATRSRAVAKSNSPVTFHKLTTTNLTGQGGTINMRVSLDGSNASDQLVINGGQATGKTWLAFTNVGNSNLGVATSGQGIRVVDAQNGATTEEGAFALSRPLQAGAFNYTLNRDSDEDWYLRSENAYRAEVPLYASMLTQAMDYDRILAGSRSHQTGVNGQNNSVRLSIQGGHLGHDNNGGIARGATPESSGSYGLVRLEGDLLRTEVAGMSLTTGVYGAAGHSSVDVKDDDGSRAGTVRDDAGSLGGYLNLVHTSSGLWADIVAQGTRHSMKASSDNNDFRARGWGWLGSLETGLPFSITDNLMLEPQLQYTWQGLSLDDGQDNAGYVKFGHGSAQHVRAGFRLGSHNDMTFGEGTSSRDTLRDSAKHSVSELPVNWWVQPSVIRTFSSRGD…	466
VAEP_113.61	C6	61	MKRHLNTSYRLVWNHITGTLVVASELARSRGKRAGVAVALSLAAVTSVPALAADTVVQAGETVNDGTLTNHDNQIVFGTANGMTISTGLEYGPDNEANTGGQWIQNGGTANNTTVTGGGLQRVNAGGSVSDTVISAGGGQSLQGQAVNTTLNGGVQWVHEGGIATGTVINDKGWQVVKPGAVATDTVVNTGAEGGPDAENADTGQFVRGDAVRTTINKNGRQIVVATGVANTTVVYAGGDQTVHGHALDTTLNGGNQYVHNGGTTSDTVVNSDGWQIIKEGGLADFTTVNQKGKLQVNAGGTATNVTLKQGGALVTSTAATVTGSNRLGNFTVENGKADGVVLESGGRLDVLEGHSAQKTRVDDGGTLAVSAGGKATGVTMTSGGALIADSGATVEGTN…	948	MKRHLNTSYRLVWNHITGTLVVASELARSRGKRAGVAVALSLAAVTSVPALA	52	NTSYRLVWNHITGTLVVASELAR	23	ADTVVQAGETVNDGTLTNHDNQIVFGTANGMTISTGLEYGPDNEANTGGQWIQNGGTANNTTVTGGGLQRVNAGGSVSDTVISAGGGQSLQGQAVNTTLNGGVQWVHEGGIATGTVINDKGWQVVKPGAVATDTVVNTGAEGGPDAENADTGQFVRGDAVRTTINKNGRQIVVATGVANTTVVYAGGDQTVHGHALDTTLNGGNQYVHNGGTTSDTVVNSDGWQIIKEGGLADFTTVNQKGKLQVNAGGTATNVTLKQGGALVTSTAATVTGSNRLGNFTVENGKADGVVLESGGRLDVLEGHSAQKTRVDDGGTLAVSAGGKATGVTMTSGGALIADSGATVEGTNASGKFSIDGISGQASGLLLENGGSFTVNAGGQAGNTTVGHRGTLTLAAGGSL…	430	ADTVVQAGETVNDGTLTNHDNQIVFGTANGMTISTGLEYGPDNEANTGGQWIQNGGTANNTTVTGGGLQRVNAGGSVSDTVISAGGGQSLQGQAVNTTLNGGVQWVHEGGIATGTVINDKGWQVVKPGAVATDTVVNTGAEGGPDAENADTGQFVRGDAVRTTINKNGRQIVVATGVANTTVVYAGGDQTVHGHALDTTLNGGNQYVHNGGTTSDTVVNSDGWQIIKEGGLADFTTVNQKGKLQVNAGGTATNVT	255	LKQGGALVTSTAATVTGSNRLGNFTVENGKADGVVLESGGRLDVLEGHSAQKTRVDDGGTLAVSAGGKATGVTMTSGGALIADSG	85	ATVEGTNASGKFSIDGISGQASGLLLENGGSFTVNAGGQAGNTTVGHRGTLTLAAGGSLSGRTQLSRGASMVLNGDVVSTGDIVNAGEIR	90	AVLSRAVAKGDAPVTFHKLTTSDLTGQGGTINMRVRLDGSNASDQLVINGGQATGKTWLAFTNVGNSNLGVATSGQGIRVVDAQNGATTEEGAFALSRPLQAGAFNYTL	109	FDNQTTQDAVLSRAVAKGDAPVTFHKLTTSDLTGQGGTINMRVRLDGSNASDQLVINGGQATGKTWLAFTNVGNSNLGVATSGQGIRVVDAQNGATTEEGAFALSRPLQAGAFNYTLNRDSDEDWYLRSENAYRAEVPLYASMLTQAMDYDRILAGSRSHQTGVSGENNSVRLSIQGGHLGHDNNGGIARGATPESSGSYGFVRLEGDLLRTEVAGMSLTTGVYGAAGHSSVDVKDDDGSRAGTVRDDAGSLGGYLNLTHTSSGLWADIVAQGTRHSMKASSDNNDFRARGWGWLGSLETGLPFSITDNLMLEPQLQYTWQGLSLDDGQDNAGYVKFGHGSAQHMRAGFRLGSHNDMTFGEGTSSRDTLRDSAKHRVSELPVNWWVQPSVIRTFSSRGD…	466
VAEP_121.62	C6	62	MKRHLNTSYRLVWNHITGTLVVASELARSRGKGAGVAVALSLAAVTSVPALAADTVVQAGETVNGGTLANHDNQIVFGMTNGMTISTGLEYGPDNEANTGGQWVQDGGTANKTTVTSGGLQRVNPGGSVSDTVISAGGGQSLQGLALNTTLNGGEQWVHEGGIATGTVINEKGWQAIKSGAVATDTVVNTGAEGGPDAENGDTGQFVRGNAVRTTINENGRQIVAAEGTANTTVVYAGGDQTVHGYALDTTLNGGNQYVHNGGTASGTVVNSDGWQIVKNGGVAGNTIINQKGKLQVDTGGIAVDVTQHQGGALVTSTAATVLGSNRLGNFAVENGKAEGVVLESGGRLDVLENHSAQNTLVDDGGTLAVSAGGKATGVTMTSGGALIADSGATVEGTN…	948	MKRHLNTSYRLVWNHITGTLVVASELARSRGKGAGVAVALSLAAVTSVPALA	52	NTSYRLVWNHITGTLVVASELAR	23	ADTVVQAGETVNGGTLANHDNQIVFGMTNGMTISTGLEYGPDNEANTGGQWVQDGGTANKTTVTSGGLQRVNPGGSVSDTVISAGGGQSLQGLALNTTLNGGEQWVHEGGIATGTVINEKGWQAIKSGAVATDTVVNTGAEGGPDAENGDTGQFVRGNAVRTTINENGRQIVAAEGTANTTVVYAGGDQTVHGYALDTTLNGGNQYVHNGGTASGTVVNSDGWQIVKNGGVAGNTIINQKGKLQVDTGGIAVDVTQHQGGALVTSTAATVLGSNRLGNFAVENGKAEGVVLESGGRLDVLENHSAQNTLVDDGGTLAVSAGGKATGVTMTSGGALIADSGATVEGTNASGKFSIDGISGQASGLLLENGGSFTVNAGGLASNTTVGHRGTLTLAAGGSL…	430	ADTVVQAGETVNGGTLANHDNQIVFGMTNGMTISTGLEYGPDNEANTGGQWVQDGGTANKTTVTSGGLQRVNPGGSVSDTVISAGGGQSLQGLALNTTLNGGEQWVHEGGIATGTVINEKGWQAIKSGAVATDTVVNTGAEGGPDAENGDTGQFVRGNAVRTTINENGRQIVAAEGTANTTVVYAGGDQTVHGYALDTTLNGGNQYVHNGGTASGTVVNSDGWQIVKNGGVAGNTIINQKGKLQVDTGGIAVDVT	255	QHQGGALVTSTAATVLGSNRLGNFAVENGKAEGVVLESGGRLDVLENHSAQNTLVDDGGTLAVSAGGKATGVTMTSGGALIADSG	85	ATVEGTNASGKFSIDGISGQASGLLLENGGSFTVNAGGLASNTTVGHRGTLTLAAGGSLSGRTQLSKGASMVLNGDVVSTGDIVNAGEIH	90	AALSRAVAKGDSPVTFHKLTTSNLTGQGGTINMRVRLDGSNASDQLVINGGQATGKTWLAFTNVGNSNLGVATSGQGIRVVDAQNGATTEEGAFALSRPLQAGAFNYTL	109	FDNQTTQEAALSRAVAKGDSPVTFHKLTTSNLTGQGGTINMRVRLDGSNASDQLVINGGQATGKTWLAFTNVGNSNLGVATSGQGIRVVDAQNGATTEEGAFALSRPLQAGAFNYTLNRDSDEDWYLRSENAYRAEVPLYASMLTQAMDYDRILAGSRSHQTGVNGENNSVRLSIQGGHLGHDNNGGIARGATPESSGSYGFVRLEGDLLRTEVAGMSVTAGVYGAAGHSSVDVKDDDGSRAGTVRDDAGSLGGYLNLVHTSSGLWADIVAQGTRHSMKASSDNNDFRARGWGWLGSLETGLPFSITDNLMLEPQLQYTWQGLSLDDGQDNAGYVKFGHGSAQHVRAGFRLGSHNDMTFGEGTSSRDTLRDSAKHSVRELPVNWWVQPSVIRTFSSRGD…	466
VAEP_123.63	C6	63	MKRHLNTSYRLVWNHITGTLVVASELARSRGKRAGVAIALSLAAVTSVPVVAADTVVQAGETVSGGTLTNHDNQIVLGTANGMTISSGLEYGPDNEANTGGQWIQNGGTANNTTVTGGGLQRVNTGGSVSDTVISAGGGQSLQGQAVNTTLNGGEQWVHEGGIATGTVINEKGWQAVKSGAMATDTVVNTGAEGGPDAENGDTGQFVRGNAVRTTINKNGRQIVAVEGTANTTVVYAGGDQTVHGHALDTTLNGGYQYVHNGGTASDTVVNSDGWQIVKEGGLADFTTVNQKGKLQVNAGGTATNVTLKQGGALVTSTAATVTGSNRLGNFAVENGKADGVVLESGGRLDVLEGHSAWKTLVDDGGTLAVSAGGKATGVTMTSGSALIADSGATVEGTN…	948	MKRHLNTSYRLVWNHITGTLVVASELARSRGKRAGVAIALSLAAVTSVPVVA	52	NTSYRLVWNHITGTLVVASELAR	23	ADTVVQAGETVSGGTLTNHDNQIVLGTANGMTISSGLEYGPDNEANTGGQWIQNGGTANNTTVTGGGLQRVNTGGSVSDTVISAGGGQSLQGQAVNTTLNGGEQWVHEGGIATGTVINEKGWQAVKSGAMATDTVVNTGAEGGPDAENGDTGQFVRGNAVRTTINKNGRQIVAVEGTANTTVVYAGGDQTVHGHALDTTLNGGYQYVHNGGTASDTVVNSDGWQIVKEGGLADFTTVNQKGKLQVNAGGTATNVTLKQGGALVTSTAATVTGSNRLGNFAVENGKADGVVLESGGRLDVLEGHSAWKTLVDDGGTLAVSAGGKATGVTMTSGSALIADSGATVEGTNASGKFSIDGISGQASDLLLENGGSFTVNAGGLASNTTVGHRGTLTLAAGGSL…	430	ADTVVQAGETVSGGTLTNHDNQIVLGTANGMTISSGLEYGPDNEANTGGQWIQNGGTANNTTVTGGGLQRVNTGGSVSDTVISAGGGQSLQGQAVNTTLNGGEQWVHEGGIATGTVINEKGWQAVKSGAMATDTVVNTGAEGGPDAENGDTGQFVRGNAVRTTINKNGRQIVAVEGTANTTVVYAGGDQTVHGHALDTTLNGGYQYVHNGGTASDTVVNSDGWQIVKEGGLADFTTVNQKGKLQVNAGGTATNVT	255	LKQGGALVTSTAATVTGSNRLGNFAVENGKADGVVLESGGRLDVLEGHSAWKTLVDDGGTLAVSAGGKATGVTMTSGSALIADSG	85	ATVEGTNASGKFSIDGISGQASDLLLENGGSFTVNAGGLASNTTVGHRGTLTLAAGGSLSGRTQLSKGASMVLNGDVVSTGDIVNAGEIY	90	AVLSRAVAKGNAPVTFHKLTTSNLTGQGGTINMRVRLDGSNTSDQLVINGGQATGKTWLAFTNVGNSNLGVATSGQGIRVVDAQNGATTEDGAFALSRPLQAGAFNYTL	109	FDNQTTPDAVLSRAVAKGNAPVTFHKLTTSNLTGQGGTINMRVRLDGSNTSDQLVINGGQATGKTWLAFTNVGNSNLGVATSGQGIRVVDAQNGATTEDGAFALSRPLQAGAFNYTLNRDSDEDWYLRSENAYRAEVPLYASMLTQAMDYDRILAASRSHQTGVSGENNSVRLSIQGGHLGHDNNGGIARGATPESSGSYGFVRLEGDLLRTEVAGMSLTTGVYGAAGHSSVDVKDDDGSRAGTVRDDAGSLGGYLNLTHTSSGLWADIVAQGTRHSMKASSDNNDFRARGWGWLGSLETGLPFSITDNLMLEPQLQYTWQGLSLDDGQDNAGYVKFGHGSTQHVRAGFRLGSHNDMTFGEGTSSRDTLRDSTKHRVSELPVNWRVQPSVIRTFSSRGD…	466
VAEP_125.64	C6	64	MKRHLNTSYRLVWNHITGTLVVASELARSRGKRAGVAVALSLAAVMSVPALAADIVVRPGETVNGGTLANHDNQIVFGTTNGMTISTGLEYGPDNEANTGGQWVQDGGTANKTTVTSGGLQRVNPGGSVSDTVISAGGGQSLQGQAVNTTLNGGEQWVHEGGIATGTVINEKGWQAVKSGAMATDTVVNTGAEGGPDAENGDTGQNVYGDAVRTTINKNGRQIVAAEGTANTTVVYAGGDQTVHGHALDTTLNGGNQYVHNGGTASDTVVNSDGWQIVKEGGLADFTIVNQKGKLQVNAGGTATNVTLKQGGALVTSTAATVTGSNRLGNFAVENGKADGVVLESGGRLDVLEGHSAWKTRVDDGGTLAVSAGGKATGVTMTSGGALIADSGATVEGTN…	948	MKRHLNTSYRLVWNHITGTLVVASELARSRGKRAGVAVALSLAAVMSVPALA	52	NTSYRLVWNHITGTLVVASELAR	23	ADIVVRPGETVNGGTLANHDNQIVFGTTNGMTISTGLEYGPDNEANTGGQWVQDGGTANKTTVTSGGLQRVNPGGSVSDTVISAGGGQSLQGQAVNTTLNGGEQWVHEGGIATGTVINEKGWQAVKSGAMATDTVVNTGAEGGPDAENGDTGQNVYGDAVRTTINKNGRQIVAAEGTANTTVVYAGGDQTVHGHALDTTLNGGNQYVHNGGTASDTVVNSDGWQIVKEGGLADFTIVNQKGKLQVNAGGTATNVTLKQGGALVTSTAATVTGSNRLGNFAVENGKADGVVLESGGRLDVLEGHSAWKTRVDDGGTLAVSAGGKATGVTMTSGGALIADSGATVEGTNASGKFSIDGISGQASGLLLENGGSFTVNAGGQASNTTVGHRGTLMLAAGGSL…	430	ADIVVRPGETVNGGTLANHDNQIVFGTTNGMTISTGLEYGPDNEANTGGQWVQDGGTANKTTVTSGGLQRVNPGGSVSDTVISAGGGQSLQGQAVNTTLNGGEQWVHEGGIATGTVINEKGWQAVKSGAMATDTVVNTGAEGGPDAENGDTGQNVYGDAVRTTINKNGRQIVAAEGTANTTVVYAGGDQTVHGHALDTTLNGGNQYVHNGGTASDTVVNSDGWQIVKEGGLADFTIVNQKGKLQVNAGGTATNVT	255	LKQGGALVTSTAATVTGSNRLGNFAVENGKADGVVLESGGRLDVLEGHSAWKTRVDDGGTLAVSAGGKATGVTMTSGGALIADSG	85	ATVEGTNASGKFSIDGISGQASGLLLENGGSFTVNAGGQASNTTVGHRGTLMLAAGGSLSGRTQLSKGASMVLNGDVVSTGDIVNAGEIY	90	AVLSRAVAKGNAPVTFHKLTTSNLTGQGGTINMRVSLDGSNASDQLVINGGQATGKTWLAFTNVGNSNLGVATSGQGIRVVDAQNGATTEEGAFALSRPLQAGAFNYTL	109	FDNQTTPDAVLSRAVAKGNAPVTFHKLTTSNLTGQGGTINMRVSLDGSNASDQLVINGGQATGKTWLAFTNVGNSNLGVATSGQGIRVVDAQNGATTEEGAFALSRPLQAGAFNYTLNRDSDEDWYLRSENAYRAEVPLYASMLTQAMDYDRILAGSRSHQTSVSGENNSVRLSIQGGHLGHDNNGGIARGATPESSGSYGLVRLEGDLLRTEVAGMSLTTGVYGAAGHSSVDVKDDDGSRAGTVRDDAGSLGGYLNLVHTSSGLWADIVAQGTRHSMKASSDNNDFRARGWGWLGSLETGLPFSITDNLMLEPQLQYTWQGLSLDDGQDNAGYVNFGHGSAQHVRAGFRLGSHNDMTFGEGTSSRDTLRDSTKHGVSELPVNWWVQPSVIRTFSSRGD…	466
VAEP_126.65	C6	65	MKRHLNTSYRLVWNHITGTLVVASELARSRGKRAGVAVALSLAAVTSLPVLAADTVVQAGETVSGGALENHDNQIVFGTANGMTISTGLEYGPDNEANTGGQWIQNGGIANNTTVTGGGLQRVNAGGSVSDTVISAGGGQSLQGQAVNTTLNGGEQWVHEGGIATGTVINEKGWQAVKSGAIATDTVVNTGAEGGPDAENGDTGQTVYGDAVRTTINKNGRQIVAAEGTANTTVVYAGGDQTVHGHALDTTLNGGYQYVHNGGTASDTVVNSDGWQIIKEGGLADFTTVNQKGKLQVNAGGTATNVTLKQGGALVTSTAATVTGSNCLGNFAVENGKADGVVLESGGRLDVLESHSSWKTLVDDGGTLAVSAGGKATDVTMTSGGALIADSGATVEGTN…	948	MKRHLNTSYRLVWNHITGTLVVASELARSRGKRAGVAVALSLAAVTSLPVLA	52	NTSYRLVWNHITGTLVVASELAR	23	ADTVVQAGETVSGGALENHDNQIVFGTANGMTISTGLEYGPDNEANTGGQWIQNGGIANNTTVTGGGLQRVNAGGSVSDTVISAGGGQSLQGQAVNTTLNGGEQWVHEGGIATGTVINEKGWQAVKSGAIATDTVVNTGAEGGPDAENGDTGQTVYGDAVRTTINKNGRQIVAAEGTANTTVVYAGGDQTVHGHALDTTLNGGYQYVHNGGTASDTVVNSDGWQIIKEGGLADFTTVNQKGKLQVNAGGTATNVTLKQGGALVTSTAATVTGSNCLGNFAVENGKADGVVLESGGRLDVLESHSSWKTLVDDGGTLAVSAGGKATDVTMTSGGALIADSGATVEGTNASGKFSIDGISGQASGLLLENGGSFTVNAGGQASNTTVGHRGTLTLAAGGSL…	430	ADTVVQAGETVSGGALENHDNQIVFGTANGMTISTGLEYGPDNEANTGGQWIQNGGIANNTTVTGGGLQRVNAGGSVSDTVISAGGGQSLQGQAVNTTLNGGEQWVHEGGIATGTVINEKGWQAVKSGAIATDTVVNTGAEGGPDAENGDTGQTVYGDAVRTTINKNGRQIVAAEGTANTTVVYAGGDQTVHGHALDTTLNGGYQYVHNGGTASDTVVNSDGWQIIKEGGLADFTTVNQKGKLQVNAGGTATNVT	255	LKQGGALVTSTAATVTGSNCLGNFAVENGKADGVVLESGGRLDVLESHSSWKTLVDDGGTLAVSAGGKATDVTMTSGGALIADSG	85	ATVEGTNASGKFSIDGISGQASGLLLENGGSFTVNAGGQASNTTVGHRGTLTLAAGGSLSGRTQLSKGASMVLNGDVVSTGDIVNAGEIH	90	VVLSRAVAKGDSPVTFHKLTTSNLTGQGGTINMRVRLDGSNASDQLVINGGQATGKTWLAFTNVGNSNLGVATSGQGIRVVDAQNGATTEEGAFALSRPLQAGAFNYTL	109	FDNQTTPDVVLSRAVAKGDSPVTFHKLTTSNLTGQGGTINMRVRLDGSNASDQLVINGGQATGKTWLAFTNVGNSNLGVATSGQGIRVVDAQNGATTEEGAFALSRPLQAGAFNYTLNRDSDEDWYLRSENAYRAEVPLYASMLTQAMDYDRILAGSRSHQTGVNGENNSVRLSIQGGHLGHDNNGGIARGATPESSGSYGFVRLEGDLLRTEVAGMSLTTGVYGAAGHSSVNVKDDDGSRAGTVRDDAGSLGGYLNLVHTSSGLWADIVAQGTRHSMKASSDNNDFRARGWGWLGSLETGLPFSITDNLMLEPQLQYTGQGLSLDDGQDNAGYVKFGHGSAQHVRAGFRLGSHNDMTFGEGTSSRDTLRDSAKHSVRELPVNWWVQPSVIRTFSSRGD…	466
VAEP_133.66	C6	66	MKRHLNTSYRLVWNHITGTLVVASELARSRGKRAGVAVALSLAAVTSVPALAADTVVQTGETVSGGTLENHDNQIVFGTANGMTISTGLEYGPDNEANTGGQWIQNGGIANNTTVTGGGLQRVNAGGSVSDTVISAGGGQSLQGQAVNTTLNGGEQWMHEGAIATGTVINDKGWQVVKPGAVATDTVVNTGAEGGPDAENGDTGQFVRGNAVRTTINKNGRQIVAVEGTANTTVVYAGGDQTVHGHALDTTLNGGYQYVHNGGTASDTVVNSDGWQIVKEGGLADFTTVNQKGKLQVNAGGTATNVTLKQGGALVTSTAATVTGSNRLGDFAVENGKADGVVLESGGRLDVLEGHSAQNTLVDNGGTLAVSAGGKATDVTMTSGGALIADSGATVEGTN…	948	MKRHLNTSYRLVWNHITGTLVVASELARSRGKRAGVAVALSLAAVTSVPALA	52	NTSYRLVWNHITGTLVVASELAR	23	ADTVVQTGETVSGGTLENHDNQIVFGTANGMTISTGLEYGPDNEANTGGQWIQNGGIANNTTVTGGGLQRVNAGGSVSDTVISAGGGQSLQGQAVNTTLNGGEQWMHEGAIATGTVINDKGWQVVKPGAVATDTVVNTGAEGGPDAENGDTGQFVRGNAVRTTINKNGRQIVAVEGTANTTVVYAGGDQTVHGHALDTTLNGGYQYVHNGGTASDTVVNSDGWQIVKEGGLADFTTVNQKGKLQVNAGGTATNVTLKQGGALVTSTAATVTGSNRLGDFAVENGKADGVVLESGGRLDVLEGHSAQNTLVDNGGTLAVSAGGKATDVTMTSGGALIADSGATVEGTNASGKFSIDGISGQASGLLLENGGSFTVNAGGLASNTTVGHRGTLTLAAGGSL…	430	ADTVVQTGETVSGGTLENHDNQIVFGTANGMTISTGLEYGPDNEANTGGQWIQNGGIANNTTVTGGGLQRVNAGGSVSDTVISAGGGQSLQGQAVNTTLNGGEQWMHEGAIATGTVINDKGWQVVKPGAVATDTVVNTGAEGGPDAENGDTGQFVRGNAVRTTINKNGRQIVAVEGTANTTVVYAGGDQTVHGHALDTTLNGGYQYVHNGGTASDTVVNSDGWQIVKEGGLADFTTVNQKGKLQVNAGGTATNVT	255	LKQGGALVTSTAATVTGSNRLGDFAVENGKADGVVLESGGRLDVLEGHSAQNTLVDNGGTLAVSAGGKATDVTMTSGGALIADSG	85	ATVEGTNASGKFSIDGISGQASGLLLENGGSFTVNAGGLASNTTVGHRGTLTLAAGGSLSGRTQLSKGASMVLNGDVVSTGDIVNAGEIR	90	VALSRAVAKGDSPVTFHKLTTSNFTGQGGTINMRVRLDGSNASDQLVINGGQATGKTWLAFTNVGNSNLGVATSGQGIRVVDAQNGATTEEGAFALSRPLQAGAFNYTL	109	FDNQTTPDVALSRAVAKGDSPVTFHKLTTSNFTGQGGTINMRVRLDGSNASDQLVINGGQATGKTWLAFTNVGNSNLGVATSGQGIRVVDAQNGATTEEGAFALSRPLQAGAFNYTLNRDSDEDWYLRSENAYRAEVPLYTSMLTQAMDYDRILAGSRSHQTGVNGENNSVRLSIQGGHLGHDNNGGIARGATPESSGSYGLVRLEGDLLRTEVAGMSVTAGVYGAAGHSSVDVKDDDGSRAGTVRDDAGSLGGYLNLVHSSSGLWADIVAQGTRHSMKASSDNNDFRARGRGWLGSLETGLPFSITDNLMLEPQLQYTWQGLSLDDGQDNAGYVKFGHGSAQHVRAGFRLGSHSDMSFGEGTSSRDTLRDSAKHSVSELPVNWWVQPSVIRTFSSRGD…	466
VAEP_134.67	C6	67	MKRHLNTSYRLVWNHITGTLVVASELARSRGKRTGVALALSLATATSVPALAADSVVQAGEIVNGGKLVNHDNQIVFGTTNGITISTGLEYGPDNEANTGGQWIQNGGIANNTTVTGGGLQRVNAGGSVSDTVISAGGGQSLQGLALNTTLNGGEQWVHEGGIATGSVINDKGWQAVKSGAMATDTVVNTGAEGGPDAENGDTGQFVRGNAVRTTINKNGRQIVAAEGTANTTVVYAGGDQTVHGHALDTTLNGGYQYVHNGGTASDTVVNSDGWQIIKEGGLADFTTVNQKGKLQVNAGGTATNVTLTQGGALVTSTAATLTGSNRLGNFTVENGKADGVVLESGGRLDVLEGHSAWKTLVDDGGTLAVSAGGKATDVTMTSGGALIADSGATVEGTN…	948	MKRHLNTSYRLVWNHITGTLVVASELARSRGKRTGVALALSLATATSVPALA	52	NTSYRLVWNHITGTLVVASELAR	23	ADSVVQAGEIVNGGKLVNHDNQIVFGTTNGITISTGLEYGPDNEANTGGQWIQNGGIANNTTVTGGGLQRVNAGGSVSDTVISAGGGQSLQGLALNTTLNGGEQWVHEGGIATGSVINDKGWQAVKSGAMATDTVVNTGAEGGPDAENGDTGQFVRGNAVRTTINKNGRQIVAAEGTANTTVVYAGGDQTVHGHALDTTLNGGYQYVHNGGTASDTVVNSDGWQIIKEGGLADFTTVNQKGKLQVNAGGTATNVTLTQGGALVTSTAATLTGSNRLGNFTVENGKADGVVLESGGRLDVLEGHSAWKTLVDDGGTLAVSAGGKATDVTMTSGGALIADSGATVEGTNASGKFSIDGTSGQASGLLLENGGSFTVNAGGLASNTTVGHRGTLTLAAGGSL…	430	ADSVVQAGEIVNGGKLVNHDNQIVFGTTNGITISTGLEYGPDNEANTGGQWIQNGGIANNTTVTGGGLQRVNAGGSVSDTVISAGGGQSLQGLALNTTLNGGEQWVHEGGIATGSVINDKGWQAVKSGAMATDTVVNTGAEGGPDAENGDTGQFVRGNAVRTTINKNGRQIVAAEGTANTTVVYAGGDQTVHGHALDTTLNGGYQYVHNGGTASDTVVNSDGWQIIKEGGLADFTTVNQKGKLQVNAGGTATNVT	255	LTQGGALVTSTAATLTGSNRLGNFTVENGKADGVVLESGGRLDVLEGHSAWKTLVDDGGTLAVSAGGKATDVTMTSGGALIADSG	85	ATVEGTNASGKFSIDGTSGQASGLLLENGGSFTVNAGGLASNTTVGHRGTLTLAAGGSLSGRTQLSKGASMVLNGDVVSTGDIVNAGEIH	90	AALSRAVAKSNSPVTFHKLTTTNLTGQGGTINMRVSLDGSNASDQLVINGGQATGKTWLAFTNVGNSNLGVATSGQGIRVVDAQNGATTEEGAFALSRPLQAGAFNYTL	109	FDNQTTQEAALSRAVAKSNSPVTFHKLTTTNLTGQGGTINMRVSLDGSNASDQLVINGGQATGKTWLAFTNVGNSNLGVATSGQGIRVVDAQNGATTEEGAFALSRPLQAGAFNYTLNRDSDEDWYLRSENAYRAEVPLYASMLTQAMDYDRILAGSRSHQTSVSGENNSVRLSIQGGHLGHDNNGGIARGATPESSGSYGLVRLEGDLLRTEVAGMSLTTGVYGAAGHSSVDVKDDDGSRAGTVRDDAGSLGGYLNLVHTSSGLWADIVAQGTRHSMKASSDNNDFRARGWGWLGSLETGLPFSITDNLMLEPQLQYTWQGLSLDDGQDNAGYVKFGHGSAQHVRAGFRLGSHNDMTFGEGTSSRDTLRDSTKHGVSELPVNWWIQPSVIRTFSSRGD…	466
VAEP_135.68	C6	68	MKRHLNTSYRLVWNHITGTLVVASELARSRGKRASVAIALSLAAVTSVPALAADTVVQAGETVSGGTLENHDNQIVFGTANGMTISTGLEYGPDNEANTGGQWIQNGGIANNTTVTGGGLQRVNAGGSVSDTVISAGGGQSLQGQAVNTTLNGGEQWVHEGGIATGTVINEKGWQAVKSGAVATDTVVNTGAEGGPDAENGDTGQTVYGDAVRTTINKNGRQIVAAEGTANATVVYAGGDQTVHGHALDTTLNGGNQYVHNGGTASGTAVNSDGWQIIKEGGLADFTTVNQKGKLQVNAGGTATNVTLTQGGALVTSTAATVTGSNRLGNFTVENGKADGVVLESGGRLDVLEGHSAQKTLVDDGGTLAVSAGGKATDVTMTSGGALIADSGATVEGTN…	948	MKRHLNTSYRLVWNHITGTLVVASELARSRGKRASVAIALSLAAVTSVPALA	52	NTSYRLVWNHITGTLVVASELAR	23	ADTVVQAGETVSGGTLENHDNQIVFGTANGMTISTGLEYGPDNEANTGGQWIQNGGIANNTTVTGGGLQRVNAGGSVSDTVISAGGGQSLQGQAVNTTLNGGEQWVHEGGIATGTVINEKGWQAVKSGAVATDTVVNTGAEGGPDAENGDTGQTVYGDAVRTTINKNGRQIVAAEGTANATVVYAGGDQTVHGHALDTTLNGGNQYVHNGGTASGTAVNSDGWQIIKEGGLADFTTVNQKGKLQVNAGGTATNVTLTQGGALVTSTAATVTGSNRLGNFTVENGKADGVVLESGGRLDVLEGHSAQKTLVDDGGTLAVSAGGKATDVTMTSGGALIADSGATVEGTNASGKFSIDGISGQASGLLLENGGSFTVNAGGLASNTTVGHRGTLTLAAGGSL…	430	ADTVVQAGETVSGGTLENHDNQIVFGTANGMTISTGLEYGPDNEANTGGQWIQNGGIANNTTVTGGGLQRVNAGGSVSDTVISAGGGQSLQGQAVNTTLNGGEQWVHEGGIATGTVINEKGWQAVKSGAVATDTVVNTGAEGGPDAENGDTGQTVYGDAVRTTINKNGRQIVAAEGTANATVVYAGGDQTVHGHALDTTLNGGNQYVHNGGTASGTAVNSDGWQIIKEGGLADFTTVNQKGKLQVNAGGTATNVT	255	LTQGGALVTSTAATVTGSNRLGNFTVENGKADGVVLESGGRLDVLEGHSAQKTLVDDGGTLAVSAGGKATDVTMTSGGALIADSG	85	ATVEGTNASGKFSIDGISGQASGLLLENGGSFTVNAGGLASNTTVGHRGTLTLAAGGSLSGRTQLSKGASMVLNGDVVSTGDIVNAGEIR	90	AALSRAVAKGASPVTFHKLTTSNLTGQGGTINMRVRLDGSNASDQLVINGGQATGKTWLAFTNVGNSNLGVATSGQGIRVVDAQNGATTEEGAFALSRPLQAGAFNYTL	109	FDNQTTPDAALSRAVAKGASPVTFHKLTTSNLTGQGGTINMRVRLDGSNASDQLVINGGQATGKTWLAFTNVGNSNLGVATSGQGIRVVDAQNGATTEEGAFALSRPLQAGAFNYTLNRDSDEDWYLRSENAYRAEVPLYASMLTQAMDYDRILAGSRSHQTGVNGENNSVRLSIQGGHLGHDNNGGIARGATPESSGSYGFVRLEGDLLRTEVAGMSLTTGVYGAAGHSSVDVKDDDGSRAGTVRDDAGSLGGYLNLVHTSSGLWADIVAQGTRHSMKASSDNNDFRARGWGWLGSLETGLPFSITDNLMLEPQLQYTWQGLSLDDGQDNAGYVKFGHGSAQHVRASFRLGSHNDMNFGKGTSSRDTLRDSAKHSVRELPVNWWVQPSVIRTFSSRGD…	466
VAEP_138.69	C6	69	MKRHLNTSYRLVWNHITGTLVVASELARSRGKRAGVAVALSLAAVTSLPVLAADTVVQAGETVSGGALENHDNQIVFGTANGMTISTGLEYGPDNEANTGGQWIQNGGIANNTTVTGGGLQRVNAGGSVSDTVIRAGGGQSLQGQAVNTTLNGGEQWVHEGGIATGTVINEKGWQAVKSGAVATDTVVNTGAEGGPDAENGDTGQFVRGNAVRTTINKNGRQIVAAEGTANTTVVYADGDQTVHGHALDTTLNGGYQYVHNGGTASGTVVNSDGWQIIKEGGLADFTTVNQKGKLQVNAGGTATNVTLTQGGALVTSTAATVTGSNRLGNFTVENGKADGVVLESGGRLDVLEGHSAQKTRVDDGGTLAVSAGGKATDVTMTSGGALIADSGATVEGTN…	948	MKRHLNTSYRLVWNHITGTLVVASELARSRGKRAGVAVALSLAAVTSLPVLA	52	NTSYRLVWNHITGTLVVASELAR	23	ADTVVQAGETVSGGALENHDNQIVFGTANGMTISTGLEYGPDNEANTGGQWIQNGGIANNTTVTGGGLQRVNAGGSVSDTVIRAGGGQSLQGQAVNTTLNGGEQWVHEGGIATGTVINEKGWQAVKSGAVATDTVVNTGAEGGPDAENGDTGQFVRGNAVRTTINKNGRQIVAAEGTANTTVVYADGDQTVHGHALDTTLNGGYQYVHNGGTASGTVVNSDGWQIIKEGGLADFTTVNQKGKLQVNAGGTATNVTLTQGGALVTSTAATVTGSNRLGNFTVENGKADGVVLESGGRLDVLEGHSAQKTRVDDGGTLAVSAGGKATDVTMTSGGALIADSGATVEGTNASGKFSIDGISGQASGLLLENGGSFTVNAGGLASNTTVGHRGTLTLAAGGSL…	430	ADTVVQAGETVSGGALENHDNQIVFGTANGMTISTGLEYGPDNEANTGGQWIQNGGIANNTTVTGGGLQRVNAGGSVSDTVIRAGGGQSLQGQAVNTTLNGGEQWVHEGGIATGTVINEKGWQAVKSGAVATDTVVNTGAEGGPDAENGDTGQFVRGNAVRTTINKNGRQIVAAEGTANTTVVYADGDQTVHGHALDTTLNGGYQYVHNGGTASGTVVNSDGWQIIKEGGLADFTTVNQKGKLQVNAGGTATNVT	255	LTQGGALVTSTAATVTGSNRLGNFTVENGKADGVVLESGGRLDVLEGHSAQKTRVDDGGTLAVSAGGKATDVTMTSGGALIADSG	85	ATVEGTNASGKFSIDGISGQASGLLLENGGSFTVNAGGLASNTTVGHRGTLTLAAGGSLSGRTQLSKGASMVLNGDVVSTGDIVNAGEIR	90	AALSRAVAKGDSPVTFHKLTTSNLTGQGGTINMRVRLDGSNASDQLVINGGQATGKTWLAFTNVGNSNLGVATSGQGIRVVDAQNGATTEEGAFALSRPLQAGAFNYTL	109	FDNQTTPDAALSRAVAKGDSPVTFHKLTTSNLTGQGGTINMRVRLDGSNASDQLVINGGQATGKTWLAFTNVGNSNLGVATSGQGIRVVDAQNGATTEEGAFALSRPLQAGAFNYTLNRDSDEDWYLRSENAYRAEVPLYASMLTQAMDYDRILAGSRSHQTGVNGENNSFRLSIQGGHLGHVNNGGIARGATPESSGSYGFVRLEGDLLRTEIAGMSLTTGVYGAAGHSSVDVKDDDGSRAGTLRDDAGSLGGYLNLVHTSSGLWADIVAQGTRHSMKASSDNNDFRARGWGWLGSLETGLPFSITDNLMLEPQLQYTWQGLSLDDGQDNAGYVKFGHGSAQHVRAGFRLGSHNDMTFGEGTSSRDTLRDSAKHSVRELPVNWWVQPSVIRTFSSRGD…	466
VAEP_152.70	C6	70	MKRHLNTSYRLVWNHITGTLVVASELARSRGKRTGVAVALSLAAVTSVPALAADTVVQAGETVSGGALENHDNQIVFGTANGMTISTGLEYGPDNEANTGGQWIQNGGIANNTTVTGGGLQRVNAGGSVSDTVISAGGGQSLQGQAMNTTLNGGEQWVHEGGIATGTVINEKGWQAVKSGAVATDTVVNTGAEGGPDAENGDTGQTVYGDAVRTTINKNGRQIVAAEGTANTTVVYAGGDQTVHGRALDTTLNGGYQYVHNGGTASDTVVNSDGWQIVKEGGLADFTTVNQKGKLQVNAGGTATNVTLKQGGALVTSTAATVLGSNRLGNFTVENGKADGVVLESGGRLDVLEGHSAQKTLVDDGGILAVSAGGKATGVTMTSGGALIADSGATVEGTN…	948	MKRHLNTSYRLVWNHITGTLVVASELARSRGKRTGVAVALSLAAVTSVPALA	52	NTSYRLVWNHITGTLVVASELAR	23	ADTVVQAGETVSGGALENHDNQIVFGTANGMTISTGLEYGPDNEANTGGQWIQNGGIANNTTVTGGGLQRVNAGGSVSDTVISAGGGQSLQGQAMNTTLNGGEQWVHEGGIATGTVINEKGWQAVKSGAVATDTVVNTGAEGGPDAENGDTGQTVYGDAVRTTINKNGRQIVAAEGTANTTVVYAGGDQTVHGRALDTTLNGGYQYVHNGGTASDTVVNSDGWQIVKEGGLADFTTVNQKGKLQVNAGGTATNVTLKQGGALVTSTAATVLGSNRLGNFTVENGKADGVVLESGGRLDVLEGHSAQKTLVDDGGILAVSAGGKATGVTMTSGGALIADSGATVEGTNASGKFSIDGISGQASGLLLENGGSFTVNAGGLASNTTVGHRGTLTLAAGGSL…	430	ADTVVQAGETVSGGALENHDNQIVFGTANGMTISTGLEYGPDNEANTGGQWIQNGGIANNTTVTGGGLQRVNAGGSVSDTVISAGGGQSLQGQAMNTTLNGGEQWVHEGGIATGTVINEKGWQAVKSGAVATDTVVNTGAEGGPDAENGDTGQTVYGDAVRTTINKNGRQIVAAEGTANTTVVYAGGDQTVHGRALDTTLNGGYQYVHNGGTASDTVVNSDGWQIVKEGGLADFTTVNQKGKLQVNAGGTATNVT	255	LKQGGALVTSTAATVLGSNRLGNFTVENGKADGVVLESGGRLDVLEGHSAQKTLVDDGGILAVSAGGKATGVTMTSGGALIADSG	85	ATVEGTNASGKFSIDGISGQASGLLLENGGSFTVNAGGLASNTTVGHRGTLTLAAGGSLSGRTQLSKGASMVLNGDVVSTGDIVNAGEIH	90	AALSRAVAKSNSPVTFHKLTTSNLTGQGGTINMRVRLDGSNASDQLVINGGQATGKTWLAFTNVGNSNLGVATSGQGIRVVDAQNGATTEEGAFALSRPLQAGAFNYTL	109	FDNQTTPDAALSRAVAKSNSPVTFHKLTTSNLTGQGGTINMRVRLDGSNASDQLVINGGQATGKTWLAFTNVGNSNLGVATSGQGIRVVDAQNGATTEEGAFALSRPLQAGAFNYTLNRDSDEDWYLRSENAYRAEVPLYTSMLTQAMDYDRILADSRSHQTSVSGENNSVRLSIQGGHLGHDNNGGIARGATPESSGSYGLVRLEGDLLRTEVAGMSLTTGVYGAAGHSSVDVKDDDGSRAGTVRDDAGSLGGYLNLVHTSSGLWADIVAQGTRHSMKASSDNNDFRARGWGWLGSLETGLPFSITDNLMLEPQLQYTWQGLSLDDGQDNAGYVKFGHGSAQHVRAGFRLGSHNDMTFGEGTSSHDTLRDSAKHSVSELPVNWWVQPSVIRTFSSRGD…	466
VAEP_158.71	C6	71	MKRHLNTSYRLVWNHITGTLVVASELARSRGKCAGVAVALSLTAVTSVQALAADTIVQAGETVNGGTLANHDNQIVLGTANGMTISTGLEYGPDNEANTGGQWIQNGGTANNTTVTGGGLQRVNAGGSVSDTVISAGGGQSLQGQAVNTTLNGGEQWVHEGGIATGTVINEKGWQAVKSGAVATDTVVNTGAEGGPDAENGDTGQFVRGNAVRTTINENGRQIVAAEGTANTTVVYAGGDQTVHGYALDTTLNGGNQYVHNGGTASDTVVNSDGWQIVKEGGLADFTIVNQKGKLQVNAGGTATNVTLKQGGALVTSTAATVTGSNRLGNFTVENGNADGVVLESGGRLDVLEGHSAQKTRVDDGGTLAVSAGGKATGVTMTSGGALIADSGATVEGTN…	948	MKRHLNTSYRLVWNHITGTLVVASELARSRGKCAGVAVALSLTAVTSVQALA	52	NTSYRLVWNHITGTLVVASELAR	23	ADTIVQAGETVNGGTLANHDNQIVLGTANGMTISTGLEYGPDNEANTGGQWIQNGGTANNTTVTGGGLQRVNAGGSVSDTVISAGGGQSLQGQAVNTTLNGGEQWVHEGGIATGTVINEKGWQAVKSGAVATDTVVNTGAEGGPDAENGDTGQFVRGNAVRTTINENGRQIVAAEGTANTTVVYAGGDQTVHGYALDTTLNGGNQYVHNGGTASDTVVNSDGWQIVKEGGLADFTIVNQKGKLQVNAGGTATNVTLKQGGALVTSTAATVTGSNRLGNFTVENGNADGVVLESGGRLDVLEGHSAQKTRVDDGGTLAVSAGGKATGVTMTSGGALIADSGATVEGTNASGKFSIDGISGQASGLLLENGGSFTVNAGGLASNTTVGHRGTLMLAAGGSL…	430	ADTIVQAGETVNGGTLANHDNQIVLGTANGMTISTGLEYGPDNEANTGGQWIQNGGTANNTTVTGGGLQRVNAGGSVSDTVISAGGGQSLQGQAVNTTLNGGEQWVHEGGIATGTVINEKGWQAVKSGAVATDTVVNTGAEGGPDAENGDTGQFVRGNAVRTTINENGRQIVAAEGTANTTVVYAGGDQTVHGYALDTTLNGGNQYVHNGGTASDTVVNSDGWQIVKEGGLADFTIVNQKGKLQVNAGGTATNVT	255	LKQGGALVTSTAATVTGSNRLGNFTVENGNADGVVLESGGRLDVLEGHSAQKTRVDDGGTLAVSAGGKATGVTMTSGGALIADSG	85	ATVEGTNASGKFSIDGISGQASGLLLENGGSFTVNAGGLASNTTVGHRGTLMLAAGGSLSGRTQLSKGASMVLNGDVVSTGDIVNAGEIY	90	AVLSRAVAKGNAPVTFHKLTTSNLTGQGGTINMRVRLDGSNTSDQLVINGGQATGKTWLAFTNVGNSNLGVATSGQGIRVVDAQNGATTEEGAFALSRPLQAGAFNYTL	109	FDNQTTPDAVLSRAVAKGNAPVTFHKLTTSNLTGQGGTINMRVRLDGSNTSDQLVINGGQATGKTWLAFTNVGNSNLGVATSGQGIRVVDAQNGATTEEGAFALSRPLQAGAFNYTLNRDSDEDWYLRSENAYRAEVPLYASMLTQAMDYDRILAGSRSHQTGVSGENNSVRLSIQGGHLGHDNNGGIARGATPESSGSYGFVRLEGDLLRTEVAGMSLTTGVYGAAGHSSVDVKDDDGSRAGTVRDDAGSLGGYLNLTHTSSGLWADIVAQGTRHSMKASSDNNDFRARGWGWLGSLETGLPFSITDNLMLEPQLQYTWQGLSLDDGQDNAGYVKFGHGSAQHVRAGFRLGSHNDMTFGEGTSSRDTLRDSAKHSVRELPVNWWVQPSVIRTFSSRGD…	466
VAEP_160.72	C6	72	MKRHLNTSYRLVWNHITGTLVVASELARSRGKRAGVAVALSLAAVTSVPVLAADTVVQVGETMSDGTLENHDNQIVFGTANGMTISTGLEYGPDNEANTGGQWIQNGGIANNTTVTGGGLQRVNAGGSVSDTVISAGGGQSLQGQAVNTTLNGGEQWMHEGAIATGTVINDKGWQVVKPGAVATDTVVNTGAEGGPDAENGDTGQFVRGNAVRTTINENGRQIVATEGTANTTVVYAGGDQTVHGYALDTTLNGGNQYVHNGGTASDTVVNSDGWQIIKEGGLADFTTVNQKGKLQVNAGGTATNVTLKQGGALVTSTAATVLGSNRLGNFTVENGKADGVVLESGGRLDVLEGHSAWKTLVDDGGTLAVSAGGKATDVTMTSGGALIADSGATVEGTN…	948	MKRHLNTSYRLVWNHITGTLVVASELARSRGKRAGVAVALSLAAVTSVPVLA	52	NTSYRLVWNHITGTLVVASELAR	23	ADTVVQVGETMSDGTLENHDNQIVFGTANGMTISTGLEYGPDNEANTGGQWIQNGGIANNTTVTGGGLQRVNAGGSVSDTVISAGGGQSLQGQAVNTTLNGGEQWMHEGAIATGTVINDKGWQVVKPGAVATDTVVNTGAEGGPDAENGDTGQFVRGNAVRTTINENGRQIVATEGTANTTVVYAGGDQTVHGYALDTTLNGGNQYVHNGGTASDTVVNSDGWQIIKEGGLADFTTVNQKGKLQVNAGGTATNVTLKQGGALVTSTAATVLGSNRLGNFTVENGKADGVVLESGGRLDVLEGHSAWKTLVDDGGTLAVSAGGKATDVTMTSGGALIADSGATVEGTNASGKFSIDGISGQASGLLLENGGSFTVNAGGQAGNTTVGHRGTLTLAAGGSL…	430	ADTVVQVGETMSDGTLENHDNQIVFGTANGMTISTGLEYGPDNEANTGGQWIQNGGIANNTTVTGGGLQRVNAGGSVSDTVISAGGGQSLQGQAVNTTLNGGEQWMHEGAIATGTVINDKGWQVVKPGAVATDTVVNTGAEGGPDAENGDTGQFVRGNAVRTTINENGRQIVATEGTANTTVVYAGGDQTVHGYALDTTLNGGNQYVHNGGTASDTVVNSDGWQIIKEGGLADFTTVNQKGKLQVNAGGTATNVT	255	LKQGGALVTSTAATVLGSNRLGNFTVENGKADGVVLESGGRLDVLEGHSAWKTLVDDGGTLAVSAGGKATDVTMTSGGALIADSG	85	ATVEGTNASGKFSIDGISGQASGLLLENGGSFTVNAGGQAGNTTVGHRGTLTLAAGGSLSGRTQLSKGASMVLNGDVVSTGDIVNAGEIR	90	AALSRAVAKSNSPVTFHKLTTSNLTGQGGTINMRVSLDGSNASDQLVINGGQATGKTWLAFTNVGNSNLGVATSGQGIRVVDAQNGATTEEGAFALSRPLQAGAFNYTL	109	FDNQTTPDAALSRAVAKSNSPVTFHKLTTSNLTGQGGTINMRVSLDGSNASDQLVINGGQATGKTWLAFTNVGNSNLGVATSGQGIRVVDAQNGATTEEGAFALSRPLQAGAFNYTLNRDSDEDWYLRSENAYRAEVPLYASMLTQAMDYDRILAGSRSHQTGVNGENNSVRLSIQGGHLGHDNNGGIARGATPESSGSYGFVRLEGDLLRTEVAGMSLTTGVYGAAGHSSVDVKDDDGSRAGTVRDDAGSLGGYLNLTHTSSGLWADIVAQGTRHSMKASSDNNDFRARGWGWLGSLESGLPFSITDNLMLEPQLQYTWQGLSLYDGQDNAGYVKFGHGSAQHVRAGFRLGSHNDMSFGEGTSSRDTLRDSAKHSVRELPVSWWVQPSVIRTFSSRGD…	466
VAEP_164.74	C6	74	MKRHLNTSYRLVWNHITGTLVVASELARSRGKRTGVALALSLATATSVPALAADSVVQAGEIVNGGTLVNHDNQIVFGTTNGMTISTGLEYGPDNEANTGGQWIQNGGTANNTTVTGGGLQRVNAGGSVSDTVISAGGGQSLQGQAVNTTLNGGEQWVHEGGIATDTVINEKGWQAIKSGAVATDTVVNTGAEGGPDAENGDTGQTVYGDAVRTTINKNGRQIVAAEGTANTTVVYAGGDQTVHGHALDTTLNGGYQYVHNGGTASGTVVNSDGWQIIKEGGLADFTTVNQKGKLQVNAGGTATHVTLKQGGALVTSTAATVLGSNRLGNFTVENGKADGVVLESGGRLDVLEGHSAQKTRVDDGGTLAVSAGGKATGVTMTSGGALIADSGATVEGTN…	948	MKRHLNTSYRLVWNHITGTLVVASELARSRGKRTGVALALSLATATSVPALA	52	NTSYRLVWNHITGTLVVASELAR	23	ADSVVQAGEIVNGGTLVNHDNQIVFGTTNGMTISTGLEYGPDNEANTGGQWIQNGGTANNTTVTGGGLQRVNAGGSVSDTVISAGGGQSLQGQAVNTTLNGGEQWVHEGGIATDTVINEKGWQAIKSGAVATDTVVNTGAEGGPDAENGDTGQTVYGDAVRTTINKNGRQIVAAEGTANTTVVYAGGDQTVHGHALDTTLNGGYQYVHNGGTASGTVVNSDGWQIIKEGGLADFTTVNQKGKLQVNAGGTATHVTLKQGGALVTSTAATVLGSNRLGNFTVENGKADGVVLESGGRLDVLEGHSAQKTRVDDGGTLAVSAGGKATGVTMTSGGALIADSGATVEGTNASGKFSIDGISGQASGLLLENGGSFTVNAGGQASNTTVGHRGTLMLAAGGSL…	430	ADSVVQAGEIVNGGTLVNHDNQIVFGTTNGMTISTGLEYGPDNEANTGGQWIQNGGTANNTTVTGGGLQRVNAGGSVSDTVISAGGGQSLQGQAVNTTLNGGEQWVHEGGIATDTVINEKGWQAIKSGAVATDTVVNTGAEGGPDAENGDTGQTVYGDAVRTTINKNGRQIVAAEGTANTTVVYAGGDQTVHGHALDTTLNGGYQYVHNGGTASGTVVNSDGWQIIKEGGLADFTTVNQKGKLQVNAGGTATHV	254	LKQGGALVTSTAATVLGSNRLGNFTVENGKADGVVLESGGRLDVLEGHSAQKTRVDDGGTLAVSAGGKATGVTMTSGGALIADSG	85	ATVEGTNASGKFSIDGISGQASGLLLENGGSFTVNAGGQASNTTVGHRGTLMLAAGGSLSGRTQLSKGASMVLNGDVVSTGDIVNAGEIY	90	AVLSRAVAKGNAPVTFHKLTTSNLTGQGGTINMRVRLDGSNASDQLVINGGQATGKTWLAFTNVGNSNLGVATTGQGIRVVDAQNGATTEEGAFALSRPLQAGAFNYTL	109	FDNQTTPDAVLSRAVAKGNAPVTFHKLTTSNLTGQGGTINMRVRLDGSNASDQLVINGGQATGKTWLAFTNVGNSNLGVATTGQGIRVVDAQNGATTEEGAFALSRPLQAGAFNYTLNRDSDEDWYLRSENAYRAEVPLYTSMLTQAMDYDRILAGSRSHQTGVNGENNSVRLSIQGGHLGHDNNGGIARGATPESSGSYGFVRLEGDLLRTEVAGISLTTGVYGAAGHSSVDVKDDDGSRAGTVRDDAGSLGGYLNLTHTSSGLWADIVAQGTRHSMKASSDNNDFRARGWGWLGSLETGLPFSITDNLMLEPQLQYTWQGLSLDDGQDNAGYVKFGHGSTQHVRAGFRLGSHNDMTFGEGTSSRDTLRDSTKHRVSELPVNWWVQPSVIRTFSSRGD…	466
VAEP_165.75	C6	75	MKRHLNTSYRLVWNHITGTLVVASELARSRGKRAGVAVALSLAAVTSVPALAADTVVQSGETVNGGTLTNHDNQIVFGTANGMTISTGLEYGPDNEANTGGQWIQNGGIANNTTVTGGGLQRVNAGGSVSDTVISAGGGQSLQGQAVNTTLNGGEQWVHEGGIATGTVINEKGWQAVKSGAMATDTVVNTGAEGGPDAENGDTGQTVYGDAVRTTINKNGRQIVAAEGTANTTVVYAGGDQTVHGHALDTTLNGGYQYVHNGGTASDTVVNSDGWQIIKEGGLADFTTVNQKGKLQVNAGGTATNVTLKQGGALVTSTVATVTGSNRLGNFTVENGKADGVVLESGGRLDVQEGHSAWKTLVDDGGTLAVSAGGKATDVTMTSGGALIADSGATVEGTN…	948	MKRHLNTSYRLVWNHITGTLVVASELARSRGKRAGVAVALSLAAVTSVPALA	52	NTSYRLVWNHITGTLVVASELAR	23	ADTVVQSGETVNGGTLTNHDNQIVFGTANGMTISTGLEYGPDNEANTGGQWIQNGGIANNTTVTGGGLQRVNAGGSVSDTVISAGGGQSLQGQAVNTTLNGGEQWVHEGGIATGTVINEKGWQAVKSGAMATDTVVNTGAEGGPDAENGDTGQTVYGDAVRTTINKNGRQIVAAEGTANTTVVYAGGDQTVHGHALDTTLNGGYQYVHNGGTASDTVVNSDGWQIIKEGGLADFTTVNQKGKLQVNAGGTATNVTLKQGGALVTSTVATVTGSNRLGNFTVENGKADGVVLESGGRLDVQEGHSAWKTLVDDGGTLAVSAGGKATDVTMTSGGALIADSGATVEGTNASGKFSIDGISGQASGLLLENGGSFTVNAGGQASNTTVGHRGTLTLAAGGSL…	430	ADTVVQSGETVNGGTLTNHDNQIVFGTANGMTISTGLEYGPDNEANTGGQWIQNGGIANNTTVTGGGLQRVNAGGSVSDTVISAGGGQSLQGQAVNTTLNGGEQWVHEGGIATGTVINEKGWQAVKSGAMATDTVVNTGAEGGPDAENGDTGQTVYGDAVRTTINKNGRQIVAAEGTANTTVVYAGGDQTVHGHALDTTLNGGYQYVHNGGTASDTVVNSDGWQIIKEGGLADFTTVNQKGKLQVNAGGTATNVT	255	LKQGGALVTSTVATVTGSNRLGNFTVENGKADGVVLESGGRLDVQEGHSAWKTLVDDGGTLAVSAGGKATDVTMTSGGALIADSG	85	ATVEGTNASGKFSIDGISGQASGLLLENGGSFTVNAGGQASNTTVGHRGTLTLAAGGSLSGRTQLSKGASMVLNGDVVSTGDIVNAGEIH	90	AALSRAVAKGDSPVTFHKLTTSNLTGQGGTINMRVRLDGSNASDQLVINGGQATGKTWLAFTNVGNSNLGVATSGQGIRVVDAQNGATTEEGAFALSRPLQAGAFNYTL	109	FDNQTTPDAALSRAVAKGDSPVTFHKLTTSNLTGQGGTINMRVRLDGSNASDQLVINGGQATGKTWLAFTNVGNSNLGVATSGQGIRVVDAQNGATTEEGAFALSRPLQAGAFNYTLNRDSDEDWYLRSENAYRAEVPLYASMLTQAMDYDRILAGSRSHQTGVNGENNSVRLSIQGGHLGHDNNGGIARGATPESSGSYGLVRLEGDLLRTKVAGMSVTAGVYGAAGHSSVDVKDDDGSRAGTVRDDAGSLGGYLNLTHTSSGLWADIVAQGTRHSIKASSDNNDFRARGWGWLGSLETGLPFSITDNLMLEPQLQYTWQGLSLDDGQDNAGYVKFGHGSAQHVRAGFRLGSHNDMTFGEGTSSRDTLRDSAKHSVRELPVNWWVQPSVIRTFSSRGD…	466
VAEP_167.77	C6	77	MKRHLNTSYRLVWNHITGTLVVASELARSRGKRAGVAVALSLAAVTSVPALAADTVVQAGETVNDGTLTNHDNQIVFGTANGMTISTGLEYGPDNEANTGGQWIQNGGTANNTTVTGGGLQRVNAGGSVSDTVISAGGGQSLQGQAVNTTLNGGEQWVHEGGIATGTVINEKGWQAVKSGAVATDTVVNTGAEGGPDAENGDTGQTVYGDAVRTTINKNGRQIVAAEGTANTTVVYAGGDQTVHGYALDTTLNGGNQYVHNGGTASDTVVNSDGWQIIKEGGLADFTTVNQKGKLQVNAGGTATNVTLTQGGALVTSTAATVTGSNRLGNFTVENGKADGVVLESGGRLDVLEGHSAWKTLVDDGGTLAVSAGGKATDVTMTSGGALIADSGATVEGTN…	948	MKRHLNTSYRLVWNHITGTLVVASELARSRGKRAGVAVALSLAAVTSVPALA	52	NTSYRLVWNHITGTLVVASELAR	23	ADTVVQAGETVNDGTLTNHDNQIVFGTANGMTISTGLEYGPDNEANTGGQWIQNGGTANNTTVTGGGLQRVNAGGSVSDTVISAGGGQSLQGQAVNTTLNGGEQWVHEGGIATGTVINEKGWQAVKSGAVATDTVVNTGAEGGPDAENGDTGQTVYGDAVRTTINKNGRQIVAAEGTANTTVVYAGGDQTVHGYALDTTLNGGNQYVHNGGTASDTVVNSDGWQIIKEGGLADFTTVNQKGKLQVNAGGTATNVTLTQGGALVTSTAATVTGSNRLGNFTVENGKADGVVLESGGRLDVLEGHSAWKTLVDDGGTLAVSAGGKATDVTMTSGGALIADSGATVEGTNASGKFSIDGISGQASGLLLENGGSFTVNAGGQASNTTVGHRGTLTLAAGGSL…	430	ADTVVQAGETVNDGTLTNHDNQIVFGTANGMTISTGLEYGPDNEANTGGQWIQNGGTANNTTVTGGGLQRVNAGGSVSDTVISAGGGQSLQGQAVNTTLNGGEQWVHEGGIATGTVINEKGWQAVKSGAVATDTVVNTGAEGGPDAENGDTGQTVYGDAVRTTINKNGRQIVAAEGTANTTVVYAGGDQTVHGYALDTTLNGGNQYVHNGGTASDTVVNSDGWQIIKEGGLADFTTVNQKGKLQVNAGGTATNVT	255	LTQGGALVTSTAATVTGSNRLGNFTVENGKADGVVLESGGRLDVLEGHSAWKTLVDDGGTLAVSAGGKATDVTMTSGGALIADSG	85	ATVEGTNASGKFSIDGISGQASGLLLENGGSFTVNAGGQASNTTVGHRGTLTLAAGGSLSGRTQLSKGASMVLNGDVVSTGDIVNAGEIR	90	AALSRAVAKGDSPVTFHKLTTSNLTGQGGTINMRVRLDGSNASDQLVINGGQATGKTWLAFTNVGNSNLGVATSGQGIRVVDAQNGATTEEGAFALSRPLQAGAFNYTL	109	FDNQTTPDAALSRAVAKGDSPVTFHKLTTSNLTGQGGTINMRVRLDGSNASDQLVINGGQATGKTWLAFTNVGNSNLGVATSGQGIRVVDAQNGATTEEGAFALSRPLQAGAFNYTLNRDSDEDWYLRSENAYRAEVPLYASMLTQAMDYDRILAGSRSHQTGVNGENNSVRLSIQGGHLGHDNNGGIARGATPESSGSYGFVRLESDLLRTEVAGMSVTAGIYGAAGHSSVDVKDDDASRAGTVRDDAGSLGGYLNLTHTSSGLWADIVALGTRHSMKASTDNNDFRARGWGWLGSLETGLPFSITDNLMLEPQLQYTWQGLSLDDGKDNAGYVKFGHGSAQHVRAGFRLGSHNDMTFDEGTSSRAPLRDSAKHSVRELPVNWWVQPSVIRTFSSRGD…	466
VAEP_168.78	C6	78	MKRHLNTSYRLVWNHITGTLVVASELARSRGKRAGVAVALSLAAVTSVPALAADTVVQAGETVSGGTLENHDNQIVFGTANGMTISTGLEYGPDNEANTGGQWIQNGGIANNTTVTGGGLQRVNAGGSVSDTVISAGGGQSLQGQAVNTTLNGGEQWVHEGGIATGTVINEKGWQAVKSGAVATDTVVNTGAEGGPDAENGDTGQTVYGDAVRTTINKNGRQIVAAEGTANTTVVYAGGDQTVHGYALDTTLNGGNQYVHNGGTASDTVVNSDGWQIVKNGGVAGNTIINQKGKLQVDAGGVAVDVTQHQGGALVTSTAATVLGSNRQGNFAVENGKAEGVVLESGGRLDVLENHSAQNTLVDDGGTLAVSAGGKATGVTMTSGGALIADSGATVEGTN…	948	MKRHLNTSYRLVWNHITGTLVVASELARSRGKRAGVAVALSLAAVTSVPALA	52	NTSYRLVWNHITGTLVVASELAR	23	ADTVVQAGETVSGGTLENHDNQIVFGTANGMTISTGLEYGPDNEANTGGQWIQNGGIANNTTVTGGGLQRVNAGGSVSDTVISAGGGQSLQGQAVNTTLNGGEQWVHEGGIATGTVINEKGWQAVKSGAVATDTVVNTGAEGGPDAENGDTGQTVYGDAVRTTINKNGRQIVAAEGTANTTVVYAGGDQTVHGYALDTTLNGGNQYVHNGGTASDTVVNSDGWQIVKNGGVAGNTIINQKGKLQVDAGGVAVDVTQHQGGALVTSTAATVLGSNRQGNFAVENGKAEGVVLESGGRLDVLENHSAQNTLVDDGGTLAVSAGGKATGVTMTSGGALIADSGATVEGTNASGKFSIDGISGQASGLLLENGGSFTVNAGGQAGNTTVGHRGTLTLAAGGSL…	430	ADTVVQAGETVSGGTLENHDNQIVFGTANGMTISTGLEYGPDNEANTGGQWIQNGGIANNTTVTGGGLQRVNAGGSVSDTVISAGGGQSLQGQAVNTTLNGGEQWVHEGGIATGTVINEKGWQAVKSGAVATDTVVNTGAEGGPDAENGDTGQTVYGDAVRTTINKNGRQIVAAEGTANTTVVYAGGDQTVHGYALDTTLNGGNQYVHNGGTASDTVVNSDGWQIVKNGGVAGNTIINQKGKLQVDAGGVAVDVT	255	QHQGGALVTSTAATVLGSNRQGNFAVENGKAEGVVLESGGRLDVLENHSAQNTLVDDGGTLAVSAGGKATGVTMTSGGALIADSG	85	ATVEGTNASGKFSIDGISGQASGLLLENGGSFTVNAGGQAGNTTVGHRGTLTLAAGGSLSGRTQLSKGASMVLNGDVVSTGDIVNAGEIH	90	AALSRAVAKGDSPVTFHKLTTTNLTGQGGTINMRVRLDGSNASDQLVINGGQATGKTWLAFTNVGNSNLGVATTGQGIRVVDAQNGATTEEGAFALSRPLQAGAFNYTL	109	FDNQTTPDAALSRAVAKGDSPVTFHKLTTTNLTGQGGTINMRVRLDGSNASDQLVINGGQATGKTWLAFTNVGNSNLGVATTGQGIRVVDAQNGATTEEGAFALSRPLQAGAFNYTLNRDSDEDWYLRSENAYRAEVPLYASMLTQAMDYDRILADSRSHQTSVSGENNSVRLSIQGGHLGHDNNGGIARGATPESSGSYGFVRLEGDLLRTEVAGMSVTAGVYGAAGHSSVDVKDDDGSRAGTVRDDAGSLGGYLNLVHTSSGLWADIVAQGTRHSMKASSDNNDFRARGWGWLGSLETGLPFSITDNLMLEPQLQYTWQGLSLDDGQDNAGYVKFGHGSAQHVRAGFRLGSHNDMTFGEGTSSRDTLRDSAKHSVRELPVNWWVQPSVIRTFSSRGD…	466
VAEP_234.79	C6	79	MKRHLNTSYRLVWNHITGTLVVASELARSRGKRAGVAVALSLAAVTSVPALAADTVVQAGETVNDGTLTNHDNQIVFGTANGMTISTGLEYGPDNEANTGGQWIQNGGIANNTTVTGGGLQRVNAGGSVSDTVISAGGGQSLQGQAVNTTLNGGEQWMHEGAIATGTVINDKGWQVVKPGAVATDTVVNTGAEGGPDAENGDTGQFVRGDAVRTTINENGRQIVAAEGTANTTVVYAGGDQTVHGHALDTTLNGGYQYVHNGGTASDTVVNSDGWQIIKEGGLADFTTVNQKGKLQVNAGGTATNVTLKQGGALVTSTAATVLGSNRLGNFTVENGKADGVVLESGGRLDVLEGHSSWKTLVDDGGTLAVSAGGKATDVTMTSGGALIADSGATVEGTN…	948	MKRHLNTSYRLVWNHITGTLVVASELARSRGKRAGVAVALSLAAVTSVPALA	52	NTSYRLVWNHITGTLVVASELAR	23	ADTVVQAGETVNDGTLTNHDNQIVFGTANGMTISTGLEYGPDNEANTGGQWIQNGGIANNTTVTGGGLQRVNAGGSVSDTVISAGGGQSLQGQAVNTTLNGGEQWMHEGAIATGTVINDKGWQVVKPGAVATDTVVNTGAEGGPDAENGDTGQFVRGDAVRTTINENGRQIVAAEGTANTTVVYAGGDQTVHGHALDTTLNGGYQYVHNGGTASDTVVNSDGWQIIKEGGLADFTTVNQKGKLQVNAGGTATNVTLKQGGALVTSTAATVLGSNRLGNFTVENGKADGVVLESGGRLDVLEGHSSWKTLVDDGGTLAVSAGGKATDVTMTSGGALIADSGATVEGTNASGKFSIDGISGQASGLLLENGGSFTVNAGGQASNTTVGHRGTLTLAAGGSL…	430	ADTVVQAGETVNDGTLTNHDNQIVFGTANGMTISTGLEYGPDNEANTGGQWIQNGGIANNTTVTGGGLQRVNAGGSVSDTVISAGGGQSLQGQAVNTTLNGGEQWMHEGAIATGTVINDKGWQVVKPGAVATDTVVNTGAEGGPDAENGDTGQFVRGDAVRTTINENGRQIVAAEGTANTTVVYAGGDQTVHGHALDTTLNGGYQYVHNGGTASDTVVNSDGWQIIKEGGLADFTTVNQKGKLQVNAGGTATNVT	255	LKQGGALVTSTAATVLGSNRLGNFTVENGKADGVVLESGGRLDVLEGHSSWKTLVDDGGTLAVSAGGKATDVTMTSGGALIADSG	85	ATVEGTNASGKFSIDGISGQASGLLLENGGSFTVNAGGQASNTTVGHRGTLTLAAGGSLSGRTQLSKGASMVLNGDVVSTGDIVNAGEIH	90	AVLSRAVAKGDSPVTFHKLTTSNLTGQGGTINMRVSLDGSNASDQLVINGGQATGKTWLAFTNVGNSNLGVATSGQGIRVVDAQNGATTEEGAFALSRPLQAGAFNYTL	109	FDNQMTQDAVLSRAVAKGDSPVTFHKLTTSNLTGQGGTINMRVSLDGSNASDQLVINGGQATGKTWLAFTNVGNSNLGVATSGQGIRVVDAQNGATTEEGAFALSRPLQAGAFNYTLNRDSDEDWYLRSENAYRAEVPLYASMLTQAMDYDRILAGSRSHQTGVSGENNSVRLSIQGGHLGHDNNGGIARGATPESSGSYGFVRLEGELLRTEVAGMSLTTGVYGAAGHSSVDVKDDDGSRAGTVRDDAGSLGGYLNLVHTSSGLWADIVAQGTRHSMKASSDNNDFRARGWGWLGSLETGLPFSITDNLMLEPQLQYTWQGLSLDDGQDNAGYVKFGHGSAQHVRAGFRLGSHNDMNFGKGTSSRDTLRDSAKHSVRELPVNWWVQPSVIRTFSSRGD…	466
VAEP_246.81	C6	81	MKRHLNTSYRLVWNHITGTLVVASELARSRGKRAGVAVALSLAAVTSVPALAADTVVQAGETVNDGTLTNHDNQIVLGTANGMTISTGLEYGPDNEANTGGQWIQNGGIANNTTVTGGGLQRVNAGGSVSDTVISAGGGQSLQGQAVNTTLNGGEQWVHEGGIATGTVINEKGWQAVKSGAMATDTVVNTGAEGGPDAENADTGQFVRGDAVRTTINKNGRQIVVATGVANTTVVYAGGDQTVHGHALDTTLNGGYQYVHNGGTTSDTVVNSDGWQIIKEGGLADFTTVNQKGKLQVNAGGTATNVTLKQGGALVTSTAATVTGSNRLGNFAVENGKADGVVLESGGRLDVLEGHSAQKTRVDDGGTLAVSAGGKATGVTMTSGGALIADSGATVEGTN…	948	MKRHLNTSYRLVWNHITGTLVVASELARSRGKRAGVAVALSLAAVTSVPALA	52	NTSYRLVWNHITGTLVVASELAR	23	ADTVVQAGETVNDGTLTNHDNQIVLGTANGMTISTGLEYGPDNEANTGGQWIQNGGIANNTTVTGGGLQRVNAGGSVSDTVISAGGGQSLQGQAVNTTLNGGEQWVHEGGIATGTVINEKGWQAVKSGAMATDTVVNTGAEGGPDAENADTGQFVRGDAVRTTINKNGRQIVVATGVANTTVVYAGGDQTVHGHALDTTLNGGYQYVHNGGTTSDTVVNSDGWQIIKEGGLADFTTVNQKGKLQVNAGGTATNVTLKQGGALVTSTAATVTGSNRLGNFAVENGKADGVVLESGGRLDVLEGHSAQKTRVDDGGTLAVSAGGKATGVTMTSGGALIADSGATVEGTNASGKFSIDGISGQASGLLLENGGSFTVNAGGQAGNTTVGHRGTLTLAAGGSL…	430	ADTVVQAGETVNDGTLTNHDNQIVLGTANGMTISTGLEYGPDNEANTGGQWIQNGGIANNTTVTGGGLQRVNAGGSVSDTVISAGGGQSLQGQAVNTTLNGGEQWVHEGGIATGTVINEKGWQAVKSGAMATDTVVNTGAEGGPDAENADTGQFVRGDAVRTTINKNGRQIVVATGVANTTVVYAGGDQTVHGHALDTTLNGGYQYVHNGGTTSDTVVNSDGWQIIKEGGLADFTTVNQKGKLQVNAGGTATNVT	255	LKQGGALVTSTAATVTGSNRLGNFAVENGKADGVVLESGGRLDVLEGHSAQKTRVDDGGTLAVSAGGKATGVTMTSGGALIADSG	85	ATVEGTNASGKFSIDGISGQASGLLLENGGSFTVNAGGQAGNTTVGHRGTLTLAAGGSLSGRTQLSKGASMVLNGDVVSTGDIVNAGEIR	90	AVLSRAVAKGDAPVTFHKLTTSNLTGQGGTINMRVRLDGSNASDQLVINGGQATGKTWLAFTNVGNSNLGVATSGQGIRVVDAQNGATTEEGAFALSRPLQAGAFNYTL	109	FDNQTTQDAVLSRAVAKGDAPVTFHKLTTSNLTGQGGTINMRVRLDGSNASDQLVINGGQATGKTWLAFTNVGNSNLGVATSGQGIRVVDAQNGATTEEGAFALSRPLQAGAFNYTLNRDSDEDWYLRSENAYRAEVPLYTSMLTQAMDYDRILAGSRSHQTGVNGENNSVRLSIQGGHLGHDNNGGIARGATPESSGSYGFVRLEGDLLRTEVAGMSLTTGVYGAAGHSSVDVKDDDGSRAGTVRDDAGSLGGYLNLTHTSSGLWADIVAQGTRHSMKASSDNNDFRARGWGWLGSLETGLPFSITDNLMLEPQLQYTWQGLSLDDGQDNAGYVKFGHGSAQHVRAGFRLGSHNDMNFGKGTSSRDTLRDSAKHSVRELQVNWWVQPSVIRTFSSRGD…	466
VAEP_248.82	C6	82	MKRHLNTSYRLVWNHITGTLVVASELARSRGKRTGVAVALSLAAVTSVPVLAADTVVQAGETVSGGTLTNHDNQIVFGTANGMTISTGLEYGPDNEANTGGQWIQNGGIANNTTVTGGGLQRVNAGGSVSDTVISAGGGQSLQGQAVNTTLNGGEQWVHEGGIATGTVINEKGWQAIKSGAVATDTVVNTGAEGGPDAENGDTGQFVRGNAVRTTINENGRQIVAAEGTANTTVVYAGGDQTVHGYALDTTLNGGNQYVHNGGTASDTVVNSDGWQIVKEGGLADFTTVNQKGKLQVNAGGTATNVTLKQGGALVTSTAATVTGSNRLGNFTVENGKADGVVLESGGRLDVLEGHSAWKTLVDDGGTLAVSAGGKATDVTMTSGGALIADSGATVEGTN…	948	MKRHLNTSYRLVWNHITGTLVVASELARSRGKRTGVAVALSLAAVTSVPVLA	52	NTSYRLVWNHITGTLVVASELAR	23	ADTVVQAGETVSGGTLTNHDNQIVFGTANGMTISTGLEYGPDNEANTGGQWIQNGGIANNTTVTGGGLQRVNAGGSVSDTVISAGGGQSLQGQAVNTTLNGGEQWVHEGGIATGTVINEKGWQAIKSGAVATDTVVNTGAEGGPDAENGDTGQFVRGNAVRTTINENGRQIVAAEGTANTTVVYAGGDQTVHGYALDTTLNGGNQYVHNGGTASDTVVNSDGWQIVKEGGLADFTTVNQKGKLQVNAGGTATNVTLKQGGALVTSTAATVTGSNRLGNFTVENGKADGVVLESGGRLDVLEGHSAWKTLVDDGGTLAVSAGGKATDVTMTSGGALIADSGATVEGTNASGKFSIDGTSGQASGLLLENGGSFTVNAGGLASNTTVGHRGTLTLAAGGSL…	430	ADTVVQAGETVSGGTLTNHDNQIVFGTANGMTISTGLEYGPDNEANTGGQWIQNGGIANNTTVTGGGLQRVNAGGSVSDTVISAGGGQSLQGQAVNTTLNGGEQWVHEGGIATGTVINEKGWQAIKSGAVATDTVVNTGAEGGPDAENGDTGQFVRGNAVRTTINENGRQIVAAEGTANTTVVYAGGDQTVHGYALDTTLNGGNQYVHNGGTASDTVVNSDGWQIVKEGGLADFTTVNQKGKLQVNAGGTATNVT	255	LKQGGALVTSTAATVTGSNRLGNFTVENGKADGVVLESGGRLDVLEGHSAWKTLVDDGGTLAVSAGGKATDVTMTSGGALIADSG	85	ATVEGTNASGKFSIDGTSGQASGLLLENGGSFTVNAGGLASNTTVGHRGTLTLAAGGSLSGRTQLSKGASMVLNGDVVSTGDIVNAGEIH	90	AALSRAVAKSNSPVTFHKLTTTNLTGQGGTINMRVRLDGSNASDQLVINGGQATGKTWLAFTNVGNSNLGVATSGQGIRVVDAQNGATTEEGAFALSRPLQAGAFNYTL	109	FDNQTTQEAALSRAVAKSNSPVTFHKLTTTNLTGQGGTINMRVRLDGSNASDQLVINGGQATGKTWLAFTNVGNSNLGVATSGQGIRVVDAQNGATTEEGAFALSRPLQAGAFNYTLNRDSDEDWYLRSENAYRAEVPLYTSMLTQAMDYDRILAGSRSHQTGVNGENNSVRLSIQGGHLGHDNNGGIARGATPESSGSYGFVRLEGDLLRTEVAGMSLTTGVYGAAGHSSVDVKDDDGSRAGTVRDDAGSLGGYLNLTHTSSGLWADIVAQGTRHSMKASSDNNDFRARGWGWLGSLETGLPFSITDNLMLEPQLQYTWQGLSLDDGQDNAGYVKFGHGSAQHVRAGFRLGSHNDMNFGKGTSSRDTLRDSAKHSVRELQVNWWVQPSVIRTFSSRGD…	466
VAEP_250.83	C6	83	MKRHLNTSYRLVWNHITGTLVVASELARSRGKRTGVALALSLATATSVPALAADSVVQAGEIVNGGTLVNHDNQIVFGTTNGMTISTGLEYGPDNEANTGGQWVQDGGIANNTTVTGGGLQRVNAGGSVSDTVISAGGGQSLQGQAVNTTLNGGEQWVHEGGIATGTVINEKGWQAVKSGAMATDTVVNTGAEGGPDADNGDTGQFVRGNAVRTTINKNGRQIVAVEGTANTTVVYAGGDQTVHGHALDTTLNGGYQYVHNGGTASGTVVNSDGWQIIKEGGLADFTTVNQKGKLQVNAGGTATNVTLKQGGALVTSTAATVTGSNRLGNFTVENGNADGVVLESGGRLDVLEGHSAQKTRVDDGGTLAVSAGGKATGVTMTSGGALIADSGATVEGTN…	948	MKRHLNTSYRLVWNHITGTLVVASELARSRGKRTGVALALSLATATSVPALA	52	NTSYRLVWNHITGTLVVASELAR	23	ADSVVQAGEIVNGGTLVNHDNQIVFGTTNGMTISTGLEYGPDNEANTGGQWVQDGGIANNTTVTGGGLQRVNAGGSVSDTVISAGGGQSLQGQAVNTTLNGGEQWVHEGGIATGTVINEKGWQAVKSGAMATDTVVNTGAEGGPDADNGDTGQFVRGNAVRTTINKNGRQIVAVEGTANTTVVYAGGDQTVHGHALDTTLNGGYQYVHNGGTASGTVVNSDGWQIIKEGGLADFTTVNQKGKLQVNAGGTATNVTLKQGGALVTSTAATVTGSNRLGNFTVENGNADGVVLESGGRLDVLEGHSAQKTRVDDGGTLAVSAGGKATGVTMTSGGALIADSGATVEGTNASGKFSIDGISGQASGLLLENGGSFTVNAGGQAGNTTVGHRGTLTLAAGGSL…	430	ADSVVQAGEIVNGGTLVNHDNQIVFGTTNGMTISTGLEYGPDNEANTGGQWVQDGGIANNTTVTGGGLQRVNAGGSVSDTVISAGGGQSLQGQAVNTTLNGGEQWVHEGGIATGTVINEKGWQAVKSGAMATDTVVNTGAEGGPDADNGDTGQFVRGNAVRTTINKNGRQIVAVEGTANTTVVYAGGDQTVHGHALDTTLNGGYQYVHNGGTASGTVVNSDGWQIIKEGGLADFTTVNQKGKLQVNAGGTATNVT	255	LKQGGALVTSTAATVTGSNRLGNFTVENGNADGVVLESGGRLDVLEGHSAQKTRVDDGGTLAVSAGGKATGVTMTSGGALIADSG	85	ATVEGTNASGKFSIDGISGQASGLLLENGGSFTVNAGGQAGNTTVGHRGTLTLAAGGSLSGRTQLSKGASMVLNGDVVSTGDIVNAGEIR	90	AALSRAVAKGDSPVTFHKLTTSNLTGQGGTINMRVRLDGSNASDQLVINGGQATGKTWLAFTNVGNSNLGVATSGQGIRVVDAQNGATTEEGAFALSRPLQAGAFNYTL	109	FDNQTTPDAALSRAVAKGDSPVTFHKLTTSNLTGQGGTINMRVRLDGSNASDQLVINGGQATGKTWLAFTNVGNSNLGVATSGQGIRVVDAQNGATTEEGAFALSRPLQAGAFNYTLNRDSDEDWYLRSENAYRAEVPLYASMLTQAMDYDRILAGSRSHQTGVNGENNSVRLSIQGGHLGHDNNGGIARGATPESSGSYGFVRLEGDLLRTEVAGMSLTTGVYGAAGHSSVDVKDDDGSRAGTVRDDAGSLGGYLNLTHTSSGLWADIVAQGTRHSMKASSDNNDFRARGWGWLGSLETGLPFSITDNLMLEPQLQYTWQGLSLDDGQDNAGYVKFGHGSTQHVRAGFRLGSHNDMTFGEGTSSRDTLRDSTKHRVSELPVNWWVQPSVIRTFSSRGD…	466
VAEP_251.84	C6	84	MKRHLNTSYRLVWNHITGTLVVASELARSRGKRTGVAVALSLAAVTSVPVLAADTVVQAGETVSGGTLTNHDNQIVFGTANGMTISTGLEYGPDNEANTGGQWIQNGGIANNTTVTGGGLQRVNAGGSVSDTVISAGGGQSLQGQAVNTTLNGGEQWVHEGGIATVTVINEKGWQAVKSGAMATDTVVNTGAEGGPDAENGDTGQTVYGDAVRTTINKNGRQIVAAEGTANTTVVYAGGDQTVHGYALDTTLNGGNQYVHNGGTASGTVVNSDGWQIIKEGGLADFTTVNQKGKLQVNAGGTATHVTLKQGGALVTSTAATVLGSNRLGNFTVENGKADGVVLESGGRLDVLEGHSAQKTRVDDGGTLAVFAGGKATGVTMTSGGALIADSGATVEGTN…	948	MKRHLNTSYRLVWNHITGTLVVASELARSRGKRTGVAVALSLAAVTSVPVLA	52	NTSYRLVWNHITGTLVVASELAR	23	ADTVVQAGETVSGGTLTNHDNQIVFGTANGMTISTGLEYGPDNEANTGGQWIQNGGIANNTTVTGGGLQRVNAGGSVSDTVISAGGGQSLQGQAVNTTLNGGEQWVHEGGIATVTVINEKGWQAVKSGAMATDTVVNTGAEGGPDAENGDTGQTVYGDAVRTTINKNGRQIVAAEGTANTTVVYAGGDQTVHGYALDTTLNGGNQYVHNGGTASGTVVNSDGWQIIKEGGLADFTTVNQKGKLQVNAGGTATHVTLKQGGALVTSTAATVLGSNRLGNFTVENGKADGVVLESGGRLDVLEGHSAQKTRVDDGGTLAVFAGGKATGVTMTSGGALIADSGATVEGTNASGKFSIDGISGQASGLLLENGGSFTVNAGGQAGNTTVGYRGTLTLAAGGSL…	430	ADTVVQAGETVSGGTLTNHDNQIVFGTANGMTISTGLEYGPDNEANTGGQWIQNGGIANNTTVTGGGLQRVNAGGSVSDTVISAGGGQSLQGQAVNTTLNGGEQWVHEGGIATVTVINEKGWQAVKSGAMATDTVVNTGAEGGPDAENGDTGQTVYGDAVRTTINKNGRQIVAAEGTANTTVVYAGGDQTVHGYALDTTLNGGNQYVHNGGTASGTVVNSDGWQIIKEGGLADFTTVNQKGKLQVNAGGTATHVT	255	LKQGGALVTSTAATVLGSNRLGNFTVENGKADGVVLESGGRLDVLEGHSAQKTRVDDGGTLAVFAGGKATGVTMTSGGALIADSG	85	ATVEGTNASGKFSIDGISGQASGLLLENGGSFTVNAGGQAGNTTVGYRGTLTLAAGGSLSGRTQLSKGASMVLNGDVVSTGDIVNAGEIH	90	AALSRAVAKGGSPVTFHKLTTSNLTGQGGTINMRVRLDGSNASDQLVINGGQATGKTWLAFTNVGNSNLGVATTGQGIRVVDAQNGATTEEGAFALSRPLQAGAFNYTL	109	FDNQTTQEAALSRAVAKGGSPVTFHKLTTSNLTGQGGTINMRVRLDGSNASDQLVINGGQATGKTWLAFTNVGNSNLGVATTGQGIRVVDAQNGATTEEGAFALSRPLQAGAFNYTLNRNSDEDWYLRSENAYRAEVPLYASMLTQAMDYDRILAGSRSHQTGVNGENNSVRLSIQGGHLGHDNNGGIARGATPESSGSYGFVRLEGDLLRTEVAGMSLTTGVYGAAGHSSVDVKDDDGSRAGTVRDDAGSLGGYLNLTHTSSGLWADIVAQGTRHSMKASSDNNDFRARGWGWLGSLETGLPFSITDNLMLEPQLQYTWQGLSLDDGQDNAGYVKFGHGSAQHVRAGFRLGSHNDMSFGEGTSSRDTLRDSTKHRVSELPVNWWVQPSVIRTFSSRGD…	466
VAEP_252.85	C6	85	MKRHLNTSYRLVWNHITGTLVVASELARSRGKRAGVAVALSLAAVTSVPALAADTVVQAGETVNDGTLTNHDNQIVLGTANGMTISTGLEYGPDNEANTGGQWIQNGGIANNTTVTGGGLQRVNAGGSVSDTVISAGGGQSLQGQAVNTTLNGGEQWVHEGGIATGTVINEKGWQAVKSGAMATDTVVNTGAEGGPDAENADTGQFVRGDAVRTTINKNGRQIVVATGVANTTVVYAGGDQTVHGHALDTTLNGGYQYVHNGGTASDTVVNSDGWQIIKEGGLADFTTVNQKGKLQVNAGGTATNVTLTQGGALVTSTAATVTGSNRLGNFTVENGKADGVVLESGGRLDVLEGHSAWKTLVDDGGTLAVSAGGKATDVTMTSGGALIADSGATVEGTN…	948	MKRHLNTSYRLVWNHITGTLVVASELARSRGKRAGVAVALSLAAVTSVPALA	52	NTSYRLVWNHITGTLVVASELAR	23	ADTVVQAGETVNDGTLTNHDNQIVLGTANGMTISTGLEYGPDNEANTGGQWIQNGGIANNTTVTGGGLQRVNAGGSVSDTVISAGGGQSLQGQAVNTTLNGGEQWVHEGGIATGTVINEKGWQAVKSGAMATDTVVNTGAEGGPDAENADTGQFVRGDAVRTTINKNGRQIVVATGVANTTVVYAGGDQTVHGHALDTTLNGGYQYVHNGGTASDTVVNSDGWQIIKEGGLADFTTVNQKGKLQVNAGGTATNVTLTQGGALVTSTAATVTGSNRLGNFTVENGKADGVVLESGGRLDVLEGHSAWKTLVDDGGTLAVSAGGKATDVTMTSGGALIADSGATVEGTNASGKFSIDGTSGQASGLLLENGGSFTVNAGGLASNTTVGHRGTLTLAAGGSL…	430	ADTVVQAGETVNDGTLTNHDNQIVLGTANGMTISTGLEYGPDNEANTGGQWIQNGGIANNTTVTGGGLQRVNAGGSVSDTVISAGGGQSLQGQAVNTTLNGGEQWVHEGGIATGTVINEKGWQAVKSGAMATDTVVNTGAEGGPDAENADTGQFVRGDAVRTTINKNGRQIVVATGVANTTVVYAGGDQTVHGHALDTTLNGGYQYVHNGGTASDTVVNSDGWQIIKEGGLADFTTVNQKGKLQVNAGGTATNVT	255	LTQGGALVTSTAATVTGSNRLGNFTVENGKADGVVLESGGRLDVLEGHSAWKTLVDDGGTLAVSAGGKATDVTMTSGGALIADSG	85	ATVEGTNASGKFSIDGTSGQASGLLLENGGSFTVNAGGLASNTTVGHRGTLTLAAGGSLSGRTQLSKGASMVLNGDVVSTGDIVNAGEIH	90	AALSRAVAKSNSPVTFHKLTTTNLTGQGGTINMRVRLDGSNASDQLVINGGQATGKTWLAFTNVGNSNLGVATSGQGIRVVDAQNGATTEEGAFALSRPLQAGAFNYTL	109	FDNQTTQEAALSRAVAKSNSPVTFHKLTTTNLTGQGGTINMRVRLDGSNASDQLVINGGQATGKTWLAFTNVGNSNLGVATSGQGIRVVDAQNGATTEEGAFALSRPLQAGAFNYTLNRDSDEDWYLRSENAYRAEVPLYTSMLTQAMDYDRILAGSRSHQTGVNGENNSVRLSIQGGHLGHDNNGGIARGATPESSGSYGFVRLEGDLLRTEVAGMSLTTGVYGAAGHSSVDVKDDDGSRAGTVRDDAGSLGGYLNLTHTSSGLWADIVAQGTRHSMKASSDNNDFRARGWGWLGSLETGLPFSITDNLMLEPQLQYTWQGLSLDDGQDNAGYVKFGHGSAQHVRAGFRLGSHNDMNFGKGTSSRDTLRDSAKHSVRELQVNWWVQPSVIRTFSSRGD…	466
VAEP_257.86	C6	86	MKRHLNTSYRLVWNHITGTLVVASELARSRGKRAGVAVALSLAAVTSVPALAADTVVQAGETVSGGALENHDNQIVFGTTNGMTISTGLEYGPDNEANTGGQWIQNGGIANNTTVTGGGLQRVNAGGSVSDTVISAGGGQSLQGQAVNTTLNGGEQWVHEGGIATGTVINEKGWQAVKSGAVATDTVVNTGAEGGPDAENGDTGQTVYGDAVRTTINKNGRQIVAAEGTANTTVVYAGGDQTVHGHALDTTLNGGYQYVHNGGTASGTVVNSDGWQIIKEGGLADFTTVNQKGKLQVNAGGTATNVTLTQGGALVTSTAATVTGSNRLGNFTVENGKADGVVLESGGRLDVLEGHSAQKTLVDDGGTLAVSAGGKATDVTMTSGGALIADSGATVEGTN…	948	MKRHLNTSYRLVWNHITGTLVVASELARSRGKRAGVAVALSLAAVTSVPALA	52	NTSYRLVWNHITGTLVVASELAR	23	ADTVVQAGETVSGGALENHDNQIVFGTTNGMTISTGLEYGPDNEANTGGQWIQNGGIANNTTVTGGGLQRVNAGGSVSDTVISAGGGQSLQGQAVNTTLNGGEQWVHEGGIATGTVINEKGWQAVKSGAVATDTVVNTGAEGGPDAENGDTGQTVYGDAVRTTINKNGRQIVAAEGTANTTVVYAGGDQTVHGHALDTTLNGGYQYVHNGGTASGTVVNSDGWQIIKEGGLADFTTVNQKGKLQVNAGGTATNVTLTQGGALVTSTAATVTGSNRLGNFTVENGKADGVVLESGGRLDVLEGHSAQKTLVDDGGTLAVSAGGKATDVTMTSGGALIADSGATVEGTNASGKFSIDGISGQASGLLLENGGSFTVNTGGQAGNTTVGHRGTLTLAAGGTL…	430	ADTVVQAGETVSGGALENHDNQIVFGTTNGMTISTGLEYGPDNEANTGGQWIQNGGIANNTTVTGGGLQRVNAGGSVSDTVISAGGGQSLQGQAVNTTLNGGEQWVHEGGIATGTVINEKGWQAVKSGAVATDTVVNTGAEGGPDAENGDTGQTVYGDAVRTTINKNGRQIVAAEGTANTTVVYAGGDQTVHGHALDTTLNGGYQYVHNGGTASGTVVNSDGWQIIKEGGLADFTTVNQKGKLQVNAGGTATNVT	255	LTQGGALVTSTAATVTGSNRLGNFTVENGKADGVVLESGGRLDVLEGHSAQKTLVDDGGTLAVSAGGKATDVTMTSGGALIADSG	85	ATVEGTNASGKFSIDGISGQASGLLLENGGSFTVNTGGQAGNTTVGHRGTLTLAAGGTLSGRTQLSKGASMVLNGDVVSTGDIVNAGEIH	90	AALSRAVAKGDSPVTFHKLTTSNLTGQGGTINMRVRLDGSNASDQLVINGGQATGKTWLAFTNVGNSNLGVATTGQGIRVVDAQNGATTEEGAFALSRPLQAGAFNYTL	109	FDNQTTPDAALSRAVAKGDSPVTFHKLTTSNLTGQGGTINMRVRLDGSNASDQLVINGGQATGKTWLAFTNVGNSNLGVATTGQGIRVVDAQNGATTEEGAFALSRPLQAGAFNYTLNRDSDEDWYLRSENAYRAEVPLYASMLTQAMDYDRILAGSRSHQTGVNGENNSVRLSIQGGHLGHDNNGGIARGATPESSGSYGFVRLEGDLLRTEVAGMSLTTGVYGAAGHSSVDVKDDDGYRAGTVRDDAGSLGGYLNLVHTSSGLWADIVAQGTRHSMKASSDNNDFRARGWGWLGSLETGLPFSITDNLMLEPQLQYTWQGLSLDDGQDNAGYVKFGHGSAQHVRAGFRLGSHNDMTFGEGTSSRDTLRDSAKHSVRELPVNWWVQPSVIRTFSSRGD…	466
VAEP_260.87	C6	87	MKRHLNTSYRLVWNHITGTLVVASELARSRGKRTGVAVALSLAAVTSVPVLAADTVVQVGETVSGGTLTNHDNQIVFGTANGMTISTGLEYGPDNEANTGGQWIQNGGTANNTTVTGGGLQRVNAGGSVSDTVISAGGGQSLQGQAVNTTLNGGEQWVHEGGIATDTVINEKGWQAIKSGAVATDTVVNTGAEGGPDAENGDTGQTVYGDAVRTTINKNGRQIVAAEGTANTTVVYAGGDQTVHGHALDTTLNGGYQYVHNGGTASGTVVNSDGWQIIKEGGLADFTTVNQKGKLQVNAGGTATNVTLKQGGALVTSTAATVTGSNRLGNFAVENGKADGIVLESGGRLDVLEGHSARKTRVDDGGTLAVSAGGKATGVTMTSGGALIADSGATVEGTN…	948	MKRHLNTSYRLVWNHITGTLVVASELARSRGKRTGVAVALSLAAVTSVPVLA	52	NTSYRLVWNHITGTLVVASELAR	23	ADTVVQVGETVSGGTLTNHDNQIVFGTANGMTISTGLEYGPDNEANTGGQWIQNGGTANNTTVTGGGLQRVNAGGSVSDTVISAGGGQSLQGQAVNTTLNGGEQWVHEGGIATDTVINEKGWQAIKSGAVATDTVVNTGAEGGPDAENGDTGQTVYGDAVRTTINKNGRQIVAAEGTANTTVVYAGGDQTVHGHALDTTLNGGYQYVHNGGTASGTVVNSDGWQIIKEGGLADFTTVNQKGKLQVNAGGTATNVTLKQGGALVTSTAATVTGSNRLGNFAVENGKADGIVLESGGRLDVLEGHSARKTRVDDGGTLAVSAGGKATGVTMTSGGALIADSGATVEGTNASGKFSIDGISGQASGLLLENGGSFTVNAGGQAGNTTVGHRGTLTLAAGGSL…	430	ADTVVQVGETVSGGTLTNHDNQIVFGTANGMTISTGLEYGPDNEANTGGQWIQNGGTANNTTVTGGGLQRVNAGGSVSDTVISAGGGQSLQGQAVNTTLNGGEQWVHEGGIATDTVINEKGWQAIKSGAVATDTVVNTGAEGGPDAENGDTGQTVYGDAVRTTINKNGRQIVAAEGTANTTVVYAGGDQTVHGHALDTTLNGGYQYVHNGGTASGTVVNSDGWQIIKEGGLADFTTVNQKGKLQVNAGGTATNVT	255	LKQGGALVTSTAATVTGSNRLGNFAVENGKADGIVLESGGRLDVLEGHSARKTRVDDGGTLAVSAGGKATGVTMTSGGALIADSG	85	ATVEGTNASGKFSIDGISGQASGLLLENGGSFTVNAGGQAGNTTVGHRGTLTLAAGGSLSGRTQLSKGASMVLNGDVVSTGDIVNAGEIH	90	AALSRAVAKSNSPVTFHKLTTTNLTGQGGTINMRVSLDGSNASDQLVINGGQATGKTWLAFTNVGNSNLGVATSGQGIRVVDAQNGATTEEGAFALSRPLQAGAFNYTL	109	FDNQTTQEAALSRAVAKSNSPVTFHKLTTTNLTGQGGTINMRVSLDGSNASDQLVINGGQATGKTWLAFTNVGNSNLGVATSGQGIRVVDAQNGATTEEGAFALSRPLQAGAFNYTLNRDSDEDWYLRSENAYRAEVPLYASMLTQAMDYDRILAGSRSHQTGVNGENNSVRLSIQGGHLGHDNNGGIARGATPESSGSYGLVRLEGDLLRTEVAGMSLTTGVYGAAGHSSVDVKDDDGSRAGTVRDDAGSLGGYLNLVHTSSGLWADIVAQGTRHSMKASSDNNDFRVRGRGWLGSLETGLPFSITDNLMLEPQLQYTWQGLSLDDGQDNAGYVKFGHGSAQHVRAGFRLGSHNDMNFGKGTSSRDTLRGSAKHSVRELPVNWWVQPSVIRTFSSRGD…	466
VAEP_274.88	C6	88	MKRHLNTSYRLVWNHITGTLVVASELARSRGKRAGVAVALSLAAVTSVPALAADTVVQAGETVNDGTLTNHDNQIVFGTANGMTISTGLEYGPDNEANTGGQWIQNGGIANNTTVTGGGLQRVNAGGSVSDTVISAGGGQSLQGQAVNTTLNGGEQWVHEGGIATGTVINEKGWQAIKSGAVATDTVVNTGAEGGPDAENADTGQFVRGDAVRTTINKNGRQIVAAEGMANTTVVYAGGDQTVHGHALNTTLNGGYQYVHNGGTASDTVVNSDGWQIVKEGGLADFTIVNLKGKLQVNAGGTATNVILKQGGALVTSTAATVTGSNRLGNFTVENGNADGVVLESGGRLDVLEGHSAWKTRVDDGGTLAVSAGGKATDVTMTSGGALIADSGATVEGTN…	948	MKRHLNTSYRLVWNHITGTLVVASELARSRGKRAGVAVALSLAAVTSVPALA	52	NTSYRLVWNHITGTLVVASELAR	23	ADTVVQAGETVNDGTLTNHDNQIVFGTANGMTISTGLEYGPDNEANTGGQWIQNGGIANNTTVTGGGLQRVNAGGSVSDTVISAGGGQSLQGQAVNTTLNGGEQWVHEGGIATGTVINEKGWQAIKSGAVATDTVVNTGAEGGPDAENADTGQFVRGDAVRTTINKNGRQIVAAEGMANTTVVYAGGDQTVHGHALNTTLNGGYQYVHNGGTASDTVVNSDGWQIVKEGGLADFTIVNLKGKLQVNAGGTATNVILKQGGALVTSTAATVTGSNRLGNFTVENGNADGVVLESGGRLDVLEGHSAWKTRVDDGGTLAVSAGGKATDVTMTSGGALIADSGATVEGTNASGKFSIDGISGQASGLLLENGGSFTVNAGGQAGNTTVGYRGTLTLAAGGSL…	430	ADTVVQAGETVNDGTLTNHDNQIVFGTANGMTISTGLEYGPDNEANTGGQWIQNGGIANNTTVTGGGLQRVNAGGSVSDTVISAGGGQSLQGQAVNTTLNGGEQWVHEGGIATGTVINEKGWQAIKSGAVATDTVVNTGAEGGPDAENADTGQFVRGDAVRTTINKNGRQIVAAEGMANTTVVYAGGDQTVHGHALNTTLNGGYQYVHNGGTASDTVVNSDGWQIVKEGGLADFTIVNLKGKLQVNAGGTATNVIL	256	LKQGGALVTSTAATVTGSNRLGNFTVENGNADGVVLESGGRLDVLEGHSAWKTRVDDGGTLAVSAGGKATDVTMTSGGALIADSG	85	ATVEGTNASGKFSIDGISGQASGLLLENGGSFTVNAGGQAGNTTVGYRGTLTLAAGGSLSGRTQLSKGASMVLNGDVVSTGDIVNAGEIR	90	AALSRAVAKGDSPVTFHKLTTSNLTGQGGTINMRVRLDGSNTSDQLVINGGQATGKTWLAFTNVGNSNLGVATSGQGIRVVDAQNGATTEEGAFALSRPLQAGAFNYTL	109	FDNQTTPDAALSRAVAKGDSPVTFHKLTTSNLTGQGGTINMRVRLDGSNTSDQLVINGGQATGKTWLAFTNVGNSNLGVATSGQGIRVVDAQNGATTEEGAFALSRPLQAGAFNYTLNRGSDEDWYLRSENAYRAEVPLYASMLTQAMDYDRILAGSRSHQTGVNGENNSVRLSIQGGHLGHDNNGGIARGATPESSGSYGFVRLEGDLLRTEVAGMSLTTGVYGAAGLSSVDVKDDDGSRAGTVRDDAGSLGGYLNLTHTSSGLWADIVAQGTRHSMKASSDNNDFRARGWGWLGSLETGLPFSITDNLMLEPQLQYTWQGLSLDDGQDNAGYVKFGHGSAQHVRAGFRLGSHNDMTFGEGTSSRDTLRDSTKHGVSELPVNWWVQPSVIRTFSSRGD…	466
VAEP_280.90	C6	90	MKRHLNTSYRLVWNHITGTLVVASELARSRGKRAGVALALSLAAVTSVPALAADTVVQAGETVSGGTLENHDNQIVFGTANGMTISTGLEYGPDNEANTGGQWIQNGGIANNTTVTGGGLQRVNAGGSVSDTVISAGGGQSLQGQAVNTTLNGGEQWVHEGGIATGTVINEKGWQAVKSGAMATDTVVNTGAEGGPDAENGDTGQFVRGNAVRTTINKNGRQIVAAEGTANTTVVYAGGDQTVHGHALDTTLNGGYQYVHNGGTASGTVVNSDGWQIIKEGGLADFTTVNQKGKLQVNAGGTATNVTLKQGGALVTSTAATVTGSNRLGNFAVENGKADGVVLESGGRLDVLESHSAQNTLVDDGGTLAVSAGGKATGVTMTSGGALIADSGATVEGIN…	948	MKRHLNTSYRLVWNHITGTLVVASELARSRGKRAGVALALSLAAVTSVPALA	52	NTSYRLVWNHITGTLVVASELAR	23	ADTVVQAGETVSGGTLENHDNQIVFGTANGMTISTGLEYGPDNEANTGGQWIQNGGIANNTTVTGGGLQRVNAGGSVSDTVISAGGGQSLQGQAVNTTLNGGEQWVHEGGIATGTVINEKGWQAVKSGAMATDTVVNTGAEGGPDAENGDTGQFVRGNAVRTTINKNGRQIVAAEGTANTTVVYAGGDQTVHGHALDTTLNGGYQYVHNGGTASGTVVNSDGWQIIKEGGLADFTTVNQKGKLQVNAGGTATNVTLKQGGALVTSTAATVTGSNRLGNFAVENGKADGVVLESGGRLDVLESHSAQNTLVDDGGTLAVSAGGKATGVTMTSGGALIADSGATVEGINASGKFSIDGISGQASGLLLENGGSFTVNAGGQASNTTVGHRGTLTLAAGGSL…	430	ADTVVQAGETVSGGTLENHDNQIVFGTANGMTISTGLEYGPDNEANTGGQWIQNGGIANNTTVTGGGLQRVNAGGSVSDTVISAGGGQSLQGQAVNTTLNGGEQWVHEGGIATGTVINEKGWQAVKSGAMATDTVVNTGAEGGPDAENGDTGQFVRGNAVRTTINKNGRQIVAAEGTANTTVVYAGGDQTVHGHALDTTLNGGYQYVHNGGTASGTVVNSDGWQIIKEGGLADFTTVNQKGKLQVNAGGTATNVT	255	LKQGGALVTSTAATVTGSNRLGNFAVENGKADGVVLESGGRLDVLESHSAQNTLVDDGGTLAVSAGGKATGVTMTSGGALIADSG	85	ATVEGINASGKFSIDGISGQASGLLLENGGSFTVNAGGQASNTTVGHRGTLTLAAGGSLSGRTQLSKGASMVLNGDVVSTGDIVNAGEIR	90	AALSRAVAKSNSPVTFHKLTTNNLTGQGGTINMRVSLDGSNASDQLVINGGQATGKTWLAFTNVGNSNLGVATSGQGIRVVDAQNGATTEEGAFALSRPLQAGAFNYTL	109	FDNQTTPDAALSRAVAKSNSPVTFHKLTTNNLTGQGGTINMRVSLDGSNASDQLVINGGQATGKTWLAFTNVGNSNLGVATSGQGIRVVDAQNGATTEEGAFALSRPLQAGAFNYTLNRDSDEDWYLRSENTYRAEVPLYASMLTQAMDYDRILAGSRSHQTGVNGENNSVRLSIQGGHLGHDNNGGIARGATPESSGSYGFVRLEGDLLRTEVAGMSLTTGVYGAAGHSSVDVKDDDGSRAGTVRDDAGSLGGYLNLTHTSSGLWADIVAQGTRHSMKASSDNNDFRARGWGWLGSLETGLPFSITDNLMLEPQLQYTWQGLSLDDGQDNAGYVKFGHGSTQHVRAGFRLGSHNDMTFGEGTSSRDTLRDSTKHGVSELPVNWWIQPSVIRTFSSRGD…	466
VAEP_281.91	C6	91	MKRHLNTSYRLVWNHITGTLVVAPELARSRGKRAGVALALSLAAVTSLPVLAADTVVQAGETVSGGALENHDNQIVLGTANGMTISTGLEYGPDNEANTGGQWIQNGGTANNTTVTGGGLQRVNAGGSVSDTVISAGGGQSLQGQAVNTTLNGGEQWVHEGGIATGTVINEKGWQAVKSGAVATDTVVNTGAEGGPDAENGDTGQFVRGNAVRTTINENGRQIVAAEGTANTTVVYAGGDQTVHGYALDTTLNGGNQYVHNGGTASDTVVNSDGWQIVKEGGLADFTIVNQKGKLQVNAGGTATNVTLKQGGALVTSTAATVTGSNRLGNFAVENGKADGVVLESGGRLDVLEGHSAWKTLVDDGGTLAVSAGGKATDVTMTSGGALIADSGATVEGTN…	948	MKRHLNTSYRLVWNHITGTLVVAPELARSRGKRAGVALALSLAAVTSLPVLA	52	NTSYRLVWNHITGTLVVAPELAR	23	ADTVVQAGETVSGGALENHDNQIVLGTANGMTISTGLEYGPDNEANTGGQWIQNGGTANNTTVTGGGLQRVNAGGSVSDTVISAGGGQSLQGQAVNTTLNGGEQWVHEGGIATGTVINEKGWQAVKSGAVATDTVVNTGAEGGPDAENGDTGQFVRGNAVRTTINENGRQIVAAEGTANTTVVYAGGDQTVHGYALDTTLNGGNQYVHNGGTASDTVVNSDGWQIVKEGGLADFTIVNQKGKLQVNAGGTATNVTLKQGGALVTSTAATVTGSNRLGNFAVENGKADGVVLESGGRLDVLEGHSAWKTLVDDGGTLAVSAGGKATDVTMTSGGALIADSGATVEGTNASGKFSIDGTSGQASGLLLENGGSFTVNAGGLASNTTVGHRGTLTLAAGGSL…	430	ADTVVQAGETVSGGALENHDNQIVLGTANGMTISTGLEYGPDNEANTGGQWIQNGGTANNTTVTGGGLQRVNAGGSVSDTVISAGGGQSLQGQAVNTTLNGGEQWVHEGGIATGTVINEKGWQAVKSGAVATDTVVNTGAEGGPDAENGDTGQFVRGNAVRTTINENGRQIVAAEGTANTTVVYAGGDQTVHGYALDTTLNGGNQYVHNGGTASDTVVNSDGWQIVKEGGLADFTIVNQKGKLQVNAGGTATNVT	255	LKQGGALVTSTAATVTGSNRLGNFAVENGKADGVVLESGGRLDVLEGHSAWKTLVDDGGTLAVSAGGKATDVTMTSGGALIADSG	85	ATVEGTNASGKFSIDGTSGQASGLLLENGGSFTVNAGGLASNTTVGHRGTLTLAAGGSLSDRTQLSKGASMVLNGDVVSTGDIVNAGEIR	90	AALSRAVAKSNSPVTFHKLTTNNLTGQGGTINMRVSLDGSNASDQLVINGGQATGKTWLAFTNVGNSNLGVATTGQGIRVVDAQNGATTEEGAFALSRPLQAGAFNYTL	109	FDNQTTPDAALSRAVAKSNSPVTFHKLTTNNLTGQGGTINMRVSLDGSNASDQLVINGGQATGKTWLAFTNVGNSNLGVATTGQGIRVVDAQNGATTEEGAFALSRPLQAGAFNYTLNRDSDEDWYLRSENAYRAEVPLYTSMLTQAMDYDRILAGSRSHQTGVNGENNSVRLSIQGGHLGHDNNGGIARGATPESSGSYGFVRLEGGLLRTEVAGMSLTTGVYGAAGHSSVDVKDDDGSRAGTVRDDAGSLGGYLNLTHTSSGLWADIVAQGTRHSMKASSDNNDFRARGWGWLGSLETGLPFSITDNLMLEPQLQYTWQGLSLDDGQDNAGYVKFGHGSAQHMRAGFRLGSHNDMTFGEGTSSRDTLRDSAKHSVRELPVNWWVQPSVIRTFSSRGD…	466
VAEP_282.92	C6	92	MKRHLNTSYRLVWNHITGTLVVASELARSRGKRAGVAVVLSLAAVTSVPALAADTVVQAGETVNGGTLTNHDNQIVLGTANGMTISSGLEYGPDNEANTGGQWIQNGGIANNTTVTGAGLQRVNAGGSVSDTVISAGGGQSLQGQAVNTTLNGGEQWVHEGGIATGTVINEKGWQAVKSGAMATDTVVNTGAEGGPDAENGDTGQFVRGNAVRTTINENGRQIVAAEGTANTTVVYAGGDQTVHGYALDTTLNGGNQYVHNGGTASDTVVNSDGWQIIKEGGLADFTTVNQKGKLQVNAGGTATNVTLKQGGALVTSTAATVTGSNRLGNFAVENGKADGVVLESGGRLDVLEGHSARKTLVDDGGTLAVSAGGKATGVTMTSGGALIADSGATVEGTN…	948	MKRHLNTSYRLVWNHITGTLVVASELARSRGKRAGVAVVLSLAAVTSVPALA	52	NTSYRLVWNHITGTLVVASELAR	23	ADTVVQAGETVNGGTLTNHDNQIVLGTANGMTISSGLEYGPDNEANTGGQWIQNGGIANNTTVTGAGLQRVNAGGSVSDTVISAGGGQSLQGQAVNTTLNGGEQWVHEGGIATGTVINEKGWQAVKSGAMATDTVVNTGAEGGPDAENGDTGQFVRGNAVRTTINENGRQIVAAEGTANTTVVYAGGDQTVHGYALDTTLNGGNQYVHNGGTASDTVVNSDGWQIIKEGGLADFTTVNQKGKLQVNAGGTATNVTLKQGGALVTSTAATVTGSNRLGNFAVENGKADGVVLESGGRLDVLEGHSARKTLVDDGGTLAVSAGGKATGVTMTSGGALIADSGATVEGTNASGKFSIDGTSGQASGLLLENGGSFTVNAGGLASNTTVGHRGTLTLAAGGSL…	430	ADTVVQAGETVNGGTLTNHDNQIVLGTANGMTISSGLEYGPDNEANTGGQWIQNGGIANNTTVTGAGLQRVNAGGSVSDTVISAGGGQSLQGQAVNTTLNGGEQWVHEGGIATGTVINEKGWQAVKSGAMATDTVVNTGAEGGPDAENGDTGQFVRGNAVRTTINENGRQIVAAEGTANTTVVYAGGDQTVHGYALDTTLNGGNQYVHNGGTASDTVVNSDGWQIIKEGGLADFTTVNQKGKLQVNAGGTATNVT	255	LKQGGALVTSTAATVTGSNRLGNFAVENGKADGVVLESGGRLDVLEGHSARKTLVDDGGTLAVSAGGKATGVTMTSGGALIADSG	85	ATVEGTNASGKFSIDGTSGQASGLLLENGGSFTVNAGGLASNTTVGHRGTLTLAAGGSLSGRTQLSKGASMVLNGDVVSTGNIVNAGEIH	90	AVLSRAVAKGASPVTFHKLTTSNLTGQGGTINMRVSLDGSNASDQLVINGGQATGKTWLAFTNVGNSNLGVATTGQGIRVVDAQNGATTEEGAFALSRPLQAGAFNYTL	109	FDNQTTQDAVLSRAVAKGASPVTFHKLTTSNLTGQGGTINMRVSLDGSNASDQLVINGGQATGKTWLAFTNVGNSNLGVATTGQGIRVVDAQNGATTEEGAFALSRPLQAGAFNYTLNRDSDEDWYLRSENAYRAEVPLYASMLTQAMDYDRILAGSRSHQTGVNGENNSVRLSIQGGHLGHDNNGGIARGATPESSGSYGFVRLEGDLLRTEIAGMSLTTGVYGAAGHSSVDVKDDDGSRAGTLRDDAGSLGGYLNLVHTSSGLWADIVAQGTRHSMKASSDNNDFRARGWGWLGSLETGLPFSITDNLMLEPQLQYTWQGLSLDDGQDNAGYVKFGHGSAQHVRAGFRLGSHNDMTFGEGTSSRDTLRDSAKHSVRELPVNWWVQPSVIRTFSSRGD…	466
VAEP_284.93	C6	93	MKRHLNTSYRLVWNHITGTLVVTSELARSRGKRAGVAVALSLAAVTSVPALAADTVVQTGETVSGGTLENYDNQIVFGTANGMTISTGLEYGPDNEANTGGQWIQNGGIANNTTVTGGGLQRVNAGGSVSDTVISAGGGQSLQGQAVNTTLNGGEQWVHEGGIATGTVINEKGWQAVKSGAMATDTVVNTGAEGGPDAENGDTGQTVYGDAVRTTINKNGRQIVAAEGTANTTVVYAGGDQTVHGHALDTTLNGGYQYVHNGGTASGTVVNSDGWQIIKEGGLADFTTVNQKGKLQVNAGGTATHVTLKQGGALVTSTAATVLGSNRLGNFTVENGKADGVVLESDGRLDVLEGHSAQKTRVDDGGTLAVSAGGKATGVTMTSGGALIADSGATVEGTN…	948	MKRHLNTSYRLVWNHITGTLVVTSELARSRGKRAGVAVALSLAAVTSVPALA	52	NTSYRLVWNHITGTLVVTSELAR	23	ADTVVQTGETVSGGTLENYDNQIVFGTANGMTISTGLEYGPDNEANTGGQWIQNGGIANNTTVTGGGLQRVNAGGSVSDTVISAGGGQSLQGQAVNTTLNGGEQWVHEGGIATGTVINEKGWQAVKSGAMATDTVVNTGAEGGPDAENGDTGQTVYGDAVRTTINKNGRQIVAAEGTANTTVVYAGGDQTVHGHALDTTLNGGYQYVHNGGTASGTVVNSDGWQIIKEGGLADFTTVNQKGKLQVNAGGTATHVTLKQGGALVTSTAATVLGSNRLGNFTVENGKADGVVLESDGRLDVLEGHSAQKTRVDDGGTLAVSAGGKATGVTMTSGGALIADSGATVEGTNASGKFSIDGISGQASGLLLENGGSFTVNAGGQASNTTVGHRGTLMLAAGGSL…	430	ADTVVQTGETVSGGTLENYDNQIVFGTANGMTISTGLEYGPDNEANTGGQWIQNGGIANNTTVTGGGLQRVNAGGSVSDTVISAGGGQSLQGQAVNTTLNGGEQWVHEGGIATGTVINEKGWQAVKSGAMATDTVVNTGAEGGPDAENGDTGQTVYGDAVRTTINKNGRQIVAAEGTANTTVVYAGGDQTVHGHALDTTLNGGYQYVHNGGTASGTVVNSDGWQIIKEGGLADFTTVNQKGKLQVNAGGTATHVT	255	LKQGGALVTSTAATVLGSNRLGNFTVENGKADGVVLESDGRLDVLEGHSAQKTRVDDGGTLAVSAGGKATGVTMTSGGALIADSG	85	ATVEGTNASGKFSIDGISGQASGLLLENGGSFTVNAGGQASNTTVGHRGTLMLAAGGSLSGRTQLSKGASMVLNGDVVSTGDIVNAGEIY	90	AVLSRAVAKGNAPVTFHKLTTSNLTGQGGTINMRVRLDGSNASDQLVINGGQATGKTWLAFTNVGNSNLGVATSGQGIRVVDAQNGATTEEGAFALSRPLQAGAFNYTL	109	FDNQTTPDAVLSRAVAKGNAPVTFHKLTTSNLTGQGGTINMRVRLDGSNASDQLVINGGQATGKTWLAFTNVGNSNLGVATSGQGIRVVDAQNGATTEEGAFALSRPLQAGAFNYTLNRDSDEDWYLRSENAYRAEVPLYASMLTQAMDYDRILAGSRSHQTGVNGENNSVRLSIQGGHLGHDNNGGIARGATPESSGSYGFVRLEGDLLRTEVAGMSLTTGVYGAAGHSSVDVKDDDGSRAGTVRDDAGSLGGYLNLTHTSSGLWADIVAQGTRHSMKASSDNNDFRARGWGWLGSLETGLPFSITDNLMLEPQLQYTWQGLSLDDGQDNAGYVKFGHGGTQHVRAGFRLGSHNDMSFGEGTSSRDTLRDSAKHRVSELPVNWWVQPSVIRTFSSRGD…	466
VAEP_286.94	C6	94	MKRHLNTSYRLVWNHITGTLVVASELARSRGKRAGVAVALSLAAVTSLPVLAADTVVQAGETVSGGTLANHDNQIVFGTTNGMTISTGLEYGPDNEANTGGQWIQNGGIANNTTVTGGGLQRVNAGGSVSDTVISAGGGQSLQGQAVNTTLNGGEQWMHEGAIATGTVINDKGWQVVKPGAVATDTVVNTGAEGGPDAENGDTGQFVRGNAVRTTINKNGRQIVANEGTANTTVVYAGGDQTVHGHALDTTLNGGYQYVHNGGTASGTVVNSDGWQIIKEGGLADFTTVNQKGKLQVNAGGTATNVTLKQGGALVTSTAATVLGSNRLGNFTVENGKADGVVLESGGRLDVLEGHSAQNTLVDDGGILAVSAGGKATDVTMTSGGALIADSGATVEGIN…	948	MKRHLNTSYRLVWNHITGTLVVASELARSRGKRAGVAVALSLAAVTSLPVLA	52	NTSYRLVWNHITGTLVVASELAR	23	ADTVVQAGETVSGGTLANHDNQIVFGTTNGMTISTGLEYGPDNEANTGGQWIQNGGIANNTTVTGGGLQRVNAGGSVSDTVISAGGGQSLQGQAVNTTLNGGEQWMHEGAIATGTVINDKGWQVVKPGAVATDTVVNTGAEGGPDAENGDTGQFVRGNAVRTTINKNGRQIVANEGTANTTVVYAGGDQTVHGHALDTTLNGGYQYVHNGGTASGTVVNSDGWQIIKEGGLADFTTVNQKGKLQVNAGGTATNVTLKQGGALVTSTAATVLGSNRLGNFTVENGKADGVVLESGGRLDVLEGHSAQNTLVDDGGILAVSAGGKATDVTMTSGGALIADSGATVEGINASGKFSIDGISGQASGLLLENGGSFTVNAGGLAGNTTVGHRGTLTLAAGGSL…	430	ADTVVQAGETVSGGTLANHDNQIVFGTTNGMTISTGLEYGPDNEANTGGQWIQNGGIANNTTVTGGGLQRVNAGGSVSDTVISAGGGQSLQGQAVNTTLNGGEQWMHEGAIATGTVINDKGWQVVKPGAVATDTVVNTGAEGGPDAENGDTGQFVRGNAVRTTINKNGRQIVANEGTANTTVVYAGGDQTVHGHALDTTLNGGYQYVHNGGTASGTVVNSDGWQIIKEGGLADFTTVNQKGKLQVNAGGTATNVT	255	LKQGGALVTSTAATVLGSNRLGNFTVENGKADGVVLESGGRLDVLEGHSAQNTLVDDGGILAVSAGGKATDVTMTSGGALIADSG	85	ATVEGINASGKFSIDGISGQASGLLLENGGSFTVNAGGLAGNTTVGHRGTLTLAAGGSLSGRTQLSKGASMVLNGDVVSTGDIVNAGEIR	90	AALSRAVAKGNAPVTFHKLTTSNLTGQGGTINMRVRLDGSNASDQLVINGGQATGKTWLAFTNVGNSNLGVATSGQGIRVVDAQNGATTEEGAFALSRPLQAGAFNYTL	109	FDNQTTPDAALSRAVAKGNAPVTFHKLTTSNLTGQGGTINMRVRLDGSNASDQLVINGGQATGKTWLAFTNVGNSNLGVATSGQGIRVVDAQNGATTEEGAFALSRPLQAGAFNYTLNRDSDEDWYLRSENAYRAEVPLYTSMLTQAMDYDRILAGSRSHQTGVKGENNSVRLSIQGGHLGHDNNGGIARGATPESSGSYGFVRLEGDLLRTEVAGMSLTTGVYGAAGHSSVDVKDDDGSRAGTVRDDTGSLGGYLNLTHTSSGLWADIVAQGTRHSMKASSDNNDFRARGWGWLGSLETGLPFSITDNLMLEPQLQYTWQGLSLDDGQDNAGYVKFGHGSAQHVRAGFRLGSHNDMNFGKGTSSRDTLRDSAKHSVSELPVNWWVQPSVIRTFSSRGD…	466
VAEP_337.95	C6	95	MKRHLNTSYRLVWNHITGTLVVASELARSRGKCAGVAVVLSLAAVTSVPALAADTVVQAGETVSGGTLTNHENQIVLGTANGMTISTGLEYGPDNEANTGGQWIQNGGTANNTTVTGGGLQRVNAGGSVSDTVISAGGGQSLQGQAVNTTLNGGEQWVHEGGIATGTVINEKGWQAVKSGAVATDTVVNTGAEGGPDAENGDTGQFVRGNAVRTTINKNGRQIVAAEGTANTTVVYAGGDQTVHGHALDTTLNGGYQYVHNGGTASDTVVNSDGWQIVKEGGLADFTTVNQKGKLQVNAGGTATNVTLKQGGALVTSTAATVTGSNRLGNFTVENGNADGVVLESGGRLDVLEGHSAQKTRVDDGGTLAVSAGGKATDVTMTSGSALIADSGATVEGTN…	948	MKRHLNTSYRLVWNHITGTLVVASELARSRGKCAGVAVVLSLAAVTSVPALA	52	NTSYRLVWNHITGTLVVASELAR	23	ADTVVQAGETVSGGTLTNHENQIVLGTANGMTISTGLEYGPDNEANTGGQWIQNGGTANNTTVTGGGLQRVNAGGSVSDTVISAGGGQSLQGQAVNTTLNGGEQWVHEGGIATGTVINEKGWQAVKSGAVATDTVVNTGAEGGPDAENGDTGQFVRGNAVRTTINKNGRQIVAAEGTANTTVVYAGGDQTVHGHALDTTLNGGYQYVHNGGTASDTVVNSDGWQIVKEGGLADFTTVNQKGKLQVNAGGTATNVTLKQGGALVTSTAATVTGSNRLGNFTVENGNADGVVLESGGRLDVLEGHSAQKTRVDDGGTLAVSAGGKATDVTMTSGSALIADSGATVEGTNASGKFSIDGTSGQASGLLLENGGSFTVNAGGLASNTTVGHRGTLTLAAGGSL…	430	ADTVVQAGETVSGGTLTNHENQIVLGTANGMTISTGLEYGPDNEANTGGQWIQNGGTANNTTVTGGGLQRVNAGGSVSDTVISAGGGQSLQGQAVNTTLNGGEQWVHEGGIATGTVINEKGWQAVKSGAVATDTVVNTGAEGGPDAENGDTGQFVRGNAVRTTINKNGRQIVAAEGTANTTVVYAGGDQTVHGHALDTTLNGGYQYVHNGGTASDTVVNSDGWQIVKEGGLADFTTVNQKGKLQVNAGGTATNVT	255	LKQGGALVTSTAATVTGSNRLGNFTVENGNADGVVLESGGRLDVLEGHSAQKTRVDDGGTLAVSAGGKATDVTMTSGSALIADSG	85	ATVEGTNASGKFSIDGTSGQASGLLLENGGSFTVNAGGLASNTTVGHRGTLTLAAGGSLSGRTQLSKGASMVLNGDVVSTGDIVNAGEIR	90	AALSRAVAKGNAPVTFHKLTTSNLTGQGGTINMRVRLDGSNTSDQLVINGGQATGKTWLAFTNVGNSNLGVATSGQGIRVVDAQNGATTEEGAFALSRPLQAGAFNYTL	109	FDNQTTPDAALSRAVAKGNAPVTFHKLTTSNLTGQGGTINMRVRLDGSNTSDQLVINGGQATGKTWLAFTNVGNSNLGVATSGQGIRVVDAQNGATTEEGAFALSRPLQAGAFNYTLNRDSDEDWYLRSENAYRAEVPLYTSMLTQAMDYDRILAGSRSHQTGVNGENNSVRLSIQGGHLGHDNNGGIARGATPESSGSYGFVRLEGDLLRTEVAGMSLTTGVYGAAGHSSVDVKDDDGSRAGTVRDDAGSLGGYLNLTHTSSGLWADIVAQGTRHSMKASSDNNDFRARGWGWLGSLETGLPFSITDNLMLEPQLQYTWQGLSLDDGQDNAGYVKFGHGSAQHVRAGFRLGRHNDMSFGEGTSSRDTLRDSAKHRVRELPVNWWVQPSVIRTFSSRGD…	466
VAEP_343.96	C6	96	MKRYLNTSYRLVGNHITGTLVVASELARSRGKRAGVAVALSLAAVTSVPALAADSVVQAGEIVNGGTLVNHDNQIVFGTTNGITISTGLEYGPDNEANTGGQWIQNGGIANNTTVTGGGLQRVNAGGSVSDTVISAGGGQSLQGQAVNTTLNGGEQWVHEGGIATGTVINEKGWQVVKPGAVATDTVVNTGAEGGPDAENGDTGQFVRGNAVRTTINENGRQIVAAEGTANTTVVYAGGDQTVHGHALDTTLNGGYQYVHNGGTASGTVVNSDGWQIIKEGGLADFTTVNQKGKLQVNAGGTATHVTLKQGGALVTSTAATVLGSNRLGNFTVENGKADGVVLESGGRLDVLEGHSAQKTRVDDGGTLAVSAGGKATGVTMTSGGALIADSGATVEGTN…	948	MKRYLNTSYRLVGNHITGTLVVASELARSRGKRAGVAVALSLAAVTSVPALA	52	NTSYRLVGNHITGTLVVASELAR	23	ADSVVQAGEIVNGGTLVNHDNQIVFGTTNGITISTGLEYGPDNEANTGGQWIQNGGIANNTTVTGGGLQRVNAGGSVSDTVISAGGGQSLQGQAVNTTLNGGEQWVHEGGIATGTVINEKGWQVVKPGAVATDTVVNTGAEGGPDAENGDTGQFVRGNAVRTTINENGRQIVAAEGTANTTVVYAGGDQTVHGHALDTTLNGGYQYVHNGGTASGTVVNSDGWQIIKEGGLADFTTVNQKGKLQVNAGGTATHVTLKQGGALVTSTAATVLGSNRLGNFTVENGKADGVVLESGGRLDVLEGHSAQKTRVDDGGTLAVSAGGKATGVTMTSGGALIADSGATVEGTNASGKFSIDGISGQASGLLLENGGSFTVNAGGQASNTTVGHRGTLMLAAGGSL…	430	ADSVVQAGEIVNGGTLVNHDNQIVFGTTNGITISTGLEYGPDNEANTGGQWIQNGGIANNTTVTGGGLQRVNAGGSVSDTVISAGGGQSLQGQAVNTTLNGGEQWVHEGGIATGTVINEKGWQVVKPGAVATDTVVNTGAEGGPDAENGDTGQFVRGNAVRTTINENGRQIVAAEGTANTTVVYAGGDQTVHGHALDTTLNGGYQYVHNGGTASGTVVNSDGWQIIKEGGLADFTTVNQKGKLQVNAGGTATHVT	255	LKQGGALVTSTAATVLGSNRLGNFTVENGKADGVVLESGGRLDVLEGHSAQKTRVDDGGTLAVSAGGKATGVTMTSGGALIADSG	85	ATVEGTNASGKFSIDGISGQASGLLLENGGSFTVNAGGQASNTTVGHRGTLMLAAGGSLSGRTQLSKGASMVLNGDVVSTGDIVNAGEIH	90	AVLSRAVAKGDAPVTFHKLTTTNLTGQGGTINMRVRLDGSNTSDQLVINGGQATGKTWLAFTNVGNSNLGVATSGQGIRVVDAQNGATTEEGAFALSRPLQAGAFNYTL	109	FDNQTTPDAVLSRAVAKGDAPVTFHKLTTTNLTGQGGTINMRVRLDGSNTSDQLVINGGQATGKTWLAFTNVGNSNLGVATSGQGIRVVDAQNGATTEEGAFALSRPLQAGAFNYTLNRDSDEDWYLRSENAYRAEVPLYTSMLTQAMDYDRILAGSRSHQTGVNGENNSVRLSIQGGHLGHDNNGGIARGATPESSGSYGFVRLEGDLLRTEVAGMSLTTGVYGAAGHSSVDVKDDDGSRAGTVRDDAGSLGGYLNLTHTSSGLWADIVAQGTRHSMKASSDNNDFRARGWGWLGSLETGLPFSITDNLMLEPQLQYTWQGLSLDDGQDNAGYVKFGHGSTQHVRAGFRLGSHNDMTFGEGTSSRDTLRDSTKHRVSELPVNWWVQPSVIRTFSSRGD…	466
VAEP_344.97	C6	97	MKRHLNTSYRLVWNHITGTLVVASELARSRGKCTGVAVALSLAAVTSVPALAADTVVQAGETVNGGTLANHDNQIVFGSTNGMTISTGLEYGPDNEANTGGQWIQNGGTANNTTVTGGGLQRVNAGGSVSDTVISAGGGQSLQGQAVNTTLNGGEQWVHEGGIATGTVINEKGWQAIKSGAVATDTVVNTGAEGGPDAENGDTGQFVRGNAIRTTINKNGRQIVAAEGTANTTVVYAGGDQTVHGRALDTTLNGGYQYVHNGGTASDTVVNSDGWQIVKEGGLADFTIVNQKGKLQVNAGGTATNVTLKQGGALVTSTAATVTGTNRLGHFSVGNGMADNVVLENGGRLDVLEGHSAQKTLVDDDGTLAVSAGGKATGVTMISGGALIADSGATVEGTN…	948	MKRHLNTSYRLVWNHITGTLVVASELARSRGKCTGVAVALSLAAVTSVPALA	52	NTSYRLVWNHITGTLVVASELAR	23	ADTVVQAGETVNGGTLANHDNQIVFGSTNGMTISTGLEYGPDNEANTGGQWIQNGGTANNTTVTGGGLQRVNAGGSVSDTVISAGGGQSLQGQAVNTTLNGGEQWVHEGGIATGTVINEKGWQAIKSGAVATDTVVNTGAEGGPDAENGDTGQFVRGNAIRTTINKNGRQIVAAEGTANTTVVYAGGDQTVHGRALDTTLNGGYQYVHNGGTASDTVVNSDGWQIVKEGGLADFTIVNQKGKLQVNAGGTATNVTLKQGGALVTSTAATVTGTNRLGHFSVGNGMADNVVLENGGRLDVLEGHSAQKTLVDDDGTLAVSAGGKATGVTMISGGALIADSGATVEGTNASGKFSIDGISGQASGLLLENGGSFTVNAGGQASNTTVGHRGTLTLAAGGSL…	430	ADTVVQAGETVNGGTLANHDNQIVFGSTNGMTISTGLEYGPDNEANTGGQWIQNGGTANNTTVTGGGLQRVNAGGSVSDTVISAGGGQSLQGQAVNTTLNGGEQWVHEGGIATGTVINEKGWQAIKSGAVATDTVVNTGAEGGPDAENGDTGQFVRGNAIRTTINKNGRQIVAAEGTANTTVVYAGGDQTVHGRALDTTLNGGYQYVHNGGTASDTVVNSDGWQIVKEGGLADFTIVNQKGKLQVNAGGTATNVT	255	LKQGGALVTSTAATVTGTNRLGHFSVGNGMADNVVLENGGRLDVLEGHSAQKTLVDDDGTLAVSAGGKATGVTMISGGALIADSG	85	ATVEGTNASGKFSIDGISGQASGLLLENGGSFTVNAGGQASNTTVGHRGTLTLAAGGSLSGRTQLSKGASMVLNGDVVSTGDIVNAGEIH	90	AVLSRAVAKGDSPVTFHKLTTSNLTGQGGTINMRVRLDGSNASDQLVINGGQATGKTWLAFTNVGNSNLGVATSGQGIRVVDAQNGATTEEGAFALSRPLQAGAFNYTL	109	FDNQMTQDAVLSRAVAKGDSPVTFHKLTTSNLTGQGGTINMRVRLDGSNASDQLVINGGQATGKTWLAFTNVGNSNLGVATSGQGIRVVDAQNGATTEEGAFALSRPLQAGAFNYTLNRDSDEDWYLRSENAYRAEVPLYASMLTQAMDYDRILAGSRSHQTSVSGENNSVRLSIQGGHLGHDNNGGIARGATPGSSGSYGLVRLEGDLLRTEVASMSLTTGVYGAAGHSSVDVKDDDGSRAGTVRDDAGSLGGYLNLVHTSSGLWADIVAQGTRHSMKASSDNNDFRARGWGWLGSLETGLPFSITDNLMLEPQLQYTWQGLSLDDGQDNAGYVKFGHGSAQHVRAGFRLGSHNDMTFGEGTSSRDTLRDSAKHSVRELPVNWWVQPSVIRTFSSRGD…	466
VAEP_479.98	C6	98	MKRHLNTSYRLVWNHITGTLVVASELARSRGKGAGVAVALSLAAVTSVPALAADTVVQAGETVNGGTLTNHDNQIVLGTANGMTISTGLEYGPDNEANTGGQWIQNGGIANNTTVTGGGLQRVNAGGSVSDTVISAGGGQSLQGQAVNTTLNGGEQWVHEGGIATGTVINEKGWQAVKSGAMATDTVVNTGAEGGPDAENGDTGQFVRGNAVRTTINKNGRQIVAAEGTANTTVVYAGGDQTVHGHALDTTLNGGYLYVHNGGTASGTVVNSDGWQIIKEGGLADFTTVNQKGKLQVNAGGTATNVTLTQGGALVTSTAATVTGSNRLGNFTVENGNADGVVLESGGRLDVLEGHSAQKTLVDDGAILAVSAGGKATDVTMTSGGALIADSGATVEGTN…	948	MKRHLNTSYRLVWNHITGTLVVASELARSRGKGAGVAVALSLAAVTSVPALA	52	NTSYRLVWNHITGTLVVASELAR	23	ADTVVQAGETVNGGTLTNHDNQIVLGTANGMTISTGLEYGPDNEANTGGQWIQNGGIANNTTVTGGGLQRVNAGGSVSDTVISAGGGQSLQGQAVNTTLNGGEQWVHEGGIATGTVINEKGWQAVKSGAMATDTVVNTGAEGGPDAENGDTGQFVRGNAVRTTINKNGRQIVAAEGTANTTVVYAGGDQTVHGHALDTTLNGGYLYVHNGGTASGTVVNSDGWQIIKEGGLADFTTVNQKGKLQVNAGGTATNVTLTQGGALVTSTAATVTGSNRLGNFTVENGNADGVVLESGGRLDVLEGHSAQKTLVDDGAILAVSAGGKATDVTMTSGGALIADSGATVEGTNASGKFSIDGISGQASGLLLENGGSFTVNAGGQAGNTTVGHRGTLTLAAGGSL…	430	ADTVVQAGETVNGGTLTNHDNQIVLGTANGMTISTGLEYGPDNEANTGGQWIQNGGIANNTTVTGGGLQRVNAGGSVSDTVISAGGGQSLQGQAVNTTLNGGEQWVHEGGIATGTVINEKGWQAVKSGAMATDTVVNTGAEGGPDAENGDTGQFVRGNAVRTTINKNGRQIVAAEGTANTTVVYAGGDQTVHGHALDTTLNGGYLYVHNGGTASGTVVNSDGWQIIKEGGLADFTTVNQKGKLQVNAGGTATNVT	255	TLTQGGALVTSTAATVTGSNRLGNFTVENGNADGVVLESGGRLDVLEGHSAQKTLVDDGAILAVSAGGKATDVTMTSGGALIADSG	86	ATVEGTNASGKFSIDGISGQASGLLLENGGSFTVNAGGQAGNTTVGHRGTLTLAAGGSLSGRTQLSKGASMVLNGDVVSTGDIVNAGEIH	90	AVLSRAVAKGDSPVTFHKLTTSNLTGQGGTINMRVRLDGSNASDQLVINGGQATGKTWLAFTNVGNSNLGVATSGQGIRVVDAQNGATTEEGAFALSRPLQAGAFNYTL	109	FDNQTTQDAVLSRAVAKGDSPVTFHKLTTSNLTGQGGTINMRVRLDGSNASDQLVINGGQATGKTWLAFTNVGNSNLGVATSGQGIRVVDAQNGATTEEGAFALSRPLQAGAFNYTLNRDSDEDWYLRSENAYRAEVPLYASMLTQAMDYDRILAGSRSHQTGVSGENNSVRLSIQGGHLCHDNNGGIARGATPESSGSYGFVRLEGDLLRTEVAGMSLTTGVYGAAGHSSVDVKDDDGSRAGTVRDDADSLGGYLNLVHTSSGLWADIVAQGTRHSMKASSDNNDFRARGWGWLGSLETGLPFSITDNLMLEPQLQYTWQGLSLDDGQDNAGYVKFGHGSAQHVRAGFRLGSHNDMTFGEGTSSRDTLRDSAKHRVSELPVNWWVQPSVIRTFSSRGD…	466
VAEP_510.99	C6	99	MKRHLNTSYRLVWNHITGTLVVASELARSRGKCAGVAVVLSLAAVTSVPALAADTVVQAGETVSGGTLTNHDNQIVLGTANGMTISTGLEYGPDNEANTGGQWIQNGGIANNTTVTGGGLQRVNAGGSVSDTVISAGGGQSLQGQAVNTTLNGGEQWVHEGGIATGTVINEKGWQAVKSGAVATDTVVNTGAEGGPDAENGDTGQFVRGNAVRTTINKNGRQIVAAEGTANTTVVYDDGDQTVHGHALDTTLNGGYQYVHNGGTASGTVVNSDGWQIIKEGGLADFTTVNQKGKLQVNAGGTATNVPLTQGGALVTSTAATVTGSNRLGNFTVENGKADGVVLESGGRLDVLEGHSAQKTLVDDGGTLAVSAGGKATDVTMTSGGALIADSGATVEGTN…	948	MKRHLNTSYRLVWNHITGTLVVASELARSRGKCAGVAVVLSLAAVTSVPALA	52	NTSYRLVWNHITGTLVVASELAR	23	ADTVVQAGETVSGGTLTNHDNQIVLGTANGMTISTGLEYGPDNEANTGGQWIQNGGIANNTTVTGGGLQRVNAGGSVSDTVISAGGGQSLQGQAVNTTLNGGEQWVHEGGIATGTVINEKGWQAVKSGAVATDTVVNTGAEGGPDAENGDTGQFVRGNAVRTTINKNGRQIVAAEGTANTTVVYDDGDQTVHGHALDTTLNGGYQYVHNGGTASGTVVNSDGWQIIKEGGLADFTTVNQKGKLQVNAGGTATNVPLTQGGALVTSTAATVTGSNRLGNFTVENGKADGVVLESGGRLDVLEGHSAQKTLVDDGGTLAVSAGGKATDVTMTSGGALIADSGATVEGTNASGKFSIDGISGQASGLLLENGGSFTVNAGGQAGNTTVGHRGTLTLAAGGSL…	430	ADTVVQAGETVSGGTLTNHDNQIVLGTANGMTISTGLEYGPDNEANTGGQWIQNGGIANNTTVTGGGLQRVNAGGSVSDTVISAGGGQSLQGQAVNTTLNGGEQWVHEGGIATGTVINEKGWQAVKSGAVATDTVVNTGAEGGPDAENGDTGQFVRGNAVRTTINKNGRQIVAAEGTANTTVVYDDGDQTVHGHALDTTLNGGYQYVHNGGTASGTVVNSDGWQIIKEGGLADFTTVNQKGKLQVNAGGTATNVP	255	LTQGGALVTSTAATVTGSNRLGNFTVENGKADGVVLESGGRLDVLEGHSAQKTLVDDGGTLAVSAGGKATDVTMTSGGALIADSG	85	ATVEGTNASGKFSIDGISGQASGLLLENGGSFTVNAGGQAGNTTVGHRGTLTLAAGGSLSGRTQLSKGASMVLNGDVVSTGDIVNAGEIR	90	AVLSRAVAKGDAPVTFHKLTTSNLTGQGGTINMRVRLDGSNASDQLVINGGQATGKTWLAFTNVGNSNLGVATSGQGIRVVDAQNGATTEEGAFALSRPLQAGAFNYTL	109	FDNQTTQDAVLSRAVAKGDAPVTFHKLTTSNLTGQGGTINMRVRLDGSNASDQLVINGGQATGKTWLAFTNVGNSNLGVATSGQGIRVVDAQNGATTEEGAFALSRPLQAGAFNYTLNRDSDEDWYLRSENAYRAEVPLYASMLTQAMDYDRILAGSRSHQTGVNGENNSVRLSIQGGHLGHDNNGGIARGATPESSGSYGFVRLEGDLLRTEVAGMSLTTGGYGAAGHSSVDVKDDDGSRAGTVRDDAGSLGGYLNLVHTSSGLWADIVAQGTRHSMKASSDNNDFRARGWGWLGSLETGLPFSITDNLMLEPQLQYTWQGLSLDDGQDNAGYVKFGHGSAQHVRAGFRLGSHNDMSFGEGTSSRDTLRDSAKHRVRELPVNWWVQPSVIRTFSSRGD…	466
VAEP_559.100	C6	100	MKRHLNTSYRLVWNHITGTLVVASELARSRGKCAGVAVVLSLAAVTSVPALAADTVVQAGETVSGGTLTNHDNQIVLGTANGMTISTGLEYGPDNEANTGGQWIQNGGIANNTTVTGGGLQRVNAGGSVSDTVISAGGGQSLQGQAVNTTLNGGEQWVHEGGIATDTVINEKGWQAVKSGAMATDTVVNTGAEGGPDAENGDTGQTVYGDAVRTTINKNGRQIVATEGTANTTVVYAGGDQTVHGHALDTTLNGGYQYVHNGGTASGTVVNSDGWQIIKEGGLADFTTVNQKGKLQVNAGGTATHVTLKQGGALVTSTAATVLGSNRLGNFTVENGKADGVVLESGGRLDVLEGHSARKTLVDDGGTLAVSAGGKATSVTITSGGALIADSGATVEGTN…	948	MKRHLNTSYRLVWNHITGTLVVASELARSRGKCAGVAVVLSLAAVTSVPALA	52	NTSYRLVWNHITGTLVVASELAR	23	ADTVVQAGETVSGGTLTNHDNQIVLGTANGMTISTGLEYGPDNEANTGGQWIQNGGIANNTTVTGGGLQRVNAGGSVSDTVISAGGGQSLQGQAVNTTLNGGEQWVHEGGIATDTVINEKGWQAVKSGAMATDTVVNTGAEGGPDAENGDTGQTVYGDAVRTTINKNGRQIVATEGTANTTVVYAGGDQTVHGHALDTTLNGGYQYVHNGGTASGTVVNSDGWQIIKEGGLADFTTVNQKGKLQVNAGGTATHVTLKQGGALVTSTAATVLGSNRLGNFTVENGKADGVVLESGGRLDVLEGHSARKTLVDDGGTLAVSAGGKATSVTITSGGALIADSGATVEGTNASGKFSIDGTSGQASGLLLENGGSFTVNAGGLASNTTVGHRGTLTLAAGGSL…	430	ADTVVQAGETVSGGTLTNHDNQIVLGTANGMTISTGLEYGPDNEANTGGQWIQNGGIANNTTVTGGGLQRVNAGGSVSDTVISAGGGQSLQGQAVNTTLNGGEQWVHEGGIATDTVINEKGWQAVKSGAMATDTVVNTGAEGGPDAENGDTGQTVYGDAVRTTINKNGRQIVATEGTANTTVVYAGGDQTVHGHALDTTLNGGYQYVHNGGTASGTVVNSDGWQIIKEGGLADFTTVNQKGKLQVNAGGTATHVT	255	LKQGGALVTSTAATVLGSNRLGNFTVENGKADGVVLESGGRLDVLEGHSARKTLVDDGGTLAVSAGGKATSVTITSGGALIADSG	85	ATVEGTNASGKFSIDGTSGQASGLLLENGGSFTVNAGGLASNTTVGHRGTLTLAAGGSLSGRTQLSKGASMVLNGDVVSTGDIVNAGEIR	90	AVLSRAVAKGDSPVTFHKLTTSNLTGQGGTINMRVRLDGSNTSDQLVINGGQATGKTWLAFTNVGNSNLGVATSGQGIRVVDAQNGATTEEGAFALSRPLQAGAFNYTL	109	FDNQTTPDAVLSRAVAKGDSPVTFHKLTTSNLTGQGGTINMRVRLDGSNTSDQLVINGGQATGKTWLAFTNVGNSNLGVATSGQGIRVVDAQNGATTEEGAFALSRPLQAGAFNYTLNRDSDEDWYLRSENAYRAEVPLYTSMLTQAMDYDRILAGSRSHQTGVNGENNSVRLSIQGGHLGHDNNGGIARGATPESSGSYGFVRLEGDLLRTEVAGMSLTTGVYGAAGHSSVDVKDDDGSRAGTVRDDAGSLGGYLNLTHTSSGLWADIVAQGTRHSMKASSDNNDFRARGWGWLGSLETGLPFSITDNLMLEPQLQYTWQGLSLDDGQDNAGYVKFGHGSAQHVRAGFRLGSHNDMNFGKGTSSRDTLRDSAKHSVRELPVNWWVQPSVIRTFSSRGD…	466
VAEP_627.101	C6	101	MKRHLNTSYRLVWNHITGSLVVASELARSRGKRAGVAVALSLAAVTSVPALAADTVVQAGETVNGGTLTNHDNQIILGTANGMTISTGLEYGPDNEANTGGQWIQNGGTANNTTVTGGGLQRVNAGGSVSDTVISAGGGQSLQGQAVNTTLNGGEQWVHEGGIATGTVINEKGWQAVKSGALATDTVVNTGAEGGPDAENGDTGQTVYGDAIRTTINKNGRQIVAAEGTANTTVVYAGGDQTVHGHALDTTLNGGYQYVHNGGTATDTVVNSDGWQVVKDGAVAENTTVNQKGKLQVNAGGTATNVTLKQGGALVTSTAATVTGSNRLGNFAVENGKADGVVLESGGRLDVLESHSAQNILVDDGGTLAVSVGGKATDVTMTSGGALIADSGATVEGTN…	948	MKRHLNTSYRLVWNHITGSLVVASELARSRGKRAGVAVALSLAAVTSVPALA	52	NTSYRLVWNHITGSLVVASELAR	23	ADTVVQAGETVNGGTLTNHDNQIILGTANGMTISTGLEYGPDNEANTGGQWIQNGGTANNTTVTGGGLQRVNAGGSVSDTVISAGGGQSLQGQAVNTTLNGGEQWVHEGGIATGTVINEKGWQAVKSGALATDTVVNTGAEGGPDAENGDTGQTVYGDAIRTTINKNGRQIVAAEGTANTTVVYAGGDQTVHGHALDTTLNGGYQYVHNGGTATDTVVNSDGWQVVKDGAVAENTTVNQKGKLQVNAGGTATNVTLKQGGALVTSTAATVTGSNRLGNFAVENGKADGVVLESGGRLDVLESHSAQNILVDDGGTLAVSVGGKATDVTMTSGGALIADSGATVEGTNASGKFSIDGISGQASGLLLENGGSFTVNAGGLASNTTVGHRGTLTLAAGGSL…	430	ADTVVQAGETVNGGTLTNHDNQIILGTANGMTISTGLEYGPDNEANTGGQWIQNGGTANNTTVTGGGLQRVNAGGSVSDTVISAGGGQSLQGQAVNTTLNGGEQWVHEGGIATGTVINEKGWQAVKSGALATDTVVNTGAEGGPDAENGDTGQTVYGDAIRTTINKNGRQIVAAEGTANTTVVYAGGDQTVHGHALDTTLNGGYQYVHNGGTATDTVVNSDGWQVVKDGAVAENTTVNQKGKLQVNAGGTATNVT	255	LKQGGALVTSTAATVTGSNRLGNFAVENGKADGVVLESGGRLDVLESHSAQNILVDDGGTLAVSVGGKATDVTMTSGGALIADSG	85	ATVEGTNASGKFSIDGISGQASGLLLENGGSFTVNAGGLASNTTVGHRGTLTLAAGGSLSGRTQLSKGASMVLNGDVVSTGDIVNAGEIR	90	AALSRAVAKSNSPVTFHKLTTSNLTGQGGTINMRVSLDGSNDSDQLVINGGQATGKTWLAFTNVGNSNLGVATTGQGIRVVDAQNGATTEEGAFALSRPLQAGAFNYTL	109	FDNQTTPDAALSRAVAKSNSPVTFHKLTTSNLTGQGGTINMRVSLDGSNDSDQLVINGGQATGKTWLAFTNVGNSNLGVATTGQGIRVVDAQNGATTEEGAFALSRPLQAGAFNYTLNRDSDEDWYLRSENAYRAEVPLYTSMLTQAMDYDRILAGSRSHQTGVNGENNSVRLSIQGGHLGHDNNGGIARGATPESSGSYGFVRLEGDLLRTEVAGMSLTTGGYGAAGHSSVDVKDDDGSRAGTVRDDAGSLGGYLNLTHTSSGLWADIVAQGTRHSMKASSDNNDFRARGWGWLGSLETGLPFSITDNLMLEPQLQYTWQGLSLDDGQDNAGYVKFGHGSAQHVRAGFRLGSHNDMTFGEGTSSRAPLRDSAKHSVSELPVNWWVQPSVIRTFSSRGD…	466
VAEP_629.102	C6	102	MKRHLNTSYRLVWNHITGSLVVASELARSRGKRAGVAVALSLAAVTSVPALAADTVVQAGETVNGGTLTNHDNQIILGTANGMTISTGLEYGPDNEANTGGQWIQNGGTANNTTVTGGGLQRVNAGGSVSDTVISAGGGQSLQGQAVNTTLNGGEQWVHEGGIATGTVINEKGWQAVKSGALATDTVVNTGAEGGPDAENGDTGQTVYGDAIRTTINKNGRQIVAAEGTANTTVVYAGGDQTVHGHALDTTLNGGDQYVHNGGTATDTVVNSDGWQVVKDGAVAENTTVNQKGKLQVNAGGTATNVTLKQGGALVTSTAATVTGSNRLGNFAVENGKADGVVLESGGRLDVLEGHSAWKTLVDDGGTLAVSAGGKATSVTITSGGALIADSGATVEGTN…	948	MKRHLNTSYRLVWNHITGSLVVASELARSRGKRAGVAVALSLAAVTSVPALA	52	NTSYRLVWNHITGSLVVASELAR	23	ADTVVQAGETVNGGTLTNHDNQIILGTANGMTISTGLEYGPDNEANTGGQWIQNGGTANNTTVTGGGLQRVNAGGSVSDTVISAGGGQSLQGQAVNTTLNGGEQWVHEGGIATGTVINEKGWQAVKSGALATDTVVNTGAEGGPDAENGDTGQTVYGDAIRTTINKNGRQIVAAEGTANTTVVYAGGDQTVHGHALDTTLNGGDQYVHNGGTATDTVVNSDGWQVVKDGAVAENTTVNQKGKLQVNAGGTATNVTLKQGGALVTSTAATVTGSNRLGNFAVENGKADGVVLESGGRLDVLEGHSAWKTLVDDGGTLAVSAGGKATSVTITSGGALIADSGATVEGTNASGKFSIDGTSGQASGLLLENGGSFTVNAGGLASNTTVGHRGTLTLAAGGSL…	430	ADTVVQAGETVNGGTLTNHDNQIILGTANGMTISTGLEYGPDNEANTGGQWIQNGGTANNTTVTGGGLQRVNAGGSVSDTVISAGGGQSLQGQAVNTTLNGGEQWVHEGGIATGTVINEKGWQAVKSGALATDTVVNTGAEGGPDAENGDTGQTVYGDAIRTTINKNGRQIVAAEGTANTTVVYAGGDQTVHGHALDTTLNGGDQYVHNGGTATDTVVNSDGWQVVKDGAVAENTTVNQKGKLQVNAGGTATNVT	255	LKQGGALVTSTAATVTGSNRLGNFAVENGKADGVVLESGGRLDVLEGHSAWKTLVDDGGTLAVSAGGKATSVTITSGGALIADSG	85	ATVEGTNASGKFSIDGTSGQASGLLLENGGSFTVNAGGLASNTTVGHRGTLTLAAGGSLSGRTQLSKGASMVLNGDVVSTGDIVNAGEIR	90	AALSRAVAKSNSPVTFHKLTTSNLTGQGGTINMRVSLDGSNDSDQLVINGGQATGKTWLAFTNVGNSNLGVATTGQGIRVVDAQNGATTEEGAFALSRPLQAGAFNYTL	109	FDNQTTPDAALSRAVAKSNSPVTFHKLTTSNLTGQGGTINMRVSLDGSNDSDQLVINGGQATGKTWLAFTNVGNSNLGVATTGQGIRVVDAQNGATTEEGAFALSRPLQAGAFNYTLNRDSDEDWYLRSENAYRAEVPLYTSMLTQAMDYDRILAGSRSHQTGVNGENNSVRLSIQGGHLGHDNNGGIARGATPESSGSYGFVRLEGDLLRTEVAGMSLTTGGYGAAGHSSVDVKDDDGSRAGTVRDDAGSLGGYLNLTHTSSGLWADIVAQGTRHSMKASSDNNDFRARGWGWLGSLETGLPFSITDNLMLEPQLQYTWQGLSLDDGQDNAGYVKFGHGSAQHVRAGFRLGSHNDMSFGEGTSSRDTLRDSAKHSVGELPVNWWVQPSVIRTFSSRGD…	466
VAEP_750.103	C6	103	MKRHLNTSYRLVWNHITGTLVVASELARSRGKRTGVAVALSLAAVTSVPVLAADTVVQAGETVSGGTLTNHDNQIVFGTANGMTISTGLEYGPDNEANTGGQWIQNGGTANNTTVTGGGLQRVNAGGSVSDTVISAGGGQSLQGQAVNTTLNGGEQWVHEGGIATGTVINEKGWQAVKSGAMATDTVVNTGAEGGPDAENGDTGQTVYGDAVRTTINKNGRQIVAAEGTANTTVVYAGGDQTVHGHALDTTLNGGYQYVHNGGTASGTVVNSDGWQIIKEGGLADFTIVNQKGKLQVNAGGIATNVTLKQGGALVTSTAATVTGSNRLGNFAVENGKADGVVLESGGRLDVLEGHSAWKTLVDDGGTLAVSAGGKATGVTMTSGGALIADSGATVEGTN…	948	MKRHLNTSYRLVWNHITGTLVVASELARSRGKRTGVAVALSLAAVTSVPVLA	52	NTSYRLVWNHITGTLVVASELAR	23	ADTVVQAGETVSGGTLTNHDNQIVFGTANGMTISTGLEYGPDNEANTGGQWIQNGGTANNTTVTGGGLQRVNAGGSVSDTVISAGGGQSLQGQAVNTTLNGGEQWVHEGGIATGTVINEKGWQAVKSGAMATDTVVNTGAEGGPDAENGDTGQTVYGDAVRTTINKNGRQIVAAEGTANTTVVYAGGDQTVHGHALDTTLNGGYQYVHNGGTASGTVVNSDGWQIIKEGGLADFTIVNQKGKLQVNAGGIATNVTLKQGGALVTSTAATVTGSNRLGNFAVENGKADGVVLESGGRLDVLEGHSAWKTLVDDGGTLAVSAGGKATGVTMTSGGALIADSGATVEGTNASGKFSIDGISGQASGLLLENGGSFTVNAGGQASNTTVGHRGTLMLAAGGSL…	430	ADTVVQAGETVSGGTLTNHDNQIVFGTANGMTISTGLEYGPDNEANTGGQWIQNGGTANNTTVTGGGLQRVNAGGSVSDTVISAGGGQSLQGQAVNTTLNGGEQWVHEGGIATGTVINEKGWQAVKSGAMATDTVVNTGAEGGPDAENGDTGQTVYGDAVRTTINKNGRQIVAAEGTANTTVVYAGGDQTVHGHALDTTLNGGYQYVHNGGTASGTVVNSDGWQIIKEGGLADFTIVNQKGKLQVNAGGIATNVT	255	LKQGGALVTSTAATVTGSNRLGNFAVENGKADGVVLESGGRLDVLEGHSAWKTLVDDGGTLAVSAGGKATGVTMTSGGALIADSG	85	ATVEGTNASGKFSIDGISGQASGLLLENGGSFTVNAGGQASNTTVGHRGTLMLAAGGSLSGRTQLSKGASMVLNGDVVSTGDIVNAGEIY	90	AVLSRAVAKGNAPVTFHKLTTSNLTGQGGTINMRVRLDGSNTSDQLVINGGQATGKTWLAFTNVGNSNLGVATSGQGIRVVDAQNGATTEEGAFALSRPLQAGAFNYTL	109	FDNQTTPDAVLSRAVAKGNAPVTFHKLTTSNLTGQGGTINMRVRLDGSNTSDQLVINGGQATGKTWLAFTNVGNSNLGVATSGQGIRVVDAQNGATTEEGAFALSRPLQAGAFNYTLNRDSDEDWYLRSENAYRAEVPLYTSMLTQAMDYDRILAGSRSHQTGVNGENNSVRLSIQGGHLGHDNNGGIARGATPESSGSYGFVRLEGDLLRTEVAGMSLTTGVYGAAGHSSVDVKDDDGSRAGTVRDDAGSLGGYLNLTHTSSGLWADIVAQGTRHSMKASSDNNDFRARGWGWLGSLETGLPFSITDNLMLEPQLQYTWQGLSLDDGQDNAGYVKFGHGSAQHVRAGFRLGSHNDMTFGEGTSSRDTLRDSAKYSVRELPVNWWVQPSVIRTFSSRGY…	466
VAEP_1239.104	C6	104	MKRHLNTSYRLVWNHITGTLVVASELARSRGKRAGVAVALSLAAVTSVPALAADTVVQAGETVNGGTLTNHDNQIVFGTANGMTISTGLEFGPDSEANTGGQWIQNGGIANNTTVTGGGLQRVNAGGSVSDTVISAGGGQSLQGQAVNTTLNGGEQWVHEGGIATVTVINEKGWQAVKSGAMATDTVVNTGAEGGPDAENGDTGQNVYGDAVRTTINKNGRQIVAAEGTANTTVVYAGGDQTVHGHALDTTLNGGYQYVHNGGTASGTVVNSDGWQIIKEGGLADFTTVNQKGKLQVNAGGTATHVTLKQGGALVTSTAATVLGSNRLGNFTVENGKADGVVLESGGRLDVLEGHSAQKTRVDDGGTLAVSAGGKATDVTMTSGGALIADSGATVEGTN…	948	MKRHLNTSYRLVWNHITGTLVVASELARSRGKRAGVAVALSLAAVTSVPALA	52	NTSYRLVWNHITGTLVVASELAR	23	ADTVVQAGETVNGGTLTNHDNQIVFGTANGMTISTGLEFGPDSEANTGGQWIQNGGIANNTTVTGGGLQRVNAGGSVSDTVISAGGGQSLQGQAVNTTLNGGEQWVHEGGIATVTVINEKGWQAVKSGAMATDTVVNTGAEGGPDAENGDTGQNVYGDAVRTTINKNGRQIVAAEGTANTTVVYAGGDQTVHGHALDTTLNGGYQYVHNGGTASGTVVNSDGWQIIKEGGLADFTTVNQKGKLQVNAGGTATHVTLKQGGALVTSTAATVLGSNRLGNFTVENGKADGVVLESGGRLDVLEGHSAQKTRVDDGGTLAVSAGGKATDVTMTSGGALIADSGATVEGTNASGKFSIDGISGQASGLLLENGGSFTVNAGGQAGNTTVGHRGTLTLAAGGSL…	430	ADTVVQAGETVNGGTLTNHDNQIVFGTANGMTISTGLEFGPDSEANTGGQWIQNGGIANNTTVTGGGLQRVNAGGSVSDTVISAGGGQSLQGQAVNTTLNGGEQWVHEGGIATVTVINEKGWQAVKSGAMATDTVVNTGAEGGPDAENGDTGQNVYGDAVRTTINKNGRQIVAAEGTANTTVVYAGGDQTVHGHALDTTLNGGYQYVHNGGTASGTVVNSDGWQIIKEGGLADFTTVNQKGKLQVNAGGTATHVT	255	LKQGGALVTSTAATVLGSNRLGNFTVENGKADGVVLESGGRLDVLEGHSAQKTRVDDGGTLAVSAGGKATDVTMTSGGALIADSG	85	ATVEGTNASGKFSIDGISGQASGLLLENGGSFTVNAGGQAGNTTVGHRGTLTLAAGGSLSGRTQLSKGASMVLNGDVVSTGDIVNAGEIH	90	AVLSRAVAKGDSPVTFHKLTTTNLTGQGGTINMRVRLDGSNASDQLVINGGQATGKTWLAFTNVGNSNLGVATTGQGIRVVDAQNGATTEEGAFALSRPLQAGAFNYTL	109	FDNQTTQDAVLSRAVAKGDSPVTFHKLTTTNLTGQGGTINMRVRLDGSNASDQLVINGGQATGKTWLAFTNVGNSNLGVATTGQGIRVVDAQNGATTEEGAFALSRPLQAGAFNYTLNRDSDEDWYLRSENAYRAEVPLYASMLTQAMDYDRILAGSRSHQTGVNGENNSVRLSIQGGHLGHDNNGGIARGATPESSGSYGFVRLEGDLLRTEVAGMSLTTGVYGAAGHSSVDVKDDDGSRAGTVRDDAGSLGGYLNLVHTSSGLWADIVAQGTRHSMKASSDNNDFRARGWGWLGSLETGLPFSITDNLMLEPQLQYTWQGLSLDDGQDNAGYVKFGHGSAQHVRAGFRLGSHNDMNFGKGTSSRDTLRDSAKHSVRELPVNWWVQPSVIRTFSSRGD…	466
VAEP_1248.105	C6	105	MKRHLNTSYRLVWNHITGTLVVASELARSRGKRAGVAVALSLAAVTSVPALAADKVVQAGETVNDGTLTNHDNQIVLGTANGMTISTGLEYGPDNEANTGGQWIQNGGIANNTTVTGGGLQRVNAGGSVSDTVISAGGGQSLQGQAVNTTLNGGEQWVHEGGIATGTVINEKGWQAIKSGAVATDTVVNTGAEGGPDAENGDTGQTVYGDAVRTTINKNGRQIVAAEGTANTTVVYAGGDQTVHGHALDTTLNGGYQYVHNGGTASGTVVNSDGWQIIKEGGLADFTTVNQKGKLQVNAGGTATHVTLKQGGALVTSTAATVLGSNRLGNFTVENGKADGVVLESGGRLDVLEGHSAQKTRVDDGGTLAVSAGGKATGVTMTSGGALIADSGATVEGTN…	948	MKRHLNTSYRLVWNHITGTLVVASELARSRGKRAGVAVALSLAAVTSVPALA	52	NTSYRLVWNHITGTLVVASELAR	23	ADKVVQAGETVNDGTLTNHDNQIVLGTANGMTISTGLEYGPDNEANTGGQWIQNGGIANNTTVTGGGLQRVNAGGSVSDTVISAGGGQSLQGQAVNTTLNGGEQWVHEGGIATGTVINEKGWQAIKSGAVATDTVVNTGAEGGPDAENGDTGQTVYGDAVRTTINKNGRQIVAAEGTANTTVVYAGGDQTVHGHALDTTLNGGYQYVHNGGTASGTVVNSDGWQIIKEGGLADFTTVNQKGKLQVNAGGTATHVTLKQGGALVTSTAATVLGSNRLGNFTVENGKADGVVLESGGRLDVLEGHSAQKTRVDDGGTLAVSAGGKATGVTMTSGGALIADSGATVEGTNASGKFSIDGISGQASGLLLENGGSFTVNAGGQAGNTTVGHRGTLTLAAGGNL…	430	ADKVVQAGETVNDGTLTNHDNQIVLGTANGMTISTGLEYGPDNEANTGGQWIQNGGIANNTTVTGGGLQRVNAGGSVSDTVISAGGGQSLQGQAVNTTLNGGEQWVHEGGIATGTVINEKGWQAIKSGAVATDTVVNTGAEGGPDAENGDTGQTVYGDAVRTTINKNGRQIVAAEGTANTTVVYAGGDQTVHGHALDTTLNGGYQYVHNGGTASGTVVNSDGWQIIKEGGLADFTTVNQKGKLQVNAGGTATHVT	255	LKQGGALVTSTAATVLGSNRLGNFTVENGKADGVVLESGGRLDVLEGHSAQKTRVDDGGTLAVSAGGKATGVTMTSGGALIADSG	85	ATVEGTNASGKFSIDGISGQASGLLLENGGSFTVNAGGQAGNTTVGHRGTLTLAAGGNLSGRTQLSKGASMVLNGDVVSTGDIVNAGEIR	90	AALSRAVAKGDSPVTFHKLTTSNLTGQGGTINMRVRLDGSNTSDQLVINGGQATGKTWLAFTNVGNSNLGVATSGQGIRVVDAQNGATTEEGAFALSRPLQAGAFNYTL	109	FDNQTTPDAALSRAVAKGDSPVTFHKLTTSNLTGQGGTINMRVRLDGSNTSDQLVINGGQATGKTWLAFTNVGNSNLGVATSGQGIRVVDAQNGATTEEGAFALSRPLQAGAFNYTLNRDSDEDWYLRSENAYRAEVPLYASMLTQAMDYDRILAGSRSHQTGVSGENNSVRLSIQGGHLGHDNNGGIARGATPESSGSYGFVRLEGDLLRTEVAGMSVTAGVYGAAGHSSVDVKDDDGSRAGTVRDDAGSLGGYLNLIHNASGLWADIVAQGTRHSMKASSDNNDFRVRGWGWLGSLETGLPFSITDNLMLEPQLQYTWQGLSLDDGQDNASYVKFGHGSAQHVRAGFRLGSHHDMNFGKGTSSRDTLRGSAKHSVRELPVNWWVQPSVIRTFSSRGD…	466
VAEP_1415.106	C6	106	MKRHLNTSYRLVWNHITGTLVVASELARSRGKRTGVAVALSLAAVTSVPALAADTVVQAGETVNGGTLTNHDNQIVLGTANGMTISTGLEYGPDNEANTGGQWIQNGGIANNTTVTGGGLQRVNAGGSVSDTVISAGGGQSLQGQAVNTTLNGGEQWMHEGAIATGTVINDKGWQVVKPGAVATDTVVNTGAEGGPDAENGDTGQFVRGNAVRTTINKNGRQIVAAEGTANTTVVYAGGDQTVHGHALDTTLNGGYQYVHNGGTASGTVVNSDGWQIIKEGGLADFTTVNQKGKLQVNAGGTATNVTLKQGGALVTSTAATVTGSNRLGNFAVENGKADGVVLESGGRLDVLESHSSWKTLVDDGGTLAVSAGGKATDVTMTSGGALIADSGATVEGNN…	948	MKRHLNTSYRLVWNHITGTLVVASELARSRGKRTGVAVALSLAAVTSVPALA	52	NTSYRLVWNHITGTLVVASELAR	23	ADTVVQAGETVNGGTLTNHDNQIVLGTANGMTISTGLEYGPDNEANTGGQWIQNGGIANNTTVTGGGLQRVNAGGSVSDTVISAGGGQSLQGQAVNTTLNGGEQWMHEGAIATGTVINDKGWQVVKPGAVATDTVVNTGAEGGPDAENGDTGQFVRGNAVRTTINKNGRQIVAAEGTANTTVVYAGGDQTVHGHALDTTLNGGYQYVHNGGTASGTVVNSDGWQIIKEGGLADFTTVNQKGKLQVNAGGTATNVTLKQGGALVTSTAATVTGSNRLGNFAVENGKADGVVLESGGRLDVLESHSSWKTLVDDGGTLAVSAGGKATDVTMTSGGALIADSGATVEGNNASGKFSIDGISGQASGLLLENGGSFTVNAGGQASNTTVGHRGTLTLAAGGSL…	430	ADTVVQAGETVNGGTLTNHDNQIVLGTANGMTISTGLEYGPDNEANTGGQWIQNGGIANNTTVTGGGLQRVNAGGSVSDTVISAGGGQSLQGQAVNTTLNGGEQWMHEGAIATGTVINDKGWQVVKPGAVATDTVVNTGAEGGPDAENGDTGQFVRGNAVRTTINKNGRQIVAAEGTANTTVVYAGGDQTVHGHALDTTLNGGYQYVHNGGTASGTVVNSDGWQIIKEGGLADFTTVNQKGKLQVNAGGTATNVT	255	LKQGGALVTSTAATVTGSNRLGNFAVENGKADGVVLESGGRLDVLESHSSWKTLVDDGGTLAVSAGGKATDVTMTSGGALIADSG	85	ATVEGNNASGKFSIDGISGQASGLLLENGGSFTVNAGGQASNTTVGHRGTLTLAAGGSLSGRTQLSKGASMVLNGDVVSTGDIVNAGEIH	90	AVLSRAVAKGDSPVTFHKLTTSNLTGQGGTINMRVSLDGSNASDQLVINGGQATGKTWLAFTNVGNSNLGVATSGQGIRVVDAQNGATTEEGAFALSRPLQAGAFNYTL	109	FDNQMTQDAVLSRAVAKGDSPVTFHKLTTSNLTGQGGTINMRVSLDGSNASDQLVINGGQATGKTWLAFTNVGNSNLGVATSGQGIRVVDAQNGATTEEGAFALSRPLQAGAFNYTLNRDSDEDWYLRSENAYRAEVPLYASMLTQAMDYDRIVAGSRSHQSGVSGENNSVRLSIQGGHLGHDNNGGIARGATPESNGSYGFVRLEGDLLRTEVAGMSLTTGVYGAAGHSSVDVKDDDGSRAGTVRDDAGSLGGYLHLVHTSSGLWADIVAQGTRHSMKASSDNNDFRARGWGWLGSLETGLPFSITDNLMLEPQLQYTWQGLSLDDGQDNAGYVKFGHGSAQHVRAGFRLGSHNDMNFGKGTSSRDTLHDSAKHSVRELPVNWWVQPSVIRTFSSRGD…	466
VAEP_1470.107	C6	107	MKRHLNTSYRLVWNHITGTLVVASELARSRGKRAGVAVALSLAAVTSVPALAADTVVQAGETVNDGTLTNHDNQIVLGTANGMTISTGLEYGPDNEANTGGQWIQNGGIANNTTVTGGGLQRVNAGGSVSDTVISAGGGQSLQGQAVNTTLNGGEQWVHEGGIATGTVINEKGWQAVKSGAMATDTVVNTGAEGGPDAENGDTGQFVRGNAVRTTINENGRQIVAAEGTANTTVVYAGGDQTVHGYALDTTLNGGNQYVHNGGTASGTVVNSDGWQIIKEGGLADFTTVNQKGKLQVNAGGTATHVTLKQGGALVTSTAATVLGSNRLGNFTVENGKADGVVLESGGRLDVLEGHSARKTLVDDGGTLAVSAGGKATSVTITSGGALIADSGATVEGTN…	948	MKRHLNTSYRLVWNHITGTLVVASELARSRGKRAGVAVALSLAAVTSVPALA	52	NTSYRLVWNHITGTLVVASELAR	23	ADTVVQAGETVNDGTLTNHDNQIVLGTANGMTISTGLEYGPDNEANTGGQWIQNGGIANNTTVTGGGLQRVNAGGSVSDTVISAGGGQSLQGQAVNTTLNGGEQWVHEGGIATGTVINEKGWQAVKSGAMATDTVVNTGAEGGPDAENGDTGQFVRGNAVRTTINENGRQIVAAEGTANTTVVYAGGDQTVHGYALDTTLNGGNQYVHNGGTASGTVVNSDGWQIIKEGGLADFTTVNQKGKLQVNAGGTATHVTLKQGGALVTSTAATVLGSNRLGNFTVENGKADGVVLESGGRLDVLEGHSARKTLVDDGGTLAVSAGGKATSVTITSGGALIADSGATVEGTNASGKFSIDGTSGQASGLLLENGGSFTVNAGGLASNTTVGHRGTLTLAAGGSL…	430	ADTVVQAGETVNDGTLTNHDNQIVLGTANGMTISTGLEYGPDNEANTGGQWIQNGGIANNTTVTGGGLQRVNAGGSVSDTVISAGGGQSLQGQAVNTTLNGGEQWVHEGGIATGTVINEKGWQAVKSGAMATDTVVNTGAEGGPDAENGDTGQFVRGNAVRTTINENGRQIVAAEGTANTTVVYAGGDQTVHGYALDTTLNGGNQYVHNGGTASGTVVNSDGWQIIKEGGLADFTTVNQKGKLQVNAGGTATHVT	255	LKQGGALVTSTAATVLGSNRLGNFTVENGKADGVVLESGGRLDVLEGHSARKTLVDDGGTLAVSAGGKATSVTITSGGALIADSG	85	ATVEGTNASGKFSIDGTSGQASGLLLENGGSFTVNAGGLASNTTVGHRGTLTLAAGGSLSGRTQLSKGASMVLNGDVVSTGDIVNAGEIR	90	AVLSRAVAKGDSPVTFHKLTTSNLTGQGGTINMRVRLDGSNTSDQLVINGGQATGKTWLAFTNVGNSNLGVATSGQGIRVVDAQNGATTEEGAFALSRPLQAGAFNYTL	109	FDNQTTPDAVLSRAVAKGDSPVTFHKLTTSNLTGQGGTINMRVRLDGSNTSDQLVINGGQATGKTWLAFTNVGNSNLGVATSGQGIRVVDAQNGATTEEGAFALSRPLQAGAFNYTLNRDSDEDWYLRSENAYRAEVPLYTSMLTQAMDYDRILAGSRSHQTGVNGENNSFRLSIQGGHLGHVNSGGIARGATPESSGSYGLVRLEGDLLRTEVAGMSLTTGVYGAAGHSSVDVKDDDGSRAGTVRDDAGSLGGYLNLVHTSSGLWADIVAQGTRHSMKASSDNNDFRARGWGWLGSLETGLPFSITDNLMLEPQLQYTWQGLSLDDGQDNAGYVKFGHGSAQHVRAGFRLGSHNDMNFGKGTSSRDTLRDSAKHSVRELPVNWWVQPSVIRTFSSRGD…	466
VAEP_1478.108	C6	108	MKRHLNTSYRLVWNHITGTLVVASELARSRGKRAGVAIALSLAAVTSVPALAADTVVQAGETVSGGALENHDNQIVFGTANGMTISTGLEYGPDNEANTGGQWIQNGGIANNTTVTGGGLQRVNAGGSVSDTVIRAGGGQSLQGQAVNTTLNGGEQWVHEGGIATGTVINEKGWQAVKSGAMATDTVVNTGAEGGPDAENGDTGQTVYGDAVRTTINKNGRQIVAAEGTANTTVVYAGGDQTVHGHALDTTLNGGYQYVHNGGTASDTVVNSDGWQIIKEGGLADFTTVNQKGKLQVNAGGTATNVTLKQGGALVTSTAATVTGSNRLGNFTVENGKADGVVLESGGRLDVLEGHSAQKTRVDDGGTLAVSAGGKATGVTMTSGGALIADSGATVEGTN…	948	MKRHLNTSYRLVWNHITGTLVVASELARSRGKRAGVAIALSLAAVTSVPALA	52	NTSYRLVWNHITGTLVVASELAR	23	ADTVVQAGETVSGGALENHDNQIVFGTANGMTISTGLEYGPDNEANTGGQWIQNGGIANNTTVTGGGLQRVNAGGSVSDTVIRAGGGQSLQGQAVNTTLNGGEQWVHEGGIATGTVINEKGWQAVKSGAMATDTVVNTGAEGGPDAENGDTGQTVYGDAVRTTINKNGRQIVAAEGTANTTVVYAGGDQTVHGHALDTTLNGGYQYVHNGGTASDTVVNSDGWQIIKEGGLADFTTVNQKGKLQVNAGGTATNVTLKQGGALVTSTAATVTGSNRLGNFTVENGKADGVVLESGGRLDVLEGHSAQKTRVDDGGTLAVSAGGKATGVTMTSGGALIADSGATVEGTNASGKFSIDGISGQASGLLLENGGSFTVNAGGQAGNTTVGHRGTLTLAAGGSL…	430	ADTVVQAGETVSGGALENHDNQIVFGTANGMTISTGLEYGPDNEANTGGQWIQNGGIANNTTVTGGGLQRVNAGGSVSDTVIRAGGGQSLQGQAVNTTLNGGEQWVHEGGIATGTVINEKGWQAVKSGAMATDTVVNTGAEGGPDAENGDTGQTVYGDAVRTTINKNGRQIVAAEGTANTTVVYAGGDQTVHGHALDTTLNGGYQYVHNGGTASDTVVNSDGWQIIKEGGLADFTTVNQKGKLQVNAGGTATNVT	255	LKQGGALVTSTAATVTGSNRLGNFTVENGKADGVVLESGGRLDVLEGHSAQKTRVDDGGTLAVSAGGKATGVTMTSGGALIADSG	85	ATVEGTNASGKFSIDGISGQASGLLLENGGSFTVNAGGQAGNTTVGHRGTLTLAAGGSLSGRTQLSKGASMVLNGDVVSTGDIVNAGEIR	90	AALSRAVAKGDSPVTFHKLTTSNLTGQGGTINMRVRLDGSNASDQLVINGGQATGKTWLAFTNVGNSNLGVATSGQGIRVVDAQNGATTEEGAFALSRPLQAGAFNYTL	109	FDNQTTPDAALSRAVAKGDSPVTFHKLTTSNLTGQGGTINMRVRLDGSNASDQLVINGGQATGKTWLAFTNVGNSNLGVATSGQGIRVVDAQNGATTEEGAFALSRPLQAGAFNYTLNRDSDEDWYLRSENAYRAEVPLYASMLTQAMDYDRILAGSRSHQTGVNGENNSVRLSIQGGHLGHDNNGGIARGATPESSGSYGFVRLEGDLLRTEVAGMSLTTGVHGAAGHSSVDVKDDDGSRAGTVRDDAGSLGGYLNLTHTSSGLWADIVAQGTRHSMKASSDNNDFRARGWGWLGSLETGLPFSITDNLMLEPQLQYTWQGLSLDDGQDNAGYVKFGHGSTQHVRAGFRLGSHNDMTFGEGTSSRDTLRDSTKHGVSELPVNWWVQPSVIRTFSSRGD…	466
VAEP_1495.109	C6	109	MKRHLNTSYRLVWNHITGTLVVASELARSRGKRAGVAVALSLAAVTSVPALAADTVVQAGETVNDGTLTNHDNQIVFGTANGMTISTGLEYGPDNEANTGGQWIQNGGTANNTTVTGGGLQRVNAGGSVSDTVISAGGGQSLQGQAVNTTLNGGEQWVHEGGIATGTVINEKGWQAVKSGAMATDTVVNTGAEGGPDAENGDTGQTVYGDAVRTAINKNGRQIVAAEGTANTTVVYAGGDQTVHGHALDTTLNGGYQYVHNGGTASGTVVNSDGWQIIKEGGLADFTTVNQKGKLQVNAGGTATNVTLKQGGALVTSTAATVTGSNRLGNFTVENGKADGVVLESGGRLDVLEGHSAQKTLVDDGGTLAVFAGGKATDVTMTSGGALIADSGATVEGTN…	948	MKRHLNTSYRLVWNHITGTLVVASELARSRGKRAGVAVALSLAAVTSVPALA	52	NTSYRLVWNHITGTLVVASELAR	23	ADTVVQAGETVNDGTLTNHDNQIVFGTANGMTISTGLEYGPDNEANTGGQWIQNGGTANNTTVTGGGLQRVNAGGSVSDTVISAGGGQSLQGQAVNTTLNGGEQWVHEGGIATGTVINEKGWQAVKSGAMATDTVVNTGAEGGPDAENGDTGQTVYGDAVRTAINKNGRQIVAAEGTANTTVVYAGGDQTVHGHALDTTLNGGYQYVHNGGTASGTVVNSDGWQIIKEGGLADFTTVNQKGKLQVNAGGTATNVTLKQGGALVTSTAATVTGSNRLGNFTVENGKADGVVLESGGRLDVLEGHSAQKTLVDDGGTLAVFAGGKATDVTMTSGGALIADSGATVEGTNASGKFSIDGISGQASGLLLENGGSFTVNARGLASNTTVGHRGTLTLAAGGSL…	430	ADTVVQAGETVNDGTLTNHDNQIVFGTANGMTISTGLEYGPDNEANTGGQWIQNGGTANNTTVTGGGLQRVNAGGSVSDTVISAGGGQSLQGQAVNTTLNGGEQWVHEGGIATGTVINEKGWQAVKSGAMATDTVVNTGAEGGPDAENGDTGQTVYGDAVRTAINKNGRQIVAAEGTANTTVVYAGGDQTVHGHALDTTLNGGYQYVHNGGTASGTVVNSDGWQIIKEGGLADFTTVNQKGKLQVNAGGTATNVT	255	LKQGGALVTSTAATVTGSNRLGNFTVENGKADGVVLESGGRLDVLEGHSAQKTLVDDGGTLAVFAGGKATDVTMTSGGALIADSG	85	ATVEGTNASGKFSIDGISGQASGLLLENGGSFTVNARGLASNTTVGHRGTLTLAAGGSLSGRTQLSKGASMVLNGDVVSTGDIVNAGEIR	90	AVLSRAVAKGDAPVTFHKLTTSNLTGQGGTINMRVRLDGSNASDQLVINGGQATGKTWLAFTNVGNSNLGVATSGQGIRVVDAQNGATTEEGAFALSRPLQAGAFNYTL	109	FDNQTTQDAVLSRAVAKGDAPVTFHKLTTSNLTGQGGTINMRVRLDGSNASDQLVINGGQATGKTWLAFTNVGNSNLGVATSGQGIRVVDAQNGATTEEGAFALSRPLQAGAFNYTLNRDSDEDWYLRSENAYRAEVPLYASMLTQAMDYDRILAGSRSHQTGVNGENNSVRLSIQGGHLGHDNNGGIARGATPESSGSYGFVRLESDLLRTEVAGMSVTAGVYGAAGHSSVDVKDDDGSRAGTVRDDAGSLGGYLNLVHTSSGLWADIMAQGTRHSMKASSDNNDFRARGWGWLGSLETGLPFSITDNLMLEPQLQYTWQGLSLDDGQDNAGYVKFGHGSAQHVRAGFRLGSHNDMSFGEGTSSRDTLRDSTKHRVSELPVNWWVQPSVIRTFSSRGD…	466
VAEP_1499.110	C6	110	MKRHLNTSYRLVWNHITGTLVVASELARSRGKRTGVAVALSLVAVTSVPALAADTVVQAGETVNDGTLTNHDNQIVFGTANGMTISTGLEYGPDNEANTGGQWIQNGGTANNTTVTGGGLQRVNAGGSVSDTVISAEGGQSLQGQAVNTTLNGGEQWIHEGGIATGTVINEKGWQAVKSGAMATDTVVNTGAEGGPDAENGDTGQTVYGDAVRTTINKNGRQIVAAEGTANTTVVYAGGDQTVHGHALDTTLNGGYQYVHNGGTASGTVVNSDGWQIIKEGGLADFTTVNQKGKLQVNAGGTATNVTLKQGGALVTSTAATVTGSNRLGNFTVENGKADGVVLESGGRLDVLEGHSAQKTRVDDGGTLAVSAGGKATGVTMTSGGALIADSGATVEGTN…	948	MKRHLNTSYRLVWNHITGTLVVASELARSRGKRTGVAVALSLVAVTSVPALA	52	NTSYRLVWNHITGTLVVASELAR	23	ADTVVQAGETVNDGTLTNHDNQIVFGTANGMTISTGLEYGPDNEANTGGQWIQNGGTANNTTVTGGGLQRVNAGGSVSDTVISAEGGQSLQGQAVNTTLNGGEQWIHEGGIATGTVINEKGWQAVKSGAMATDTVVNTGAEGGPDAENGDTGQTVYGDAVRTTINKNGRQIVAAEGTANTTVVYAGGDQTVHGHALDTTLNGGYQYVHNGGTASGTVVNSDGWQIIKEGGLADFTTVNQKGKLQVNAGGTATNVTLKQGGALVTSTAATVTGSNRLGNFTVENGKADGVVLESGGRLDVLEGHSAQKTRVDDGGTLAVSAGGKATGVTMTSGGALIADSGATVEGTNASGKFSIDGISGQASGLLLENGGSFTVNAGGQAGNTTVGHRGTLTLAAGGSL…	430	ADTVVQAGETVNDGTLTNHDNQIVFGTANGMTISTGLEYGPDNEANTGGQWIQNGGTANNTTVTGGGLQRVNAGGSVSDTVISAEGGQSLQGQAVNTTLNGGEQWIHEGGIATGTVINEKGWQAVKSGAMATDTVVNTGAEGGPDAENGDTGQTVYGDAVRTTINKNGRQIVAAEGTANTTVVYAGGDQTVHGHALDTTLNGGYQYVHNGGTASGTVVNSDGWQIIKEGGLADFTTVNQKGKLQVNAGGTATNVT	255	LKQGGALVTSTAATVTGSNRLGNFTVENGKADGVVLESGGRLDVLEGHSAQKTRVDDGGTLAVSAGGKATGVTMTSGGALIADSG	85	ATVEGTNASGKFSIDGISGQASGLLLENGGSFTVNAGGQAGNTTVGHRGTLTLAAGGSLSGRTQLSKGASMVLNGDVVSTGDIVNAGEIR	90	AVLSRAVAKGDAPVTFHKLTTSNLTGQGGTINMRVRLDGSNASDQLVINGGQATGKTWLAFTNVGNSNLGVATSGQGIRVVDAQNGATTEEGAFALSRPLQAGAFNYTL	109	FDNQTTQDAVLSRAVAKGDAPVTFHKLTTSNLTGQGGTINMRVRLDGSNASDQLVINGGQATGKTWLAFTNVGNSNLGVATSGQGIRVVDAQNGATTEEGAFALSRPLQAGAFNYTLNRDSDEDWYLRSENAYRAEVPLYASMLTQAMDYDRILAGSRSHQTGVNGENNSVRLSIQGGHLGHDNNGGIARGATPESSGSYGFVRLEGDLLRTEVAGMSLTTGVYGAAGHSSVDVKDDDGSRAGTVRDDAGSLGGYLNLVHTSSGLWADIVAQGTRHSMKASSDNNDFRARGWGWLGSLETGLPFSITDNLMLEPQLQYTWQGLSLDDGQDNAGYVKFGHGSTQHVRAGFRLGSHNDMTFGEGTSSRDTLRDSTKHRVRELPVNWWVQPSVIRTFSSRGD…	466
VAEP_1719.112	C6	112	MKRHLNTSYRLVWNHITGTLVVASELARSRGKRAGVAVALSLAAVTSVPVLAADTVVQVGETMSDGTLENHDNQIVFGTANGMTISTGLEYGPDNEANTGGQWIQNGGIANNTTVTGGGLQRVNAGGSVSDTVISAGGGQSLQGQAVNTTLNGGEQWVHEGGIATDTVINEKGWQAIKSGAVATDTVVNTGAEGGPDAENGDTGQTVYGDAVRTTINKNGRQIVATEGTANTTVVYAGGDQTVHGYALDTTLNGGNQYVHNGGTASDTVVNSDGWQIIKEGGLADFTTVNQKGKLQVNAGGTATNVTLKQGGALVTSTAATVLGSNRLGNFTVENGKADGVVLESGGRLDVLEGHSAQNTLVDDGGTLAVSAGGKATGVTMTSGGALIADSGATVEGTN…	948	MKRHLNTSYRLVWNHITGTLVVASELARSRGKRAGVAVALSLAAVTSVPVLA	52	NTSYRLVWNHITGTLVVASELAR	23	ADTVVQVGETMSDGTLENHDNQIVFGTANGMTISTGLEYGPDNEANTGGQWIQNGGIANNTTVTGGGLQRVNAGGSVSDTVISAGGGQSLQGQAVNTTLNGGEQWVHEGGIATDTVINEKGWQAIKSGAVATDTVVNTGAEGGPDAENGDTGQTVYGDAVRTTINKNGRQIVATEGTANTTVVYAGGDQTVHGYALDTTLNGGNQYVHNGGTASDTVVNSDGWQIIKEGGLADFTTVNQKGKLQVNAGGTATNVTLKQGGALVTSTAATVLGSNRLGNFTVENGKADGVVLESGGRLDVLEGHSAQNTLVDDGGTLAVSAGGKATGVTMTSGGALIADSGATVEGTNASGKFSIDGISGQANGLLLENGGSFTVNAGGQASNTTVGHRGTLTLAAGGSL…	430	ADTVVQVGETMSDGTLENHDNQIVFGTANGMTISTGLEYGPDNEANTGGQWIQNGGIANNTTVTGGGLQRVNAGGSVSDTVISAGGGQSLQGQAVNTTLNGGEQWVHEGGIATDTVINEKGWQAIKSGAVATDTVVNTGAEGGPDAENGDTGQTVYGDAVRTTINKNGRQIVATEGTANTTVVYAGGDQTVHGYALDTTLNGGNQYVHNGGTASDTVVNSDGWQIIKEGGLADFTTVNQKGKLQVNAGGTATNVT	255	LKQGGALVTSTAATVLGSNRLGNFTVENGKADGVVLESGGRLDVLEGHSAQNTLVDDGGTLAVSAGGKATGVTMTSGGALIADSG	85	ATVEGTNASGKFSIDGISGQANGLLLENGGSFTVNAGGQASNTTVGHRGTLTLAAGGSLSGRTQLSKGASMVLNGDVVSTGDIVNAGEIR	90	AALSRAVAKSNSPVTFHKLTTSNLTGQGGTINMRVSLDGSNASDQLVINGGQATGKTWLAFTNVGNSNLGVATSGQGIRVVDAQNGATTEEGAFALSRPLQAGAFNYTL	109	FDNQTTPDAALSRAVAKSNSPVTFHKLTTSNLTGQGGTINMRVSLDGSNASDQLVINGGQATGKTWLAFTNVGNSNLGVATSGQGIRVVDAQNGATTEEGAFALSRPLQAGAFNYTLNRDSDEDWYLRSENAYRAEVPLYASMLTQAMDYDRILAGSRSHQTGVNGENNSVRLSIQGGHLGHDNNGGIARGATPESSGSYGFVRLEGDLLRTEVAGMSLTTGVYGAAGHSSVDVKDDDGSRAGTVRDDAGSLGGYLNLTHTSSGLWADIVAQGTRHSMKASSDNNNFRARGWGWLGSLESGLPFSITDNLMLEPQLQYTWQGLSLDDGQDNAGYVKFGHGSAQHVRAGFRLGSHNDMTFGEGTSSRAPLRDSAKHSVSELPVNWWVQPSVIRTFSSRGD…	466
VAEP_1725.113	C6	113	MKRHLNTSYRLVWNHITGTLVVTSELARSRGKRAGVAVALSLAAVTSVPALAADTVVQTGETVSGGTLENHDNQIVFGTANGMTISTGLEYGPDNEANTGGQWIQNGGIANNTTVTGGGLQRVNAGGSVSDTVISAGGGQSLQGQAVNTTLNGGEQWVHEGGIATGTVINEKGWQAVKSGAVATDTVVNTGAEGGPDAENGDTGQTVYGDAVRTTINKNGRQIVAAEGTVNTTVVYAGGDQTVHGHALDTTLNGGYQYVHNGGTASGTVVNSDGWQIIKEGGLADFTTVNQKGKLQVNAGGTATNVTLKQGGALVTSTAATVTGSNRLGNFAVENGKADGVVLESGGRLDVLEGHSAQKTRVDDGGTLAVSAGGKATGVTMTSGGALIADSGATVEGTN…	948	MKRHLNTSYRLVWNHITGTLVVTSELARSRGKRAGVAVALSLAAVTSVPALA	52	NTSYRLVWNHITGTLVVTSELAR	23	ADTVVQTGETVSGGTLENHDNQIVFGTANGMTISTGLEYGPDNEANTGGQWIQNGGIANNTTVTGGGLQRVNAGGSVSDTVISAGGGQSLQGQAVNTTLNGGEQWVHEGGIATGTVINEKGWQAVKSGAVATDTVVNTGAEGGPDAENGDTGQTVYGDAVRTTINKNGRQIVAAEGTVNTTVVYAGGDQTVHGHALDTTLNGGYQYVHNGGTASGTVVNSDGWQIIKEGGLADFTTVNQKGKLQVNAGGTATNVTLKQGGALVTSTAATVTGSNRLGNFAVENGKADGVVLESGGRLDVLEGHSAQKTRVDDGGTLAVSAGGKATGVTMTSGGALIADSGATVEGTNASGKFSIDGISGQASGLLLENGGSFTVNAGGQAGNTTVGYRGTLTLAAGGSL…	430	ADTVVQTGETVSGGTLENHDNQIVFGTANGMTISTGLEYGPDNEANTGGQWIQNGGIANNTTVTGGGLQRVNAGGSVSDTVISAGGGQSLQGQAVNTTLNGGEQWVHEGGIATGTVINEKGWQAVKSGAVATDTVVNTGAEGGPDAENGDTGQTVYGDAVRTTINKNGRQIVAAEGTVNTTVVYAGGDQTVHGHALDTTLNGGYQYVHNGGTASGTVVNSDGWQIIKEGGLADFTTVNQKGKLQVNAGGTATNVT	255	LKQGGALVTSTAATVTGSNRLGNFAVENGKADGVVLESGGRLDVLEGHSAQKTRVDDGGTLAVSAGGKATGVTMTSGGALIADSG	85	ATVEGTNASGKFSIDGISGQASGLLLENGGSFTVNAGGQAGNTTVGYRGTLTLAAGGSLSGRTQLSKGASMVLNGDVVSTGDIVNAGEIH	90	AALSRAVAKGGSPVTFHKLTTSNLTGQGGTINMRVRLDGSNASDQLVINGGQATGKTWLAFTNVGNSNLGVATTGQGIRVVDAQNGATTEEGAFALSRPLQAGAFNYTL	109	FDNQTTQEAALSRAVAKGGSPVTFHKLTTSNLTGQGGTINMRVRLDGSNASDQLVINGGQATGKTWLAFTNVGNSNLGVATTGQGIRVVDAQNGATTEEGAFALSRPLQAGAFNYTLNRDSDEDWYLRSENAYRAEVPLYASMLTQAMDYDRILAGSRSHQTGVNGENNSVRLSIQGGHLGHDNNGGIARGATPESSGSYGLVRLEGDLLRTEVAGMSLTTGVYGAAGHSSVDVKDDDGSRAGTVRDDAGSLGGYLNLTHTSSGLWADIVAQGTRHSMKASSDNNDFRARGWGWLGSLETGLPFSITDNLMLEPQLQYTWQGLSLDDGQDNAGYVKFGHGSAQHVRAGFRLGSHNDMTFGEGTSSRDTLRDSAKHSVRELPVNWWVQPSVIRTFSSRGD…	466
VAEP_1728.114	C6	114	MKRHLNTSYRLVWNHITGTLVVASELARSRGKRAGVAVALSLAAVTSVPALAADTVVQAGETVSGGTLENHDNQIVFGTANGMTISTGLEYGPDNEANTGGQWIQNGGIANNTTVTGGGLQRVNAGGSVSDTVISAGGGQSLQGQAVNTTLNGGEQWVHEGGIATGTVINEKGWQAVKSGAVATDTVVNTGAEGGPDAENGDTGQTIYGDAVRTTINKNGRQIVAAEGTANTTVVYAGGDQTVHGHALDTTLNGGYQYVHNGGTASGTVVNSDGWQIIKEGGLADFTTVNQKGKLQVNAGGTATNVTLKQGGALVTSTAATVLGSNRLGNFTVENGKADGVVLESGGRLDVLEGHSAWKTLVDDGGTLAVSAGGKATGVTMTSGGALIADSGATVEGTN…	948	MKRHLNTSYRLVWNHITGTLVVASELARSRGKRAGVAVALSLAAVTSVPALA	52	NTSYRLVWNHITGTLVVASELAR	23	ADTVVQAGETVSGGTLENHDNQIVFGTANGMTISTGLEYGPDNEANTGGQWIQNGGIANNTTVTGGGLQRVNAGGSVSDTVISAGGGQSLQGQAVNTTLNGGEQWVHEGGIATGTVINEKGWQAVKSGAVATDTVVNTGAEGGPDAENGDTGQTIYGDAVRTTINKNGRQIVAAEGTANTTVVYAGGDQTVHGHALDTTLNGGYQYVHNGGTASGTVVNSDGWQIIKEGGLADFTTVNQKGKLQVNAGGTATNVTLKQGGALVTSTAATVLGSNRLGNFTVENGKADGVVLESGGRLDVLEGHSAWKTLVDDGGTLAVSAGGKATGVTMTSGGALIADSGATVEGTNASGKFSIDGISGQASGLLLENGGSFTVNAGGLASNTTVGHRGTLMLAAGGSL…	430	ADTVVQAGETVSGGTLENHDNQIVFGTANGMTISTGLEYGPDNEANTGGQWIQNGGIANNTTVTGGGLQRVNAGGSVSDTVISAGGGQSLQGQAVNTTLNGGEQWVHEGGIATGTVINEKGWQAVKSGAVATDTVVNTGAEGGPDAENGDTGQTIYGDAVRTTINKNGRQIVAAEGTANTTVVYAGGDQTVHGHALDTTLNGGYQYVHNGGTASGTVVNSDGWQIIKEGGLADFTTVNQKGKLQVNAGGTATNVT	255	LKQGGALVTSTAATVLGSNRLGNFTVENGKADGVVLESGGRLDVLEGHSAWKTLVDDGGTLAVSAGGKATGVTMTSGGALIADSG	85	ATVEGTNASGKFSIDGISGQASGLLLENGGSFTVNAGGLASNTTVGHRGTLMLAAGGSLSGRTQLSKGASMVLNGDVVSTGDIVNAGEIY	90	AVLSRAVAKGNAPVTFHKLTTSNLTGQGGTINMRVSLDGSNTSDQLVINGGQATGKTWLAFTNVGNSNLGVATSGQGIRVVDAQNGATTEEGAFALSRPLQAGAFNYTL	109	FDNQTTPDAVLSRAVAKGNAPVTFHKLTTSNLTGQGGTINMRVSLDGSNTSDQLVINGGQATGKTWLAFTNVGNSNLGVATSGQGIRVVDAQNGATTEEGAFALSRPLQAGAFNYTLNRDSDEDWYLRSENAYRAEVPLYASMLTQAMDYDRILAGSRSHQTGVNGENNSVRLSIQGGHLGHDNNGGIARGATPESSGSYGFVRLEGDLLRTEVAGMSVTAGVYGAAGHSSVDVKDDDGSRAGTVRDDAGSLGGYLNLVHTSSGLWADIVAQGTRHSMKASSDNNDFRARGWGWLGSLETGLPFSITDNLMLEPQLQYTWQGLSLDDGQDNAGYVKFGHGSAQHVRAGFRLGSHNDMNFGKGTSSRDTLRDSAKHSVSELPVNWWVQPSVIRTFSSRGD…	466
VAEP_1823.115	C6	115	MKRHLNTSYRLVWNHITGTLVVASELARSRGKRAGVAVALSLAAVTSVPALAADKVVQAGETVNDGTLTNHDNQIVLGTANGMTISTGLEYGPDNEANTGGQWIQNGGIANNTTVTGGGLQRVNAGGSVSDTVISAGGGQSLQGQAVNTTLNGGEQWVHEGGIATGTVINEKGWQAIKSGAMATDTVVNTGAEGGPDAENGDTGQFVRGNAVRTTINENGRQIVAAEGTANTTVVYAGGDQTVHGHALDTTLNGGYQYVHNGGTASDTVVNSDGWQIVKEGGLADFTTVNQKGKLQVNADGTATNVTLKQGGALVTSTAATVTGSNRLGNFTVENGNADGVVLESGGRLDVLEGHSARKTLVDDGGTLAVSAGGKATDVTMTSGSALIADSGATVEGTN…	948	MKRHLNTSYRLVWNHITGTLVVASELARSRGKRAGVAVALSLAAVTSVPALA	52	NTSYRLVWNHITGTLVVASELAR	23	ADKVVQAGETVNDGTLTNHDNQIVLGTANGMTISTGLEYGPDNEANTGGQWIQNGGIANNTTVTGGGLQRVNAGGSVSDTVISAGGGQSLQGQAVNTTLNGGEQWVHEGGIATGTVINEKGWQAIKSGAMATDTVVNTGAEGGPDAENGDTGQFVRGNAVRTTINENGRQIVAAEGTANTTVVYAGGDQTVHGHALDTTLNGGYQYVHNGGTASDTVVNSDGWQIVKEGGLADFTTVNQKGKLQVNADGTATNVTLKQGGALVTSTAATVTGSNRLGNFTVENGNADGVVLESGGRLDVLEGHSARKTLVDDGGTLAVSAGGKATDVTMTSGSALIADSGATVEGTNASGKFSIDGTSGQASGLLLENGGSFTVNAGGLASNTTVGHRGTLMLAAGGSL…	430	ADKVVQAGETVNDGTLTNHDNQIVLGTANGMTISTGLEYGPDNEANTGGQWIQNGGIANNTTVTGGGLQRVNAGGSVSDTVISAGGGQSLQGQAVNTTLNGGEQWVHEGGIATGTVINEKGWQAIKSGAMATDTVVNTGAEGGPDAENGDTGQFVRGNAVRTTINENGRQIVAAEGTANTTVVYAGGDQTVHGHALDTTLNGGYQYVHNGGTASDTVVNSDGWQIVKEGGLADFTTVNQKGKLQVNADGTATNVT	255	LKQGGALVTSTAATVTGSNRLGNFTVENGNADGVVLESGGRLDVLEGHSARKTLVDDGGTLAVSAGGKATDVTMTSGSALIADSG	85	ATVEGTNASGKFSIDGTSGQASGLLLENGGSFTVNAGGLASNTTVGHRGTLMLAAGGSLSGRTQLSKGASMVLNGDVVSTGDIVNAGEIR	90	AALSRAVAKGDSPVTFHKLTTSNLTGQGGTINMRVRLDGSNASDQLVINGGQATGKTWLAFTNVGNSNLGVATSGQGIRVVDAQNGATTEEGAFALSRPLQAGAFNYTL	109	FDNQTTPDAALSRAVAKGDSPVTFHKLTTSNLTGQGGTINMRVRLDGSNASDQLVINGGQATGKTWLAFTNVGNSNLGVATSGQGIRVVDAQNGATTEEGAFALSRPLQAGAFNYTLNRDSDEDWYLRSENAYRAEVPLYASMLTQAMDYDRILADSRSHQTGVNGENNSVRLSIQGGHLGHDNNGGIARGATPESSGSYGFVRLEGDLLRTEVAGMSLTTGVYGAAGHSSVDVKDDDGSRAGTVRDDAGSLGGYLNLVHTSSGLWTDIVAQGTRHSMKASSDNNDFRARGWGWLGSLETGLPFSITDNLMLEPQLQYTWQGLSLDDGQDNAGYVKFGHGSAQHVRAGFRLGSHNDMNFGKGTSSRDTLRDSAKHSVRELPVNWWVQPSVIRTFSSRGD…	466
VAEP_1906.116	C6	116	MKRHLNTSYRLVWNHITGTLVVASELARSRGKRTGVAVALSLVAVTSVPALAADTVVQAGETVNDGTLTNHDNQIVFGTANGMTISTGLEYGPDNEANTGGQWIQNGGTANNTTVTGGGLQRVNAGGSVSDTVISAGGGQSLQGQAVNTTLNGGEQWVHEGGIATGTVINEKGWQAVKSGAVATDTVVNTGAEGGPDAENGDTGQTVYGDAVRTTINKNGRQIVAAEGTANTTVVYAGGDQTVHGHALDTTLNGGYQYVHNGGTASGTVVNSDGWQIIKEGGLADFTTVNQKGKLQVNAGGTATNVTLKQGGALVTSTAATVLGSNRLGNFTVENGKADGVVLESGGRLDVLEGHSAWKTLVDDGGTLAVSAGGKATSVTITSGGALIADSGATVEGTN…	948	MKRHLNTSYRLVWNHITGTLVVASELARSRGKRTGVAVALSLVAVTSVPALA	52	NTSYRLVWNHITGTLVVASELAR	23	ADTVVQAGETVNDGTLTNHDNQIVFGTANGMTISTGLEYGPDNEANTGGQWIQNGGTANNTTVTGGGLQRVNAGGSVSDTVISAGGGQSLQGQAVNTTLNGGEQWVHEGGIATGTVINEKGWQAVKSGAVATDTVVNTGAEGGPDAENGDTGQTVYGDAVRTTINKNGRQIVAAEGTANTTVVYAGGDQTVHGHALDTTLNGGYQYVHNGGTASGTVVNSDGWQIIKEGGLADFTTVNQKGKLQVNAGGTATNVTLKQGGALVTSTAATVLGSNRLGNFTVENGKADGVVLESGGRLDVLEGHSAWKTLVDDGGTLAVSAGGKATSVTITSGGALIADSGATVEGTNASGKFSIDGTSGQASGLLLENSGSFTVNAGGLASNTTVGHRGTLTLAAGGSL…	430	ADTVVQAGETVNDGTLTNHDNQIVFGTANGMTISTGLEYGPDNEANTGGQWIQNGGTANNTTVTGGGLQRVNAGGSVSDTVISAGGGQSLQGQAVNTTLNGGEQWVHEGGIATGTVINEKGWQAVKSGAVATDTVVNTGAEGGPDAENGDTGQTVYGDAVRTTINKNGRQIVAAEGTANTTVVYAGGDQTVHGHALDTTLNGGYQYVHNGGTASGTVVNSDGWQIIKEGGLADFTTVNQKGKLQVNAGGTATNVT	255	LKQGGALVTSTAATVLGSNRLGNFTVENGKADGVVLESGGRLDVLEGHSAWKTLVDDGGTLAVSAGGKATSVTITSGGALIADSG	85	ATVEGTNASGKFSIDGTSGQASGLLLENSGSFTVNAGGLASNTTVGHRGTLTLAAGGSLSGRTQLSKGASMVLNGDVVSTGDIVNAGEIY	90	AVLSRAVAKGNAPVTFHKLTTSNLTGQGGTINMRVRLDGSNTSDQLVINGGQATGKTWLAFTNVGNSNLGVATSGQGIRVVDAQNGATTEEGAFALSRPLQAGAFNYTL	109	FDNQTTPDAVLSRAVAKGNAPVTFHKLTTSNLTGQGGTINMRVRLDGSNTSDQLVINGGQATGKTWLAFTNVGNSNLGVATSGQGIRVVDAQNGATTEEGAFALSRPLQAGAFNYTLNRDSDEDWYLRSENAYRAEVPLYTSMLTQAMDYDRILADSRSHQTGVNGENNSVRLSIQGGHLGHDNNGGIARGATPESSGSYGFVRLEGDLLRTEVAGMSLTTGVHGAAGHSSVDVKDDDGSRAGTVRDDAGSLGGYLNLTHTSSGLWADIVAQGTRHSMKASSDNNDFRARGWGWLGSLETGLPFSITDNLMLEPQLQYTWQGLSLDDGQDNAGYVKFGHGSAQHVRAGFRLGSHNDMSFGEGTSSRDTLRDSAKHRVRELPVNWWVQPSVIRTFSSRGD…	466
VAEP_1910.117	C6	117	MKRHLNTSYRLVWNHITGTLVVASELARSRGKRTGVAVALSLAAVTSVPVLAADTVVQAGETVSGGTLTNHDNQIVFGTANGMTISTGLEYGPDNEANTGGQWIQNGGIANNTTVTGGGLQRVNAGGSVSDTVISAGGGQSLQGQAVNTTLNGGEQWVHEGGIATGTVINEKGWQAVKSGAVATDTVVNTGAEGGPDAENGDTGQTVYGDAVRTTINKNGRQIVAAEGTANTTVVYAGGDQTVHGHALDTTLNGGYQYVHNGGTASGTVVNSDGWQIIKEGGLADFTTVNQKGKLQVNAGGTATNVTLKQGGALVTSTAATVLGSNRLGSFTVENGKADGVVLESGGRLDVLEGHSAQKTRVDDGGTLAVSAGGKATDVTITSGGALIADSGATVEGTN…	948	MKRHLNTSYRLVWNHITGTLVVASELARSRGKRTGVAVALSLAAVTSVPVLA	52	NTSYRLVWNHITGTLVVASELAR	23	ADTVVQAGETVSGGTLTNHDNQIVFGTANGMTISTGLEYGPDNEANTGGQWIQNGGIANNTTVTGGGLQRVNAGGSVSDTVISAGGGQSLQGQAVNTTLNGGEQWVHEGGIATGTVINEKGWQAVKSGAVATDTVVNTGAEGGPDAENGDTGQTVYGDAVRTTINKNGRQIVAAEGTANTTVVYAGGDQTVHGHALDTTLNGGYQYVHNGGTASGTVVNSDGWQIIKEGGLADFTTVNQKGKLQVNAGGTATNVTLKQGGALVTSTAATVLGSNRLGSFTVENGKADGVVLESGGRLDVLEGHSAQKTRVDDGGTLAVSAGGKATDVTITSGGALIADSGATVEGTNASGKFSIDGTSGQASGLLLENGGSFTVNAGGLAGNTTVGHRGTLTLAAGGNL…	430	ADTVVQAGETVSGGTLTNHDNQIVFGTANGMTISTGLEYGPDNEANTGGQWIQNGGIANNTTVTGGGLQRVNAGGSVSDTVISAGGGQSLQGQAVNTTLNGGEQWVHEGGIATGTVINEKGWQAVKSGAVATDTVVNTGAEGGPDAENGDTGQTVYGDAVRTTINKNGRQIVAAEGTANTTVVYAGGDQTVHGHALDTTLNGGYQYVHNGGTASGTVVNSDGWQIIKEGGLADFTTVNQKGKLQVNAGGTATNVT	255	LKQGGALVTSTAATVLGSNRLGSFTVENGKADGVVLESGGRLDVLEGHSAQKTRVDDGGTLAVSAGGKATDVTITSGGALIADSG	85	ATVEGTNASGKFSIDGTSGQASGLLLENGGSFTVNAGGLAGNTTVGHRGTLTLAAGGNLSGRTQLSKGASMVLNGDVVSTGDIVNAGEIR	90	AALSRAVAKGDSPVTFHKLTTSNLTGQGGTINMRVRLDGSNTSDQLVINGGQATGKTWLAFTNVGNSNLGVATSGQGIRVVDAQNGATTEEGAFALSRPLQAGAFNYTL	109	FDNQTTPDAALSRAVAKGDSPVTFHKLTTSNLTGQGGTINMRVRLDGSNTSDQLVINGGQATGKTWLAFTNVGNSNLGVATSGQGIRVVDAQNGATTEEGAFALSRPLQAGAFNYTLNRDSDEDWYLRSENAYRAEVPLYTSMLTQAMDHDRILAGSRSHQTGVNGENNSVRLSIQGGHLGHDNNGGIARGATPESSGSYGFVRLEGDLLRTEVAGMSLTTGVYGAAGHSSVDVKDDDGSRAGTVRDDAGSLGGYLNLTHTSSGLWADIVAQGTRHSMKASSDNNDFRARGWGWLGSLETGLPFSITDNLMLEPQLHYTWQGLSLDDGQDNAGYVKFGHGSAQHVRAGFRLGSHNDMTFGEGTSSRDTLRDSTKHGVSELPVNWWVQPSVIRTFSSRGD…	466
VAEP_1993.119	C6	119	MKRHLNTSYRLVWNHITGTLVVASELARSRGKRAGVAVALSLAAVTSVPALAADTVVQAGETVNDGTLTNHDNQIVLGTANGMTISTGLEYGPDNEANTGGQWIQNGGIANNTTVTGGGLQRVNAGGSVSDTVISAGGGQSLQGQAVNTTLNGGEQWVHEGGIATGTVINEKGWQAVKSGAMATDTVVNTGAEGGPDAENGDTGQFVRGNAVRTTINENGRQIVAAEGTANTTVVYAGGDQTVHGYALDTTLNGGNQYVHNGGTASGTVVNSDGWQIVKEGGLADFTIVNQKGKLQVNAGGTATNVTLKQGGALVTSTAATVTGSNRLGNFTVENGNADGVVLESGGRLDVLEGHSAWKTLVDDGGTLAVSAGGKATDVTMTSGGALIADSGATVEGTN…	948	MKRHLNTSYRLVWNHITGTLVVASELARSRGKRAGVAVALSLAAVTSVPALA	52	NTSYRLVWNHITGTLVVASELAR	23	ADTVVQAGETVNDGTLTNHDNQIVLGTANGMTISTGLEYGPDNEANTGGQWIQNGGIANNTTVTGGGLQRVNAGGSVSDTVISAGGGQSLQGQAVNTTLNGGEQWVHEGGIATGTVINEKGWQAVKSGAMATDTVVNTGAEGGPDAENGDTGQFVRGNAVRTTINENGRQIVAAEGTANTTVVYAGGDQTVHGYALDTTLNGGNQYVHNGGTASGTVVNSDGWQIVKEGGLADFTIVNQKGKLQVNAGGTATNVTLKQGGALVTSTAATVTGSNRLGNFTVENGNADGVVLESGGRLDVLEGHSAWKTLVDDGGTLAVSAGGKATDVTMTSGGALIADSGATVEGTNASGKFSIDGISGQASGLLLENGGSFTVNAGGQAGNTTVGHRGTLTLAAGGSL…	430	ADTVVQAGETVNDGTLTNHDNQIVLGTANGMTISTGLEYGPDNEANTGGQWIQNGGIANNTTVTGGGLQRVNAGGSVSDTVISAGGGQSLQGQAVNTTLNGGEQWVHEGGIATGTVINEKGWQAVKSGAMATDTVVNTGAEGGPDAENGDTGQFVRGNAVRTTINENGRQIVAAEGTANTTVVYAGGDQTVHGYALDTTLNGGNQYVHNGGTASGTVVNSDGWQIVKEGGLADFTIVNQKGKLQVNAGGTATNVT	255	LKQGGALVTSTAATVTGSNRLGNFTVENGNADGVVLESGGRLDVLEGHSAWKTLVDDGGTLAVSAGGKATDVTMTSGGALIADSG	85	ATVEGTNASGKFSIDGISGQASGLLLENGGSFTVNAGGQAGNTTVGHRGTLTLAAGGSLSGRTQLSKGASMVLNGDVVSTGDIVNAGEIH	90	AALSRAVAKGDSPVTFHKLTTSNLTGQGGTINMRVRLDGSNTSDQLVINGGQATGKTWLAFTNVGNSNLGVATTGQGIRVVDAQNGATTEEGAFALSRPLQAGAFNYTL	109	FDNQTTPDAALSRAVAKGDSPVTFHKLTTSNLTGQGGTINMRVRLDGSNTSDQLVINGGQATGKTWLAFTNVGNSNLGVATTGQGIRVVDAQNGATTEEGAFALSRPLQAGAFNYTLNRDSDEDWYLRSENAYRAEVPLYASMLTQAMDYDRILAGSRSHQTGVNGENNSFRLSIQGGHLGHVNNGGIARGATPESSGSYGLVRLEGDLLRTEVAGMSLTTGVYGAAGHSSVDVKDDDGSRAGTVRDDAGSLGGYLNLVHTSSGLWADIVAQGTRHSMKASSDNNDFRARGWGWLGSLETGLPFSITDNLMLEPQLQYTWQGLSLDDGQDNAGYVKFGHGSAQHVRAGFRLGSHNDMNFGKGTSSRDTLRDSAKHSVRELPVNWWVQPSVIRTFSSRGD…	466
VAEP_2048.120	C6	120	MKRHLNTSYRLVWNHITGTLVVASELARSRGKRTGVAVALSLAAVTSVPVLAADTVVQAGETVSGGTLTNHDNQIVFGTANGMTISTGLEYGPDNEANTGGQWIQNGGTANNTTVTGGGLQRVNAGGSVSDTVISAGGGQSLQGQAVNTTLNGGEQWVHEGGIATGTVINEKGWQAIKSGAVATDTVVNTGAEGGPDAENGDTGQTVYGDAVRTTINKNGRQIVAAKGTANTTVVYAGGDQTVHGHALDTTLNGGYQYVHNGGTASGTVVNSDGWQIIKEGGLADFTTVNQKGKLQVNAGGTATNVTLKQGGALVTSTAATVLGSNRLGNFTVENGKADGVVLESGGHLDVLEGHSAQKTLVDDGGILAVSAGGKATDVTMTSGGALIADSGATVEGTN…	948	MKRHLNTSYRLVWNHITGTLVVASELARSRGKRTGVAVALSLAAVTSVPVLA	52	NTSYRLVWNHITGTLVVASELAR	23	ADTVVQAGETVSGGTLTNHDNQIVFGTANGMTISTGLEYGPDNEANTGGQWIQNGGTANNTTVTGGGLQRVNAGGSVSDTVISAGGGQSLQGQAVNTTLNGGEQWVHEGGIATGTVINEKGWQAIKSGAVATDTVVNTGAEGGPDAENGDTGQTVYGDAVRTTINKNGRQIVAAKGTANTTVVYAGGDQTVHGHALDTTLNGGYQYVHNGGTASGTVVNSDGWQIIKEGGLADFTTVNQKGKLQVNAGGTATNVTLKQGGALVTSTAATVLGSNRLGNFTVENGKADGVVLESGGHLDVLEGHSAQKTLVDDGGILAVSAGGKATDVTMTSGGALIADSGATVEGTNASGKFSIDGISGQASGLLLENGGSFTVNAGGQASNTTVGHRGTLMLAAGGSL…	430	ADTVVQAGETVSGGTLTNHDNQIVFGTANGMTISTGLEYGPDNEANTGGQWIQNGGTANNTTVTGGGLQRVNAGGSVSDTVISAGGGQSLQGQAVNTTLNGGEQWVHEGGIATGTVINEKGWQAIKSGAVATDTVVNTGAEGGPDAENGDTGQTVYGDAVRTTINKNGRQIVAAKGTANTTVVYAGGDQTVHGHALDTTLNGGYQYVHNGGTASGTVVNSDGWQIIKEGGLADFTTVNQKGKLQVNAGGTATNVT	255	LKQGGALVTSTAATVLGSNRLGNFTVENGKADGVVLESGGHLDVLEGHSAQKTLVDDGGILAVSAGGKATDVTMTSGGALIADSG	85	ATVEGTNASGKFSIDGISGQASGLLLENGGSFTVNAGGQASNTTVGHRGTLMLAAGGSLSGRTQLSKGASMVLNGDVVSTGDIVNAGEIY	90	AVLSRAVAKGNAPVTFHKLTTSNLTGQGGTINMRVRLDGSNASDQLVINGGQATGKTWLAFTNVGNSNLGVATTGQGIRVVDAQNGATTEEGAFALSRPLQAGAFNYTL	109	FDNQTTPDAVLSRAVAKGNAPVTFHKLTTSNLTGQGGTINMRVRLDGSNASDQLVINGGQATGKTWLAFTNVGNSNLGVATTGQGIRVVDAQNGATTEEGAFALSRPLQAGAFNYTLNRDSDEDWYLRSENAYRAEVPLYASMLTQAMDYDRILAGSRSHQTGVNGENNSVRLSIQGGHLGHDNNGGIARGATPESSGSYGFVRLEGDLLRTEVAGMSVTAGVYGAAGHSSVDVKDDDGSRAGTVRDDAGSLGGYLNLVHTSSGLWADIVAQGTRHSMKASSDNNDFRARGWGWLGSLETGLPFSITDNLMLEPQLQYTWQGLSLDDGQDNAGYVKFGHGSAQHVRAGFRLGSHNDMNFGKGTSSRDTLHDGAKHSVRELPVNWWVQPSVIRTFSSRGD…	466
VAEP_2053.121	C6	121	MKRHLNTSYRLVWNHITGTLVVASELARSRGKRAGVAVALSLAAVTSVPALAADTVVQAGETVNDGTLTNHDNQIVFGTANGMTISTGLEYGPDNEANTGGQWIQNGGTANNTTVTGGGLQRVNAGGSVSDTVISAGGGQSLQGQAVNTTLNGGEQWVHEGGIATGTVINEKGWQAIKSGAVATDTVVNTGAEGGPDAENGDTGQFVRGNAVRTTINKNGRQIVAAEGTANTTVVYAGGDQTVHGHALDTTLNGGYQYVHNGGTASDTVVNSDGWQIVKNGGVAGNTIINQKGKLQVDTGGVAVDVTQHQGGALVTSTAATVLGSNRLGNFTVENGKADGVVLESGGRLDVLEGHSAWKTLVDDGGTLAVSAGGKATDVTMTSGGALIADSGATVEGTN…	948	MKRHLNTSYRLVWNHITGTLVVASELARSRGKRAGVAVALSLAAVTSVPALA	52	NTSYRLVWNHITGTLVVASELAR	23	ADTVVQAGETVNDGTLTNHDNQIVFGTANGMTISTGLEYGPDNEANTGGQWIQNGGTANNTTVTGGGLQRVNAGGSVSDTVISAGGGQSLQGQAVNTTLNGGEQWVHEGGIATGTVINEKGWQAIKSGAVATDTVVNTGAEGGPDAENGDTGQFVRGNAVRTTINKNGRQIVAAEGTANTTVVYAGGDQTVHGHALDTTLNGGYQYVHNGGTASDTVVNSDGWQIVKNGGVAGNTIINQKGKLQVDTGGVAVDVTQHQGGALVTSTAATVLGSNRLGNFTVENGKADGVVLESGGRLDVLEGHSAWKTLVDDGGTLAVSAGGKATDVTMTSGGALIADSGATVEGTNASGKFSIDGISGQASGLLLENGGSFTVNAGGLASNTTVGHRGTLTLAAGGSL…	430	ADTVVQAGETVNDGTLTNHDNQIVFGTANGMTISTGLEYGPDNEANTGGQWIQNGGTANNTTVTGGGLQRVNAGGSVSDTVISAGGGQSLQGQAVNTTLNGGEQWVHEGGIATGTVINEKGWQAIKSGAVATDTVVNTGAEGGPDAENGDTGQFVRGNAVRTTINKNGRQIVAAEGTANTTVVYAGGDQTVHGHALDTTLNGGYQYVHNGGTASDTVVNSDGWQIVKNGGVAGNTIINQKGKLQVDTGGVAVDVT	255	QHQGGALVTSTAATVLGSNRLGNFTVENGKADGVVLESGGRLDVLEGHSAWKTLVDDGGTLAVSAGGKATDVTMTSGGALIADSG	85	ATVEGTNASGKFSIDGISGQASGLLLENGGSFTVNAGGLASNTTVGHRGTLTLAAGGSLSGRTQLSKGASMVLNGDVVSTGDIVNAGEIH	90	AALSRAVAKGDSPVTFHKLTTSNLTGQDGTINMRVSLDGSNASDQLVINGGQATGKTWLAFTNVGNSNLGVATTGQGIRVVDAQNGATTEEGAFALSRPLQAGAFNYTL	109	FDNQTTQEAALSRAVAKGDSPVTFHKLTTSNLTGQDGTINMRVSLDGSNASDQLVINGGQATGKTWLAFTNVGNSNLGVATTGQGIRVVDAQNGATTEEGAFALSRPLQAGAFNYTLNRDSDEDWYLRSENAYRAEVPLYTSMLTQAMDYDRILAGSRSHQTGVNGENNSVRLSIQGGHLGHDNNGGIARGATPESSGSYGFVRLEGDLLRTEVAGMSLTTGVYGAAGHSSVDVKDDDGSRAGTVRDDAGSLGGYLNLVHTSSGLWADIVAQGTRHSMKASSDNNDFRARGWGWLGSLETGLPFSITDNLMLEPQLQYTWQGLSLDDGQDNAGYVKFGHGSAQHVRAGFRLGSHNDMSFGEGTSSRDTLRDSAKHSVRELPVNWWVQPSVIRTFSSRGD…	466
[truncated: 36 more rows]

## Sheet: 2-Ag43 Complete Dataset
Home clustering ID	Passenger domain	Length	Class	Whole sequence	Length	Note: NP (not predicted in annotated genome), ANA (annotation not availabl, just genone sequence), MP (mispredicted, e.g. mispredicted translation initiation site, internal STOP codon, inserted transposable mobile element, insertion sequence in CDS and/or frameshifted sequence), IC (incomplete sequence)	Strain	GenBank ID	Kingdom	Phylum	Class	Order	Family	Genus	Species	Subspecies	Organisms	UniProtKB	Gene names	Protein names	Entry name	Locus tag			UniParc ID
[truncated: 9,988 more rows]

## Sheet: 3-Ag43 Escherichia Genome
Taxonomy									GenBank ID	File	Phylogroup	Ag43															Note: NP (not predicted in annotated genome), ANA (annotation not availabl, just genone sequence), MP (mispredicted), TIS (mispredicted translation initiation site), FS (frameshifted), IS (insertion sequence in CDS), ITME (inserted transposable mobile element), IC (incomplete sequence), ISC (internal STOP codon), IG (internal sequence gap), TSN (truncated sequence N terminal), TSC (truncated sequ…
Strain	Kingdom	Phylum	Class	Order	Family	Genus	Species	Subspecies				Occurrence	Home CDS ID	Passenger AA sequence	From	To	Strand	Class	Combination	Locus tag	Protein ID	Home clustering ID	Ag43 AA sequence	From	To	Strand	Note		UniParc ID
[truncated: 3,039 more rows]

## Sheet: 4-SAATs
SAATs
[truncated: 34 more rows]

## Sheet: 5-Statistics
Contingency table, Fischer tests and frequencies for the presence or absence of agn43 in the Escherichia genomes respective to the Escherichia phylogroups																							Contingency table, frequencies and PCA considering the different combinations of genes encoding Ag43 classes in the Escherichia genomes
[truncated: 126 more rows]
[truncated: 9 more columns]
